# Supplementary material for: Bridgehead effect and multiple introductions shape the global invasion history of a termite
Source: Commun Biol. 2021 Feb 12;4:196. doi: 10.1038/s42003-021-01725-x (PMC7881189; doi:10.1038/s42003-021-01725-x)
Supplement: Supplementary file 2 — Supplementary Data [file 42003_2021_1725_MOESM2_ESM.xlsx]

## Sheet: fig 1
fastSTRUCTURE
K=5							K=15
Individual	Cluster 1	Cluster 2	Cluster 3	Cluster 4	Cluster 5		Indidvidual	Cluster 1	Cluster 2	Cluster 3	Cluster 4	Cluster 5	Cluster 6	Cluster 7	Cluster 8	Cluster 9	Cluster 10	Cluster 11	Cluster 12	Cluster 13	Cluster 14	Cluster 15
V0577_BH	5e-06	5e-06	0.061585	5e-06	0.9384		V0577_BH	2e-06	2e-06	2e-06	0.082535	2e-06	2e-06	2e-06	2e-06	2e-06	0.917445	2e-06	2e-06	2e-06	2e-06	2e-06
V0578_BH	5e-06	5e-06	5e-06	5e-06	0.999979		V0578_BH	2e-06	2e-06	2e-06	2e-06	2e-06	2e-06	2e-06	2e-06	2e-06	0.999976	2e-06	2e-06	2e-06	2e-06	2e-06
V0579_BH	5e-06	5e-06	5e-06	5e-06	0.99998		V0579_BH	2e-06	2e-06	2e-06	2e-06	2e-06	2e-06	2e-06	2e-06	2e-06	0.999978	2e-06	2e-06	2e-06	2e-06	2e-06
V0581_BH	5e-06	5e-06	5e-06	5e-06	0.99998		V0581_BH	2e-06	2e-06	2e-06	2e-06	2e-06	2e-06	2e-06	2e-06	2e-06	0.999977	2e-06	2e-06	2e-06	2e-06	2e-06
V0582_BH	5e-06	5e-06	5e-06	5e-06	0.999979		V0582_BH	2e-06	2e-06	2e-06	2e-06	2e-06	2e-06	2e-06	2e-06	2e-06	0.999977	2e-06	2e-06	2e-06	2e-06	2e-06
V0584_BH	5e-06	5e-06	5e-06	5e-06	0.99998		V0584_BH	2e-06	2e-06	2e-06	2e-06	2e-06	2e-06	2e-06	2e-06	2e-06	0.999978	2e-06	2e-06	2e-06	2e-06	2e-06
V0585_BH	5e-06	5e-06	5e-06	5e-06	0.99998		V0585_BH	2e-06	2e-06	2e-06	2e-06	2e-06	2e-06	2e-06	2e-06	2e-06	0.999978	2e-06	2e-06	2e-06	2e-06	2e-06
V0586_BH	5e-06	5e-06	5e-06	5e-06	0.999981		V0586_BH	2e-06	2e-06	2e-06	2e-06	2e-06	2e-06	2e-06	2e-06	2e-06	0.999978	2e-06	2e-06	2e-06	2e-06	2e-06
V0587_BH	5e-06	5e-06	5e-06	5e-06	0.99998		V0587_BH	2e-06	2e-06	2e-06	2e-06	2e-06	2e-06	2e-06	2e-06	2e-06	0.999978	2e-06	2e-06	2e-06	2e-06	2e-06
V0588_BH	5e-06	5e-06	5e-06	0.208341	0.791644		V0588_BH	2e-06	2e-06	2e-06	2e-06	2e-06	2e-06	2e-06	2e-06	2e-06	0.789456	2e-06	0.210523	2e-06	2e-06	2e-06
V0589_BH	5e-06	5e-06	5e-06	5e-06	0.99998		V0589_BH	2e-06	2e-06	2e-06	2e-06	2e-06	2e-06	2e-06	2e-06	2e-06	0.999978	2e-06	2e-06	2e-06	2e-06	2e-06
V0590_BH	5e-06	5e-06	5e-06	5e-06	0.99998		V0590_BH	2e-06	2e-06	2e-06	2e-06	2e-06	2e-06	2e-06	2e-06	2e-06	0.999977	2e-06	2e-06	2e-06	2e-06	2e-06
V0591_BH	5e-06	5e-06	5e-06	5e-06	0.99998		V0591_BH	0.010917	2e-06	2e-06	2e-06	2e-06	2e-06	2e-06	2e-06	2e-06	0.989063	2e-06	2e-06	2e-06	2e-06	2e-06
V0592_BH	5e-06	5e-06	0.033942	5e-06	0.966043		V0592_BH	2e-06	2e-06	2e-06	2e-06	2e-06	0.016519	2e-06	2e-06	2e-06	0.98346	2e-06	2e-06	2e-06	2e-06	2e-06
V0593_BH	5e-06	5e-06	5e-06	0.023117	0.976868		V0593_BH	2e-06	2e-06	2e-06	2e-06	2e-06	2e-06	2e-06	2e-06	2e-06	0.999978	2e-06	2e-06	2e-06	2e-06	2e-06
V0594_BH	5e-06	5e-06	5e-06	0.034397	0.965588		V0594_BH	2e-06	2e-06	2e-06	2e-06	2e-06	2e-06	2e-06	2e-06	2e-06	0.961588	2e-06	2e-06	2e-06	2e-06	0.038391
V0595_BH	5e-06	5e-06	5e-06	0.022787	0.977199		V0595_BH	2e-06	2e-06	2e-06	2e-06	2e-06	2e-06	2e-06	2e-06	2e-06	0.999978	2e-06	2e-06	2e-06	2e-06	2e-06
V0596_BH	5e-06	0.000472	5e-06	0.060003	0.939515		V0596_BH	2e-06	2e-06	2e-06	0.063663	2e-06	2e-06	2e-06	2e-06	2e-06	0.936317	2e-06	2e-06	2e-06	2e-06	2e-06
V0382_CS	5e-06	0.999981	5e-06	5e-06	5e-06		V0382_CS	2e-06	2e-06	0.90357	2e-06	2e-06	2e-06	2e-06	2e-06	2e-06	2e-06	2e-06	2e-06	2e-06	2e-06	0.09641
V0384_CS	5e-06	0.999979	5e-06	5e-06	5e-06		V0384_CS	2e-06	2e-06	0.901888	2e-06	2e-06	2e-06	2e-06	2e-06	2e-06	2e-06	2e-06	2e-06	2e-06	2e-06	0.09809
V0305_Fl	0.211235	5e-06	5e-06	0.78875	5e-06		V0305_Fl	2e-06	2e-06	2e-06	2e-06	2e-06	0.22368	2e-06	2e-06	0.776299	2e-06	2e-06	2e-06	2e-06	2e-06	2e-06
V0306_Fl	5e-06	5e-06	5e-06	0.999981	5e-06		V0306_Fl	2e-06	2e-06	2e-06	2e-06	2e-06	2e-06	2e-06	2e-06	0.999978	2e-06	2e-06	2e-06	2e-06	2e-06	2e-06
V0307_Fl	5e-06	5e-06	5e-06	0.999981	5e-06		V0307_Fl	2e-06	2e-06	2e-06	2e-06	2e-06	2e-06	2e-06	2e-06	0.999978	2e-06	2e-06	2e-06	2e-06	2e-06	2e-06
V0608_Fl	6e-06	0.010687	6e-06	0.989295	6e-06		V0608_Fl	2e-06	2e-06	2e-06	2e-06	2e-06	0.063383	2e-06	2e-06	0.766867	2e-06	2e-06	0.169726	2e-06	2e-06	2e-06
V0613_Fl	5e-06	5e-06	5e-06	0.99998	5e-06		V0613_Fl	2e-06	2e-06	2e-06	2e-06	2e-06	2e-06	2e-06	2e-06	0.607833	2e-06	2e-06	0.392146	2e-06	2e-06	2e-06
V0617_Fl	0.057335	6e-06	0.074217	0.835508	0.032933		V0617_Fl	2e-06	2e-06	2e-06	2e-06	2e-06	2e-06	2e-06	2e-06	2e-06	2e-06	2e-06	0.999974	2e-06	2e-06	2e-06
V0619_Fl	6e-06	6e-06	6e-06	0.999975	6e-06		V0619_Fl	2e-06	2e-06	2e-06	2e-06	2e-06	2e-06	2e-06	2e-06	0.63301	2e-06	2e-06	0.366963	2e-06	2e-06	2e-06
V0623_Fl	5e-06	5e-06	5e-06	0.99998	5e-06		V0623_Fl	2e-06	2e-06	2e-06	2e-06	2e-06	2e-06	2e-06	2e-06	0.826821	2e-06	2e-06	0.173158	2e-06	2e-06	2e-06
V0626_Fl	5e-06	5e-06	5e-06	0.99998	5e-06		V0626_Fl	2e-06	2e-06	2e-06	2e-06	2e-06	2e-06	2e-06	2e-06	0.999978	2e-06	2e-06	2e-06	2e-06	2e-06	2e-06
V0628_Fl	5e-06	5e-06	5e-06	0.999979	5e-06		V0628_Fl	2e-06	2e-06	2e-06	2e-06	2e-06	2e-06	2e-06	2e-06	0.788656	2e-06	2e-06	0.211322	2e-06	2e-06	2e-06
V0630_Fl	5e-06	5e-06	5e-06	0.99998	5e-06		V0630_Fl	2e-06	2e-06	2e-06	2e-06	2e-06	2e-06	2e-06	2e-06	0.999978	2e-06	2e-06	2e-06	2e-06	2e-06	2e-06
V0631_Fl	5e-06	5e-06	5e-06	0.999979	5e-06		V0631_Fl	2e-06	2e-06	2e-06	2e-06	2e-06	2e-06	2e-06	2e-06	0.999977	2e-06	2e-06	2e-06	2e-06	2e-06	2e-06
V0632_Fl	5e-06	5e-06	5e-06	0.999981	5e-06		V0632_Fl	2e-06	2e-06	2e-06	2e-06	2e-06	2e-06	2e-06	2e-06	0.999978	2e-06	2e-06	2e-06	2e-06	2e-06	2e-06
V0633_Fl	5e-06	5e-06	5e-06	0.99998	5e-06		V0633_Fl	2e-06	2e-06	2e-06	2e-06	2e-06	2e-06	2e-06	2e-06	0.568368	2e-06	2e-06	0.43161	2e-06	2e-06	2e-06
V0634_Fl	5e-06	5e-06	5e-06	0.99998	5e-06		V0634_Fl	2e-06	2e-06	2e-06	2e-06	2e-06	2e-06	2e-06	2e-06	0.956345	2e-06	2e-06	0.043634	2e-06	2e-06	2e-06
V0635_Fl	5e-06	5e-06	5e-06	0.99998	5e-06		V0635_Fl	2e-06	2e-06	2e-06	2e-06	2e-06	2e-06	2e-06	2e-06	2e-06	2e-06	2e-06	0.999978	2e-06	2e-06	2e-06
V0638_Fl	0.220835	5e-06	5e-06	0.77915	5e-06		V0638_Fl	2e-06	2e-06	2e-06	2e-06	0.232047	2e-06	2e-06	2e-06	0.389244	2e-06	2e-06	0.37869	2e-06	2e-06	2e-06
V0639_Fl	5e-06	5e-06	5e-06	0.99998	5e-06		V0639_Fl	2e-06	2e-06	2e-06	2e-06	2e-06	2e-06	2e-06	2e-06	0.885952	2e-06	2e-06	0.114028	2e-06	2e-06	2e-06
V0640_Fl	5e-06	5e-06	5e-06	0.999981	5e-06		V0640_Fl	2e-06	2e-06	2e-06	2e-06	2e-06	2e-06	2e-06	2e-06	0.088887	2e-06	2e-06	0.911092	2e-06	2e-06	2e-06
V0642_Fl	5e-06	5e-06	5e-06	0.999979	5e-06		V0642_Fl	2e-06	2e-06	2e-06	2e-06	2e-06	2e-06	2e-06	2e-06	0.999976	2e-06	2e-06	2e-06	2e-06	2e-06	2e-06
V0643_Fl	5e-06	5e-06	5e-06	0.99998	5e-06		V0643_Fl	2e-06	2e-06	2e-06	2e-06	2e-06	2e-06	2e-06	2e-06	0.78863	2e-06	2e-06	0.211349	2e-06	2e-06	2e-06
V0645_Fl	5e-06	5e-06	5e-06	0.99998	5e-06		V0645_Fl	2e-06	2e-06	2e-06	2e-06	2e-06	2e-06	2e-06	2e-06	0.999977	2e-06	2e-06	2e-06	2e-06	2e-06	2e-06
V0646_Fl	5e-06	5e-06	5e-06	0.99998	5e-06		V0646_Fl	2e-06	2e-06	2e-06	2e-06	2e-06	2e-06	2e-06	2e-06	0.503334	2e-06	2e-06	0.496645	2e-06	2e-06	2e-06
V0647_Fl	5e-06	5e-06	5e-06	0.99998	5e-06		V0647_Fl	2e-06	2e-06	2e-06	2e-06	2e-06	2e-06	2e-06	2e-06	2e-06	2e-06	2e-06	0.999977	2e-06	2e-06	2e-06
V0648_Fl	6e-06	6e-06	6e-06	0.999977	6e-06		V0648_Fl	2e-06	2e-06	2e-06	2e-06	2e-06	2e-06	2e-06	2e-06	0.999974	2e-06	2e-06	2e-06	2e-06	2e-06	2e-06
V0649_Fl	5e-06	5e-06	5e-06	0.99998	5e-06		V0649_Fl	2e-06	2e-06	2e-06	2e-06	2e-06	2e-06	2e-06	2e-06	0.362666	2e-06	2e-06	0.637314	2e-06	2e-06	2e-06
V0650_Fl	0.020904	7e-06	7e-06	0.979076	7e-06		V0650_Fl	2e-06	2e-06	2e-06	2e-06	2e-06	2e-06	2e-06	0.034431	0.965541	2e-06	2e-06	2e-06	2e-06	2e-06	2e-06
V0459_FZ	0.818645	5e-06	0.181173	5e-06	0.000172		V0459_FZ	2e-06	2e-06	2e-06	2e-06	0.998868	2e-06	2e-06	0.00111	2e-06	2e-06	2e-06	2e-06	2e-06	2e-06	2e-06
V0460_FZ	0.80713	5e-06	0.192855	5e-06	5e-06		V0460_FZ	2e-06	2e-06	2e-06	2e-06	0.999978	2e-06	2e-06	2e-06	2e-06	2e-06	2e-06	2e-06	2e-06	2e-06	2e-06
V0462_FZ	0.827977	5e-06	0.172009	5e-06	5e-06		V0462_FZ	2e-06	2e-06	2e-06	2e-06	0.999978	2e-06	2e-06	2e-06	2e-06	2e-06	2e-06	2e-06	2e-06	2e-06	2e-06
V0464_FZ	0.792715	5e-06	0.20727	5e-06	5e-06		V0464_FZ	2e-06	2e-06	2e-06	2e-06	0.999978	2e-06	2e-06	2e-06	2e-06	2e-06	2e-06	2e-06	2e-06	2e-06	2e-06
V0465_FZ	0.834571	0.005699	0.159721	5e-06	5e-06		V0465_FZ	2e-06	2e-06	2e-06	2e-06	0.999978	2e-06	2e-06	2e-06	2e-06	2e-06	2e-06	2e-06	2e-06	2e-06	2e-06
V0466_FZ	0.79755	5e-06	0.202436	5e-06	5e-06		V0466_FZ	2e-06	2e-06	2e-06	2e-06	0.999978	2e-06	2e-06	2e-06	2e-06	2e-06	2e-06	2e-06	2e-06	2e-06	2e-06
V0467_FZ	0.724491	5e-06	0.264323	0.011175	5e-06		V0467_FZ	2e-06	2e-06	2e-06	2e-06	0.950836	2e-06	0.049142	2e-06	2e-06	2e-06	2e-06	2e-06	2e-06	2e-06	2e-06
V0468_FZ	0.857719	5e-06	0.142266	5e-06	5e-06		V0468_FZ	2e-06	2e-06	2e-06	2e-06	0.999978	2e-06	2e-06	2e-06	2e-06	2e-06	2e-06	2e-06	2e-06	2e-06	2e-06
V0469_FZ	0.819711	5e-06	0.180274	5e-06	5e-06		V0469_FZ	2e-06	2e-06	2e-06	2e-06	0.990269	2e-06	2e-06	0.00971	2e-06	2e-06	2e-06	2e-06	2e-06	2e-06	2e-06
V0470_FZ	0.800071	6e-06	0.174928	6e-06	0.024988		V0470_FZ	2e-06	2e-06	2e-06	2e-06	0.999971	2e-06	2e-06	2e-06	2e-06	2e-06	2e-06	2e-06	2e-06	2e-06	2e-06
V0471_FZ	0.837625	5e-06	0.162361	5e-06	5e-06		V0471_FZ	2e-06	2e-06	2e-06	2e-06	0.999978	2e-06	2e-06	2e-06	2e-06	2e-06	2e-06	2e-06	2e-06	2e-06	2e-06
V0472_FZ	0.748742	5e-06	0.251243	5e-06	5e-06		V0472_FZ	2e-06	2e-06	2e-06	2e-06	0.999977	2e-06	2e-06	2e-06	2e-06	2e-06	2e-06	2e-06	2e-06	2e-06	2e-06
V0473_FZ	0.805868	5e-06	0.194117	5e-06	5e-06		V0473_FZ	2e-06	2e-06	2e-06	2e-06	0.999977	2e-06	2e-06	2e-06	2e-06	2e-06	2e-06	2e-06	2e-06	2e-06	2e-06
V0474_FZ	0.812566	5e-06	0.18742	5e-06	5e-06		V0474_FZ	2e-06	2e-06	2e-06	2e-06	0.982197	2e-06	2e-06	0.017783	2e-06	2e-06	2e-06	2e-06	2e-06	2e-06	2e-06
V0475_FZ	0.86503	5e-06	0.134955	5e-06	5e-06		V0475_FZ	2e-06	2e-06	2e-06	2e-06	0.999978	2e-06	2e-06	2e-06	2e-06	2e-06	2e-06	2e-06	2e-06	2e-06	2e-06
V0476_FZ	0.8277	5e-06	0.172285	5e-06	5e-06		V0476_FZ	2e-06	2e-06	2e-06	2e-06	0.999978	2e-06	2e-06	2e-06	2e-06	2e-06	2e-06	2e-06	2e-06	2e-06	2e-06
V0477_FZ	0.842402	5e-06	0.157584	5e-06	5e-06		V0477_FZ	2e-06	2e-06	2e-06	2e-06	0.999978	2e-06	2e-06	2e-06	2e-06	2e-06	2e-06	2e-06	2e-06	2e-06	2e-06
V0478_FZ	0.855249	5e-06	0.144737	5e-06	5e-06		V0478_FZ	2e-06	2e-06	2e-06	2e-06	0.999978	2e-06	2e-06	2e-06	2e-06	2e-06	2e-06	2e-06	2e-06	2e-06	2e-06
V0419_GL	0.034725	0.646173	0.077112	5e-06	0.241984		V0419_GL	2e-06	0.051779	2e-06	0.017483	2e-06	2e-06	0.052519	2e-06	2e-06	2e-06	2e-06	2e-06	2e-06	2e-06	0.8782
V0420_GL	5e-06	0.753693	5e-06	5e-06	0.246292		V0420_GL	2e-06	2e-06	2e-06	2e-06	2e-06	2e-06	2e-06	2e-06	2e-06	2e-06	2e-06	2e-06	2e-06	2e-06	0.999978
V0421_GL	5e-06	0.760596	5e-06	5e-06	0.239389		V0421_GL	2e-06	2e-06	2e-06	2e-06	2e-06	2e-06	2e-06	2e-06	2e-06	2e-06	2e-06	2e-06	2e-06	2e-06	0.999978
V0422_GL	5e-06	0.770909	5e-06	5e-06	0.229077		V0422_GL	2e-06	2e-06	2e-06	2e-06	2e-06	2e-06	2e-06	2e-06	2e-06	2e-06	2e-06	2e-06	2e-06	2e-06	0.999978
V0423_GL	5e-06	0.77262	5e-06	5e-06	0.227364		V0423_GL	2e-06	2e-06	2e-06	2e-06	2e-06	2e-06	2e-06	2e-06	2e-06	2e-06	2e-06	2e-06	2e-06	2e-06	0.999977
V0424_GL	5e-06	0.75034	5e-06	5e-06	0.249645		V0424_GL	2e-06	2e-06	2e-06	2e-06	2e-06	2e-06	2e-06	2e-06	2e-06	2e-06	2e-06	2e-06	2e-06	2e-06	0.999978
V0425_GL	5e-06	0.781023	5e-06	5e-06	0.218963		V0425_GL	2e-06	2e-06	2e-06	2e-06	2e-06	2e-06	2e-06	2e-06	2e-06	2e-06	2e-06	2e-06	2e-06	2e-06	0.999978
V0426_GL	0.000158	0.715963	5e-06	5e-06	0.28387		V0426_GL	2e-06	2e-06	0.028525	2e-06	2e-06	2e-06	2e-06	2e-06	2e-06	2e-06	2e-06	2e-06	2e-06	2e-06	0.971454
V0427_GL	5e-06	0.754974	5e-06	5e-06	0.245011		V0427_GL	2e-06	2e-06	2e-06	2e-06	2e-06	2e-06	2e-06	2e-06	2e-06	2e-06	2e-06	2e-06	2e-06	2e-06	0.999978
V0428_GL	5e-06	0.720187	5e-06	5e-06	0.279798		V0428_GL	2e-06	2e-06	2e-06	2e-06	2e-06	2e-06	2e-06	2e-06	2e-06	2e-06	2e-06	2e-06	2e-06	2e-06	0.999978
V0429_GL	5e-06	0.709227	5e-06	5e-06	0.290759		V0429_GL	2e-06	2e-06	2e-06	2e-06	2e-06	2e-06	2e-06	2e-06	2e-06	2e-06	2e-06	2e-06	2e-06	2e-06	0.999978
V0430_GL	5e-06	0.738353	5e-06	5e-06	0.261633		V0430_GL	2e-06	2e-06	2e-06	2e-06	2e-06	2e-06	2e-06	2e-06	2e-06	2e-06	2e-06	2e-06	2e-06	2e-06	0.999978
V0431_GL	5e-06	0.733215	5e-06	5e-06	0.26677		V0431_GL	2e-06	2e-06	2e-06	2e-06	2e-06	2e-06	2e-06	2e-06	2e-06	2e-06	2e-06	2e-06	2e-06	2e-06	0.999978
V0432_GL	5e-06	0.738116	5e-06	5e-06	0.261869		V0432_GL	2e-06	2e-06	2e-06	2e-06	2e-06	2e-06	2e-06	2e-06	2e-06	2e-06	2e-06	2e-06	2e-06	2e-06	0.999978
V0433_GL	5e-06	0.659727	0.020805	5e-06	0.319458		V0433_GL	2e-06	2e-06	0.136678	0.006649	2e-06	2e-06	2e-06	2e-06	2e-06	0.080517	2e-06	2e-06	2e-06	2e-06	0.776139
V0434_GL	5e-06	0.606095	0.080871	5e-06	0.313023		V0434_GL	2e-06	2e-06	0.149719	2e-06	2e-06	2e-06	0.060311	2e-06	2e-06	0.116788	2e-06	2e-06	2e-06	2e-06	0.673162
V0435_GL	5e-06	0.568308	0.078641	0.011299	0.341748		V0435_GL	2e-06	2e-06	0.138365	0.070262	2e-06	2e-06	0.043891	2e-06	2e-06	0.146805	2e-06	2e-06	2e-06	2e-06	0.600662
V0436_GL	5e-06	0.752454	5e-06	5e-06	0.247531		V0436_GL	2e-06	2e-06	2e-06	2e-06	2e-06	2e-06	2e-06	2e-06	2e-06	2e-06	2e-06	2e-06	2e-06	2e-06	0.999978
V0438_GL	5e-06	0.699093	5e-06	5e-06	0.300891		V0438_GL	2e-06	2e-06	2e-06	2e-06	2e-06	2e-06	2e-06	2e-06	2e-06	2e-06	2e-06	2e-06	2e-06	2e-06	0.999977
V0386_HN	0.032417	5e-06	5e-06	5e-06	0.967568		V0386_HN	0.999978	2e-06	2e-06	2e-06	2e-06	2e-06	2e-06	2e-06	2e-06	2e-06	2e-06	2e-06	2e-06	2e-06	2e-06
V0387_HN	5e-06	5e-06	5e-06	5e-06	0.999981		V0387_HN	0.999978	2e-06	2e-06	2e-06	2e-06	2e-06	2e-06	2e-06	2e-06	2e-06	2e-06	2e-06	2e-06	2e-06	2e-06
V0388_HN	0.089847	6e-06	6e-06	6e-06	0.910137		V0388_HN	0.999974	2e-06	2e-06	2e-06	2e-06	2e-06	2e-06	2e-06	2e-06	2e-06	2e-06	2e-06	2e-06	2e-06	2e-06
V0391_HN	5e-06	5e-06	0.004062	5e-06	0.995924		V0391_HN	0.999978	2e-06	2e-06	2e-06	2e-06	2e-06	2e-06	2e-06	2e-06	2e-06	2e-06	2e-06	2e-06	2e-06	2e-06
V0392_HN	5e-06	5e-06	5e-06	5e-06	0.99998		V0392_HN	0.999978	2e-06	2e-06	2e-06	2e-06	2e-06	2e-06	2e-06	2e-06	2e-06	2e-06	2e-06	2e-06	2e-06	2e-06
V0393_HN	5e-06	5e-06	0.019306	5e-06	0.980679		V0393_HN	0.999978	2e-06	2e-06	2e-06	2e-06	2e-06	2e-06	2e-06	2e-06	2e-06	2e-06	2e-06	2e-06	2e-06	2e-06
V0395_HN	5e-06	5e-06	5e-06	5e-06	0.99998		V0395_HN	0.999978	2e-06	2e-06	2e-06	2e-06	2e-06	2e-06	2e-06	2e-06	2e-06	2e-06	2e-06	2e-06	2e-06	2e-06
V0396_HN	5e-06	5e-06	5e-06	5e-06	0.99998		V0396_HN	0.999978	2e-06	2e-06	2e-06	2e-06	2e-06	2e-06	2e-06	2e-06	2e-06	2e-06	2e-06	2e-06	2e-06	2e-06
V0397_HN	5e-06	5e-06	5e-06	5e-06	0.99998		V0397_HN	0.999978	2e-06	2e-06	2e-06	2e-06	2e-06	2e-06	2e-06	2e-06	2e-06	2e-06	2e-06	2e-06	2e-06	2e-06
V0398_HN	5e-06	5e-06	5e-06	5e-06	0.999981		V0398_HN	0.999978	2e-06	2e-06	2e-06	2e-06	2e-06	2e-06	2e-06	2e-06	2e-06	2e-06	2e-06	2e-06	2e-06	2e-06
V0314_HZ	0.958757	0.041228	5e-06	5e-06	5e-06		V0314_HZ	2e-06	2e-06	2e-06	2e-06	2e-06	0.999978	2e-06	2e-06	2e-06	2e-06	2e-06	2e-06	2e-06	2e-06	2e-06
V0315_HZ	0.938958	0.061027	5e-06	5e-06	5e-06		V0315_HZ	2e-06	2e-06	2e-06	2e-06	2e-06	0.999978	2e-06	2e-06	2e-06	2e-06	2e-06	2e-06	2e-06	2e-06	2e-06
V0316_HZ	0.905272	0.094713	5e-06	5e-06	5e-06		V0316_HZ	2e-06	2e-06	2e-06	2e-06	0.117095	0.882884	2e-06	2e-06	2e-06	2e-06	2e-06	2e-06	2e-06	2e-06	2e-06
V0317_HZ	0.912525	0.087461	5e-06	5e-06	5e-06		V0317_HZ	2e-06	2e-06	2e-06	2e-06	2e-06	0.999978	2e-06	2e-06	2e-06	2e-06	2e-06	2e-06	2e-06	2e-06	2e-06
V0318_HZ	0.94824	0.051746	5e-06	5e-06	5e-06		V0318_HZ	2e-06	2e-06	2e-06	2e-06	2e-06	0.999978	2e-06	2e-06	2e-06	2e-06	2e-06	2e-06	2e-06	2e-06	2e-06
V0319_HZ	0.958653	0.041332	5e-06	5e-06	5e-06		V0319_HZ	2e-06	2e-06	2e-06	2e-06	2e-06	0.999978	2e-06	2e-06	2e-06	2e-06	2e-06	2e-06	2e-06	2e-06	2e-06
V0320_HZ	0.906302	0.093681	6e-06	6e-06	6e-06		V0320_HZ	2e-06	2e-06	2e-06	2e-06	2e-06	0.999974	2e-06	2e-06	2e-06	2e-06	2e-06	2e-06	2e-06	2e-06	2e-06
V0321_HZ	0.906857	0.093128	5e-06	5e-06	5e-06		V0321_HZ	2e-06	2e-06	2e-06	2e-06	2e-06	0.999977	2e-06	2e-06	2e-06	2e-06	2e-06	2e-06	2e-06	2e-06	2e-06
V0322_HZ	0.938757	0.061228	5e-06	5e-06	5e-06		V0322_HZ	2e-06	2e-06	2e-06	2e-06	2e-06	0.999978	2e-06	2e-06	2e-06	2e-06	2e-06	2e-06	2e-06	2e-06	2e-06
V0323_HZ	0.866927	0.133058	5e-06	5e-06	5e-06		V0323_HZ	2e-06	2e-06	2e-06	2e-06	2e-06	0.999977	2e-06	2e-06	2e-06	2e-06	2e-06	2e-06	2e-06	2e-06	2e-06
V0324_HZ	0.894649	0.105336	5e-06	5e-06	5e-06		V0324_HZ	2e-06	2e-06	2e-06	2e-06	2e-06	0.999978	2e-06	2e-06	2e-06	2e-06	2e-06	2e-06	2e-06	2e-06	2e-06
V0325_HZ	0.967173	0.032813	5e-06	5e-06	5e-06		V0325_HZ	2e-06	2e-06	2e-06	2e-06	2e-06	0.999978	2e-06	2e-06	2e-06	2e-06	2e-06	2e-06	2e-06	2e-06	2e-06
V0326_HZ	0.953254	0.046731	5e-06	5e-06	5e-06		V0326_HZ	2e-06	2e-06	2e-06	2e-06	2e-06	0.999978	2e-06	2e-06	2e-06	2e-06	2e-06	2e-06	2e-06	2e-06	2e-06
V0327_HZ	0.922283	0.077702	5e-06	5e-06	5e-06		V0327_HZ	2e-06	2e-06	2e-06	2e-06	2e-06	0.999978	2e-06	2e-06	2e-06	2e-06	2e-06	2e-06	2e-06	2e-06	2e-06
V0328_HZ	0.947185	0.0528	5e-06	5e-06	5e-06		V0328_HZ	2e-06	2e-06	2e-06	2e-06	2e-06	0.999978	2e-06	2e-06	2e-06	2e-06	2e-06	2e-06	2e-06	2e-06	2e-06
V0329_HZ	0.935714	0.064272	5e-06	5e-06	5e-06		V0329_HZ	2e-06	2e-06	2e-06	2e-06	2e-06	0.999978	2e-06	2e-06	2e-06	2e-06	2e-06	2e-06	2e-06	2e-06	2e-06
V0330_HZ	0.925419	0.074566	5e-06	5e-06	5e-06		V0330_HZ	2e-06	2e-06	2e-06	2e-06	2e-06	0.999978	2e-06	2e-06	2e-06	2e-06	2e-06	2e-06	2e-06	2e-06	2e-06
V0332_HZ	0.932817	0.067169	5e-06	5e-06	5e-06		V0332_HZ	2e-06	2e-06	2e-06	2e-06	2e-06	0.999978	2e-06	2e-06	2e-06	2e-06	2e-06	2e-06	2e-06	2e-06	2e-06
V0333_HZ	0.855847	0.088619	0.055524	5e-06	5e-06		V0333_HZ	2e-06	0.014109	2e-06	2e-06	0.354152	0.631719	2e-06	2e-06	2e-06	2e-06	2e-06	2e-06	2e-06	2e-06	2e-06
V0291_Hi	0.098077	5e-06	0.123026	0.743691	0.035202		V0291_Hi	2e-06	2e-06	2e-06	2e-06	0.114637	2e-06	2e-06	2e-06	2e-06	0.030884	2e-06	0.85446	2e-06	2e-06	2e-06
V0292_Hi	5e-06	5e-06	0.060931	0.939054	5e-06		V0292_Hi	2e-06	2e-06	2e-06	2e-06	2e-06	2e-06	2e-06	2e-06	0.113727	2e-06	2e-06	0.886253	2e-06	2e-06	2e-06
V0293_Hi	0.018299	5e-06	0.034544	0.947147	5e-06		V0293_Hi	2e-06	2e-06	2e-06	2e-06	2e-06	2e-06	2e-06	2e-06	0.073653	2e-06	2e-06	0.926326	2e-06	2e-06	2e-06
V0294_Hi	0.135437	5e-06	0.145561	0.718993	5e-06		V0294_Hi	2e-06	2e-06	2e-06	2e-06	0.174798	2e-06	2e-06	2e-06	0.042927	2e-06	2e-06	0.782256	2e-06	2e-06	2e-06
V0295_Hi	0.018271	5e-06	0.084897	0.896821	5e-06		V0295_Hi	2e-06	2e-06	2e-06	2e-06	0.006881	2e-06	2e-06	2e-06	2e-06	2e-06	2e-06	0.993098	2e-06	2e-06	2e-06
V0296_Hi	0.029905	5e-06	0.054097	0.915988	5e-06		V0296_Hi	2e-06	2e-06	2e-06	2e-06	2e-06	2e-06	2e-06	2e-06	0.10674	2e-06	2e-06	0.89324	2e-06	2e-06	2e-06
V0297_Hi	0.038524	5e-06	0.119071	0.841989	0.000411		V0297_Hi	2e-06	2e-06	2e-06	2e-06	0.044275	2e-06	2e-06	2e-06	1.2e-05	2e-06	2e-06	0.955694	2e-06	2e-06	2e-06
V0298_Hi	0.031654	5e-06	0.107399	0.860937	5e-06		V0298_Hi	2e-06	2e-06	2e-06	2e-06	0.021304	2e-06	2e-06	2e-06	2e-06	2e-06	2e-06	0.978676	2e-06	2e-06	2e-06
V0299_Hi	5e-06	5e-06	0.107838	0.892148	5e-06		V0299_Hi	2e-06	2e-06	2e-06	2e-06	2e-06	2e-06	2e-06	2e-06	2e-06	2e-06	2e-06	0.999978	2e-06	2e-06	2e-06
V0300_Hi	0.04567	5e-06	5e-06	0.954316	5e-06		V0300_Hi	2e-06	2e-06	2e-06	2e-06	2e-06	2e-06	2e-06	2e-06	0.082443	2e-06	2e-06	0.917537	2e-06	2e-06	2e-06
V0301_Hi	5e-06	5e-06	0.067377	0.932609	5e-06		V0301_Hi	2e-06	2e-06	2e-06	2e-06	2e-06	2e-06	2e-06	2e-06	2e-06	2e-06	2e-06	0.999978	2e-06	2e-06	2e-06
V0302_Hi	5e-06	5e-06	0.034736	0.965249	5e-06		V0302_Hi	2e-06	2e-06	2e-06	2e-06	2e-06	2e-06	2e-06	2e-06	2e-06	2e-06	2e-06	0.999978	2e-06	2e-06	2e-06
V0303_Hi	0.008718	5e-06	0.05534	0.935932	5e-06		V0303_Hi	2e-06	2e-06	2e-06	2e-06	2e-06	2e-06	2e-06	2e-06	2e-06	2e-06	2e-06	0.999978	2e-06	2e-06	2e-06
V0304_Hi	6e-06	0.010104	0.095485	0.86721	0.027194		V0304_Hi	2e-06	2e-06	2e-06	2e-06	2e-06	2e-06	2e-06	2e-06	0.072819	0.017583	2e-06	0.909573	2e-06	2e-06	2e-06
V0361_HY	5e-06	0.999981	5e-06	5e-06	5e-06		V0361_HY	2e-06	2e-06	0.999978	2e-06	2e-06	2e-06	2e-06	2e-06	2e-06	2e-06	2e-06	2e-06	2e-06	2e-06	2e-06
V0362_HY	5e-06	0.999981	5e-06	5e-06	5e-06		V0362_HY	2e-06	2e-06	0.999978	2e-06	2e-06	2e-06	2e-06	2e-06	2e-06	2e-06	2e-06	2e-06	2e-06	2e-06	2e-06
V0363_HY	5e-06	0.999981	5e-06	5e-06	5e-06		V0363_HY	2e-06	2e-06	0.999978	2e-06	2e-06	2e-06	2e-06	2e-06	2e-06	2e-06	2e-06	2e-06	2e-06	2e-06	2e-06
V0364_HY	5e-06	0.99998	5e-06	5e-06	5e-06		V0364_HY	2e-06	2e-06	0.999978	2e-06	2e-06	2e-06	2e-06	2e-06	2e-06	2e-06	2e-06	2e-06	2e-06	2e-06	2e-06
V0365_HY	5e-06	0.924967	0.075018	5e-06	5e-06		V0365_HY	2e-06	2e-06	0.999978	2e-06	2e-06	2e-06	2e-06	2e-06	2e-06	2e-06	2e-06	2e-06	2e-06	2e-06	2e-06
V0366_HY	5e-06	0.927398	0.072587	5e-06	5e-06		V0366_HY	2e-06	0.009471	0.990508	2e-06	2e-06	2e-06	2e-06	2e-06	2e-06	2e-06	2e-06	2e-06	2e-06	2e-06	2e-06
V0367_HY	5e-06	0.767271	0.209781	0.022939	5e-06		V0367_HY	2e-06	0.019551	0.746227	0.234203	2e-06	2e-06	2e-06	2e-06	2e-06	2e-06	2e-06	2e-06	2e-06	2e-06	2e-06
V0368_HY	5e-06	0.769854	0.20837	0.021767	5e-06		V0368_HY	2e-06	2e-06	0.737572	0.262407	2e-06	2e-06	2e-06	2e-06	2e-06	2e-06	2e-06	2e-06	2e-06	2e-06	2e-06
V0369_HY	5e-06	0.889373	0.110612	5e-06	5e-06		V0369_HY	2e-06	2e-06	0.908373	0.091606	2e-06	2e-06	2e-06	2e-06	2e-06	2e-06	2e-06	2e-06	2e-06	2e-06	2e-06
V0370_HY	5e-06	0.916928	0.083057	5e-06	5e-06		V0370_HY	2e-06	0.008142	0.991837	2e-06	2e-06	2e-06	2e-06	2e-06	2e-06	2e-06	2e-06	2e-06	2e-06	2e-06	2e-06
V0371_HY	5e-06	0.768635	0.213804	5e-06	0.017551		V0371_HY	2e-06	0.023271	0.763731	0.187435	2e-06	2e-06	2e-06	2e-06	2e-06	0.025545	2e-06	2e-06	2e-06	2e-06	2e-06
V0372_HY	5e-06	0.999981	5e-06	5e-06	5e-06		V0372_HY	2e-06	2e-06	0.999978	2e-06	2e-06	2e-06	2e-06	2e-06	2e-06	2e-06	2e-06	2e-06	2e-06	2e-06	2e-06
V0373_HY	0.05545	0.889842	0.054698	5e-06	5e-06		V0373_HY	2e-06	2e-06	0.94554	2e-06	2e-06	0.054438	2e-06	2e-06	2e-06	2e-06	2e-06	2e-06	2e-06	2e-06	2e-06
V0374_HY	5e-06	0.999981	5e-06	5e-06	5e-06		V0374_HY	2e-06	2e-06	0.999978	2e-06	2e-06	2e-06	2e-06	2e-06	2e-06	2e-06	2e-06	2e-06	2e-06	2e-06	2e-06
V0375_HY	5e-06	0.999981	5e-06	5e-06	5e-06		V0375_HY	2e-06	2e-06	0.999978	2e-06	2e-06	2e-06	2e-06	2e-06	2e-06	2e-06	2e-06	2e-06	2e-06	2e-06	2e-06
V0376_HY	5e-06	0.999981	5e-06	5e-06	5e-06		V0376_HY	2e-06	2e-06	0.999978	2e-06	2e-06	2e-06	2e-06	2e-06	2e-06	2e-06	2e-06	2e-06	2e-06	2e-06	2e-06
V0377_HY	5e-06	0.999981	5e-06	5e-06	5e-06		V0377_HY	2e-06	2e-06	0.999978	2e-06	2e-06	2e-06	2e-06	2e-06	2e-06	2e-06	2e-06	2e-06	2e-06	2e-06	2e-06
V0378_HY	5e-06	0.999981	5e-06	5e-06	5e-06		V0378_HY	2e-06	2e-06	0.999978	2e-06	2e-06	2e-06	2e-06	2e-06	2e-06	2e-06	2e-06	2e-06	2e-06	2e-06	2e-06
V0379_HY	5e-06	0.999981	5e-06	5e-06	5e-06		V0379_HY	2e-06	2e-06	0.999978	2e-06	2e-06	2e-06	2e-06	2e-06	2e-06	2e-06	2e-06	2e-06	2e-06	2e-06	2e-06
V0380_HY	5e-06	0.999981	5e-06	5e-06	5e-06		V0380_HY	2e-06	2e-06	0.999978	2e-06	2e-06	2e-06	2e-06	2e-06	2e-06	2e-06	2e-06	2e-06	2e-06	2e-06	2e-06
V0494_HK	5e-06	0.129721	0.688586	0.115064	0.066624		V0494_HK	2e-06	2e-06	2e-06	0.999978	2e-06	2e-06	2e-06	2e-06	2e-06	2e-06	2e-06	2e-06	2e-06	2e-06	2e-06
V0495_HK	5e-06	0.187651	0.660877	0.093486	0.057982		V0495_HK	2e-06	2e-06	2e-06	0.999978	2e-06	2e-06	2e-06	2e-06	2e-06	2e-06	2e-06	2e-06	2e-06	2e-06	2e-06
V0496_HK	5e-06	0.179831	0.663173	0.123739	0.033252		V0496_HK	2e-06	2e-06	2e-06	0.999978	2e-06	2e-06	2e-06	2e-06	2e-06	2e-06	2e-06	2e-06	2e-06	2e-06	2e-06
V0497_HK	5e-06	0.191401	0.664005	0.109162	0.035427		V0497_HK	2e-06	2e-06	2e-06	0.999978	2e-06	2e-06	2e-06	2e-06	2e-06	2e-06	2e-06	2e-06	2e-06	2e-06	2e-06
V0498_HK	5e-06	0.172858	0.669863	0.122672	0.034602		V0498_HK	2e-06	2e-06	2e-06	0.999978	2e-06	2e-06	2e-06	2e-06	2e-06	2e-06	2e-06	2e-06	2e-06	2e-06	2e-06
V0499_HK	5e-06	0.158533	0.701054	0.098538	0.04187		V0499_HK	2e-06	2e-06	2e-06	0.999978	2e-06	2e-06	2e-06	2e-06	2e-06	2e-06	2e-06	2e-06	2e-06	2e-06	2e-06
V0500_HK	5e-06	0.115789	0.700287	0.121592	0.062327		V0500_HK	2e-06	2e-06	2e-06	0.999978	2e-06	2e-06	2e-06	2e-06	2e-06	2e-06	2e-06	2e-06	2e-06	2e-06	2e-06
V0501_HK	5e-06	0.119447	0.641556	0.167553	0.071439		V0501_HK	2e-06	2e-06	2e-06	0.990239	2e-06	2e-06	2e-06	2e-06	2e-06	2e-06	2e-06	0.00974	2e-06	2e-06	2e-06
V0502_HK	5e-06	0.108079	0.63946	0.184747	0.067709		V0502_HK	2e-06	0.08457	2e-06	0.902358	2e-06	2e-06	2e-06	2e-06	2e-06	2e-06	2e-06	2e-06	0.013051	2e-06	2e-06
V0503_HK	5e-06	0.1571	0.643025	0.13542	0.064449		V0503_HK	2e-06	2e-06	2e-06	0.999978	2e-06	2e-06	2e-06	2e-06	2e-06	2e-06	2e-06	2e-06	2e-06	2e-06	2e-06
V0504_HK	5e-06	0.149514	0.667578	0.123859	0.059044		V0504_HK	2e-06	2e-06	2e-06	0.999978	2e-06	2e-06	2e-06	2e-06	2e-06	2e-06	2e-06	2e-06	2e-06	2e-06	2e-06
V0505_HK	5e-06	0.119777	0.655661	0.119361	0.105196		V0505_HK	2e-06	2e-06	2e-06	0.999978	2e-06	2e-06	2e-06	2e-06	2e-06	2e-06	2e-06	2e-06	2e-06	2e-06	2e-06
V0506_HK	6e-06	0.110178	0.642947	0.163396	0.083473		V0506_HK	2e-06	2e-06	2e-06	0.913608	0.086369	2e-06	2e-06	2e-06	2e-06	2e-06	2e-06	2e-06	2e-06	2e-06	2e-06
V0507_HK	5e-06	0.139628	0.645234	0.127682	0.087451		V0507_HK	2e-06	2e-06	2e-06	0.999978	2e-06	2e-06	2e-06	2e-06	2e-06	2e-06	2e-06	2e-06	2e-06	2e-06	2e-06
V0508_HK	0.023073	0.133951	0.598138	0.166735	0.078103		V0508_HK	2e-06	2e-06	2e-06	0.90027	0.099709	2e-06	2e-06	2e-06	2e-06	2e-06	2e-06	2e-06	2e-06	2e-06	2e-06
V0509_HK	6e-06	0.136011	0.632569	0.167646	0.063768		V0509_HK	2e-06	2e-06	2e-06	0.98105	2e-06	2e-06	2e-06	0.018926	2e-06	2e-06	2e-06	2e-06	2e-06	2e-06	2e-06
V0510_HK	5e-06	0.124946	0.666469	0.163221	0.045359		V0510_HK	2e-06	2e-06	2e-06	0.999978	2e-06	2e-06	2e-06	2e-06	2e-06	2e-06	2e-06	2e-06	2e-06	2e-06	2e-06
V0511_HK	5e-06	0.128072	0.664766	0.150559	0.056598		V0511_HK	2e-06	2e-06	2e-06	0.999978	2e-06	2e-06	2e-06	2e-06	2e-06	2e-06	2e-06	2e-06	2e-06	2e-06	2e-06
V0512_HK	5e-06	0.116281	0.638974	0.168383	0.076357		V0512_HK	2e-06	2e-06	2e-06	0.813229	2e-06	2e-06	0.082336	2e-06	2e-06	2e-06	2e-06	0.091121	0.013297	2e-06	2e-06
V0513_HK	5e-06	0.137924	0.629595	0.163154	0.069322		V0513_HK	2e-06	0.084689	0.044941	0.765548	2e-06	2e-06	2e-06	2e-06	2e-06	2e-06	2e-06	0.081871	0.022936	2e-06	2e-06
V0479_JY	0.221349	5e-06	0.778637	5e-06	5e-06		V0479_JY	2e-06	2e-06	2e-06	2e-06	2e-06	2e-06	2e-06	0.038587	2e-06	2e-06	2e-06	2e-06	0.961393	2e-06	2e-06
V0480_JY	0.186883	5e-06	0.813102	5e-06	5e-06		V0480_JY	2e-06	2e-06	2e-06	2e-06	2e-06	2e-06	2e-06	2e-06	2e-06	2e-06	2e-06	2e-06	0.999978	2e-06	2e-06
V0481_JY	0.167831	5e-06	0.832154	5e-06	5e-06		V0481_JY	2e-06	2e-06	2e-06	2e-06	2e-06	2e-06	2e-06	2e-06	2e-06	2e-06	2e-06	2e-06	0.999978	2e-06	2e-06
V0482_JY	0.193176	5e-06	0.80681	5e-06	5e-06		V0482_JY	2e-06	2e-06	2e-06	2e-06	2e-06	2e-06	2e-06	2e-06	2e-06	2e-06	2e-06	2e-06	0.999978	2e-06	2e-06
V0483_JY	0.165439	5e-06	0.834546	5e-06	5e-06		V0483_JY	2e-06	2e-06	2e-06	2e-06	2e-06	2e-06	2e-06	2e-06	2e-06	2e-06	2e-06	2e-06	0.999978	2e-06	2e-06
V0484_JY	0.171872	5e-06	0.828114	5e-06	5e-06		V0484_JY	2e-06	2e-06	2e-06	2e-06	2e-06	2e-06	2e-06	2e-06	2e-06	2e-06	2e-06	2e-06	0.999978	2e-06	2e-06
V0485_JY	0.177709	6e-06	0.822273	6e-06	6e-06		V0485_JY	2e-06	2e-06	2e-06	2e-06	2e-06	2e-06	2e-06	2e-06	2e-06	2e-06	2e-06	2e-06	0.999973	2e-06	2e-06
V0486_JY	0.191891	5e-06	0.808095	5e-06	5e-06		V0486_JY	2e-06	2e-06	2e-06	2e-06	2e-06	2e-06	2e-06	2e-06	2e-06	2e-06	2e-06	2e-06	0.999978	2e-06	2e-06
V0487_JY	0.143694	5e-06	0.856291	5e-06	5e-06		V0487_JY	2e-06	2e-06	2e-06	2e-06	2e-06	2e-06	2e-06	2e-06	2e-06	2e-06	2e-06	2e-06	0.999978	2e-06	2e-06
V0488_JY	0.140732	5e-06	0.859253	5e-06	5e-06		V0488_JY	2e-06	2e-06	2e-06	2e-06	2e-06	2e-06	2e-06	2e-06	2e-06	2e-06	2e-06	2e-06	0.999978	2e-06	2e-06
V0489_JY	0.128223	0.030264	0.80842	0.026199	0.006893		V0489_JY	2e-06	0.044182	2e-06	0.181252	2e-06	2e-06	2e-06	2e-06	2e-06	2e-06	2e-06	2e-06	0.774547	2e-06	2e-06
V0490_JY	0.195981	5e-06	0.804003	5e-06	5e-06		V0490_JY	2e-06	2e-06	2e-06	2e-06	2e-06	2e-06	2e-06	2e-06	2e-06	2e-06	2e-06	2e-06	0.999975	2e-06	2e-06
V0491_JY	0.126133	5e-06	0.873852	5e-06	5e-06		V0491_JY	2e-06	2e-06	2e-06	2e-06	2e-06	2e-06	2e-06	2e-06	2e-06	2e-06	2e-06	2e-06	0.999978	2e-06	2e-06
V0492_JY	0.141906	5e-06	0.858079	5e-06	5e-06		V0492_JY	2e-06	0.059761	2e-06	2e-06	2e-06	2e-06	2e-06	2e-06	2e-06	2e-06	2e-06	2e-06	0.940218	2e-06	2e-06
V0493_JY	0.134603	5e-06	0.865383	5e-06	5e-06		V0493_JY	2e-06	2e-06	2e-06	2e-06	2e-06	2e-06	2e-06	2e-06	2e-06	2e-06	2e-06	2e-06	0.999978	2e-06	2e-06
V0309_La	5e-06	5e-06	5e-06	0.99998	5e-06		V0309_La	2e-06	2e-06	2e-06	2e-06	2e-06	2e-06	2e-06	2e-06	2e-06	2e-06	2e-06	0.999977	2e-06	2e-06	2e-06
V0554_La	0.064694	5e-06	5e-06	0.935291	5e-06		V0554_La	2e-06	2e-06	2e-06	2e-06	2e-06	2e-06	2e-06	2e-06	2e-06	2e-06	2e-06	0.999978	2e-06	2e-06	2e-06
V0555_La	5e-06	5e-06	5e-06	0.999981	5e-06		V0555_La	2e-06	2e-06	2e-06	2e-06	2e-06	2e-06	2e-06	2e-06	2e-06	2e-06	2e-06	0.999978	2e-06	2e-06	2e-06
V0556_La	0.101189	5e-06	0.132151	0.766643	1.1e-05		V0556_La	2e-06	2e-06	2e-06	2e-06	2e-06	2e-06	2e-06	0.066841	2e-06	2e-06	2e-06	0.933137	2e-06	2e-06	2e-06
V0557_La	0.061269	5e-06	0.035993	0.902728	5e-06		V0557_La	2e-06	2e-06	2e-06	2e-06	2e-06	2e-06	2e-06	2e-06	2e-06	2e-06	2e-06	0.999978	2e-06	2e-06	2e-06
V0558_La	0.110304	5e-06	0.077257	0.812428	5e-06		V0558_La	2e-06	2e-06	2e-06	2e-06	0.073896	2e-06	2e-06	2e-06	2e-06	2e-06	2e-06	0.926081	2e-06	2e-06	2e-06
V0597_La	5e-06	5e-06	5e-06	0.999981	5e-06		V0597_La	2e-06	2e-06	2e-06	2e-06	2e-06	2e-06	2e-06	2e-06	0.230293	2e-06	2e-06	0.769687	2e-06	2e-06	2e-06
V0598_La	5e-06	5e-06	5e-06	0.99998	5e-06		V0598_La	2e-06	2e-06	2e-06	2e-06	2e-06	2e-06	2e-06	2e-06	2e-06	2e-06	2e-06	0.999977	2e-06	2e-06	2e-06
V0599_La	5e-06	5e-06	5e-06	0.99998	5e-06		V0599_La	2e-06	2e-06	2e-06	2e-06	2e-06	2e-06	2e-06	2e-06	2e-06	2e-06	2e-06	0.999977	2e-06	2e-06	2e-06
V0600_La	5e-06	5e-06	5e-06	0.999981	5e-06		V0600_La	2e-06	2e-06	2e-06	2e-06	2e-06	2e-06	2e-06	2e-06	2e-06	2e-06	2e-06	0.999978	2e-06	2e-06	2e-06
V0601_La	5e-06	5e-06	5e-06	0.999981	5e-06		V0601_La	2e-06	2e-06	2e-06	2e-06	2e-06	2e-06	2e-06	2e-06	0.112559	2e-06	2e-06	0.887421	2e-06	2e-06	2e-06
V0602_La	5e-06	5e-06	5e-06	0.99998	5e-06		V0602_La	2e-06	2e-06	2e-06	2e-06	2e-06	2e-06	2e-06	2e-06	2e-06	2e-06	2e-06	0.999978	2e-06	2e-06	2e-06
V0603_La	5e-06	5e-06	5e-06	0.99998	5e-06		V0603_La	2e-06	2e-06	2e-06	2e-06	2e-06	2e-06	2e-06	2e-06	2e-06	2e-06	2e-06	0.999977	2e-06	2e-06	2e-06
V0605_La	0.03349	5e-06	5e-06	0.966494	5e-06		V0605_La	2e-06	2e-06	2e-06	2e-06	2e-06	2e-06	2e-06	2e-06	2e-06	2e-06	2e-06	0.999976	2e-06	2e-06	2e-06
V0606_La	5e-06	5e-06	5e-06	0.976358	0.023627		V0606_La	2e-06	2e-06	2e-06	2e-06	2e-06	2e-06	2e-06	2e-06	2e-06	2e-06	2e-06	0.999977	2e-06	2e-06	2e-06
V0354_LF	0.036305	0.07044	0.843873	0.049377	5e-06		V0354_LF	2e-06	0.060922	2e-06	0.405565	2e-06	2e-06	2e-06	2e-06	2e-06	2e-06	2e-06	2e-06	0.438214	0.095282	2e-06
V0355_LF	5e-06	0.055588	0.852161	0.048067	0.044179		V0355_LF	2e-06	0.073152	2e-06	0.600521	2e-06	2e-06	2e-06	2e-06	2e-06	2e-06	2e-06	2e-06	0.301268	0.025042	2e-06
V0356_LF	5e-06	0.089919	0.820421	0.048071	0.041585		V0356_LF	2e-06	0.046123	2e-06	0.628874	2e-06	2e-06	2e-06	2e-06	2e-06	2e-06	2e-06	2e-06	0.320305	0.00468	2e-06
V0357_LF	5e-06	0.086386	0.842948	5e-06	0.070656		V0357_LF	2e-06	0.094767	2e-06	0.628022	2e-06	2e-06	2e-06	2e-06	2e-06	2e-06	2e-06	2e-06	0.277192	2e-06	2e-06
V0358_LF	0.122029	5e-06	0.877957	5e-06	5e-06		V0358_LF	2e-06	0.051309	2e-06	2e-06	2e-06	2e-06	2e-06	2e-06	2e-06	2e-06	2e-06	2e-06	0.948671	2e-06	2e-06
V0359_LF	0.107703	5e-06	0.892282	5e-06	5e-06		V0359_LF	2e-06	0.044251	2e-06	2e-06	2e-06	2e-06	0.094909	2e-06	2e-06	2e-06	2e-06	2e-06	0.860822	2e-06	2e-06
V0360_LF	0.118107	5e-06	0.881878	5e-06	5e-06		V0360_LF	2e-06	0.083266	2e-06	0.11151	2e-06	2e-06	0.15111	0.008775	2e-06	2e-06	2e-06	2e-06	0.645324	2e-06	2e-06
V0308_Ms	5e-06	5e-06	5e-06	0.999982	5e-06		V0308_Ms	2e-06	2e-06	2e-06	2e-06	2e-06	2e-06	2e-06	2e-06	0.555549	2e-06	2e-06	0.444431	2e-06	2e-06	2e-06
V0399_NN	0.017632	5e-06	0.126892	5e-06	0.855465		V0399_NN	2e-06	2e-06	2e-06	0.063602	2e-06	2e-06	2e-06	2e-06	2e-06	0.890229	2e-06	2e-06	0.046148	2e-06	2e-06
V0400_NN	5e-06	5e-06	0.022468	5e-06	0.977517		V0400_NN	2e-06	2e-06	2e-06	2e-06	2e-06	2e-06	2e-06	2e-06	2e-06	0.999978	2e-06	2e-06	2e-06	2e-06	2e-06
V0401_NN	5e-06	5e-06	5e-06	5e-06	0.99998		V0401_NN	2e-06	2e-06	2e-06	2e-06	2e-06	2e-06	2e-06	2e-06	2e-06	0.999978	2e-06	2e-06	2e-06	2e-06	2e-06
V0402_NN	0.064892	5e-06	0.103874	0.013321	0.817907		V0402_NN	2e-06	2e-06	2e-06	2e-06	2e-06	0.013025	0.065962	0.053071	2e-06	0.841674	2e-06	0.026251	2e-06	2e-06	2e-06
V0403_NN	5e-06	5e-06	5e-06	5e-06	0.999981		V0403_NN	2e-06	2e-06	2e-06	2e-06	2e-06	2e-06	2e-06	2e-06	2e-06	0.999978	2e-06	2e-06	2e-06	2e-06	2e-06
V0404_NN	5e-06	5e-06	5e-06	5e-06	0.99998		V0404_NN	2e-06	2e-06	2e-06	2e-06	2e-06	2e-06	2e-06	2e-06	2e-06	0.999977	2e-06	2e-06	2e-06	2e-06	2e-06
V0405_NN	5e-06	5e-06	5e-06	5e-06	0.99998		V0405_NN	2e-06	2e-06	2e-06	2e-06	2e-06	2e-06	2e-06	2e-06	2e-06	0.999978	2e-06	2e-06	2e-06	2e-06	2e-06
V0406_NN	5e-06	5e-06	5e-06	5e-06	0.99998		V0406_NN	2e-06	2e-06	2e-06	2e-06	2e-06	2e-06	2e-06	2e-06	2e-06	0.999978	2e-06	2e-06	2e-06	2e-06	2e-06
V0407_NN	0.06231	5e-06	5e-06	5e-06	0.937674		V0407_NN	2e-06	2e-06	2e-06	2e-06	2e-06	0.039989	2e-06	2e-06	2e-06	0.95999	2e-06	2e-06	2e-06	2e-06	2e-06
V0408_NN	5e-06	5e-06	0.015858	5e-06	0.984127		V0408_NN	2e-06	2e-06	2e-06	2e-06	2e-06	2e-06	2e-06	2e-06	2e-06	0.999978	2e-06	2e-06	2e-06	2e-06	2e-06
V0409_NN	5e-06	5e-06	0.01528	5e-06	0.984705		V0409_NN	2e-06	2e-06	2e-06	2e-06	2e-06	2e-06	2e-06	2e-06	2e-06	0.999978	2e-06	2e-06	2e-06	2e-06	2e-06
V0410_NN	5e-06	5e-06	5e-06	5e-06	0.99998		V0410_NN	2e-06	2e-06	2e-06	2e-06	2e-06	2e-06	2e-06	2e-06	2e-06	0.999978	2e-06	2e-06	2e-06	2e-06	2e-06
V0411_NN	5e-06	5e-06	0.01517	5e-06	0.984815		V0411_NN	2e-06	2e-06	2e-06	2e-06	2e-06	2e-06	2e-06	2e-06	2e-06	0.999977	2e-06	2e-06	2e-06	2e-06	2e-06
V0412_NN	0.01425	5e-06	5e-06	5e-06	0.985735		V0412_NN	2e-06	2e-06	2e-06	2e-06	2e-06	2e-06	2e-06	2e-06	2e-06	0.999978	2e-06	2e-06	2e-06	2e-06	2e-06
V0413_NN	5e-06	5e-06	5e-06	5e-06	0.99998		V0413_NN	2e-06	2e-06	2e-06	2e-06	2e-06	2e-06	2e-06	2e-06	2e-06	0.999978	2e-06	2e-06	2e-06	2e-06	2e-06
V0414_NN	6e-06	0.008266	0.135829	0.016787	0.839111		V0414_NN	2e-06	0.071847	0.004609	2e-06	2e-06	2e-06	2e-06	2e-06	2e-06	0.875258	2e-06	0.016046	0.03222	2e-06	2e-06
V0415_NN	5e-06	5e-06	5e-06	5e-06	0.99998		V0415_NN	2e-06	2e-06	2e-06	2e-06	2e-06	2e-06	2e-06	2e-06	2e-06	0.999978	2e-06	2e-06	2e-06	2e-06	2e-06
V0416_NN	5e-06	5e-06	5e-06	5e-06	0.999981		V0416_NN	2e-06	2e-06	2e-06	2e-06	2e-06	2e-06	2e-06	2e-06	2e-06	0.999978	2e-06	2e-06	2e-06	2e-06	2e-06
V0417_NN	5e-06	0.003817	5e-06	5e-06	0.996169		V0417_NN	2e-06	2e-06	2e-06	2e-06	2e-06	2e-06	2e-06	2e-06	2e-06	0.999978	2e-06	2e-06	2e-06	2e-06	2e-06
V0418_NN	5e-06	5e-06	5e-06	5e-06	0.999981		V0418_NN	2e-06	2e-06	2e-06	2e-06	2e-06	2e-06	2e-06	2e-06	2e-06	0.999978	2e-06	2e-06	2e-06	2e-06	2e-06
V0559_OK	0.449962	5e-06	0.550023	5e-06	5e-06		V0559_OK	2e-06	0.999978	2e-06	2e-06	2e-06	2e-06	2e-06	2e-06	2e-06	2e-06	2e-06	2e-06	2e-06	2e-06	2e-06
V0560_OK	0.473409	5e-06	0.526577	5e-06	5e-06		V0560_OK	2e-06	0.955597	2e-06	2e-06	2e-06	2e-06	2e-06	0.044383	2e-06	2e-06	2e-06	2e-06	2e-06	2e-06	2e-06
V0561_OK	0.445839	5e-06	0.554147	5e-06	5e-06		V0561_OK	2e-06	0.999978	2e-06	2e-06	2e-06	2e-06	2e-06	2e-06	2e-06	2e-06	2e-06	2e-06	2e-06	2e-06	2e-06
V0562_OK	0.458473	6e-06	0.541511	6e-06	6e-06		V0562_OK	2e-06	0.999975	2e-06	2e-06	2e-06	2e-06	2e-06	2e-06	2e-06	2e-06	2e-06	2e-06	2e-06	2e-06	2e-06
V0563_OK	0.479303	5e-06	0.520682	5e-06	5e-06		V0563_OK	2e-06	0.999978	2e-06	2e-06	2e-06	2e-06	2e-06	2e-06	2e-06	2e-06	2e-06	2e-06	2e-06	2e-06	2e-06
V0564_OK	0.464965	5e-06	0.53502	5e-06	5e-06		V0564_OK	2e-06	0.999978	2e-06	2e-06	2e-06	2e-06	2e-06	2e-06	2e-06	2e-06	2e-06	2e-06	2e-06	2e-06	2e-06
V0565_OK	0.491978	5e-06	0.508007	5e-06	5e-06		V0565_OK	2e-06	0.999978	2e-06	2e-06	2e-06	2e-06	2e-06	2e-06	2e-06	2e-06	2e-06	2e-06	2e-06	2e-06	2e-06
V0567_OK	0.482834	5e-06	0.517152	5e-06	5e-06		V0567_OK	2e-06	0.999978	2e-06	2e-06	2e-06	2e-06	2e-06	2e-06	2e-06	2e-06	2e-06	2e-06	2e-06	2e-06	2e-06
V0568_OK	0.429499	5e-06	0.570487	5e-06	5e-06		V0568_OK	2e-06	0.999978	2e-06	2e-06	2e-06	2e-06	2e-06	2e-06	2e-06	2e-06	2e-06	2e-06	2e-06	2e-06	2e-06
V0569_OK	0.433341	5e-06	0.566644	5e-06	5e-06		V0569_OK	2e-06	0.999978	2e-06	2e-06	2e-06	2e-06	2e-06	2e-06	2e-06	2e-06	2e-06	2e-06	2e-06	2e-06	2e-06
V0570_OK	0.395565	5e-06	0.60442	5e-06	5e-06		V0570_OK	2e-06	0.999978	2e-06	2e-06	2e-06	2e-06	2e-06	2e-06	2e-06	2e-06	2e-06	2e-06	2e-06	2e-06	2e-06
V0571_OK	0.434537	5e-06	0.55018	0.015273	5e-06		V0571_OK	2e-06	0.926803	2e-06	2e-06	0.073175	2e-06	2e-06	2e-06	2e-06	2e-06	2e-06	2e-06	2e-06	2e-06	2e-06
V0572_OK	0.465477	5e-06	0.534509	5e-06	5e-06		V0572_OK	2e-06	0.999978	2e-06	2e-06	2e-06	2e-06	2e-06	2e-06	2e-06	2e-06	2e-06	2e-06	2e-06	2e-06	2e-06
V0573_OK	0.481605	5e-06	0.51838	5e-06	5e-06		V0573_OK	2e-06	0.999978	2e-06	2e-06	2e-06	2e-06	2e-06	2e-06	2e-06	2e-06	2e-06	2e-06	2e-06	2e-06	2e-06
V0574_OK	0.447589	5e-06	0.552396	5e-06	5e-06		V0574_OK	2e-06	0.999977	2e-06	2e-06	2e-06	2e-06	2e-06	2e-06	2e-06	2e-06	2e-06	2e-06	2e-06	2e-06	2e-06
V0575_OK	0.321355	5e-06	0.67863	5e-06	5e-06		V0575_OK	2e-06	0.999978	2e-06	2e-06	2e-06	2e-06	2e-06	2e-06	2e-06	2e-06	2e-06	2e-06	2e-06	2e-06	2e-06
V0576_OK	0.292859	5e-06	0.707127	5e-06	5e-06		V0576_OK	2e-06	0.999978	2e-06	2e-06	2e-06	2e-06	2e-06	2e-06	2e-06	2e-06	2e-06	2e-06	2e-06	2e-06	2e-06
V0514_TW	0.070034	5e-06	0.907033	0.022923	5e-06		V0514_TW	2e-06	2e-06	2e-06	2e-06	2e-06	2e-06	0.999977	2e-06	2e-06	2e-06	2e-06	2e-06	2e-06	2e-06	2e-06
V0515_TW	5e-06	5e-06	0.999981	5e-06	5e-06		V0515_TW	2e-06	2e-06	2e-06	2e-06	2e-06	2e-06	0.999978	2e-06	2e-06	2e-06	2e-06	2e-06	2e-06	2e-06	2e-06
V0516_TW	0.02075	5e-06	0.979236	5e-06	5e-06		V0516_TW	2e-06	2e-06	2e-06	2e-06	2e-06	2e-06	0.999978	2e-06	2e-06	2e-06	2e-06	2e-06	2e-06	2e-06	2e-06
V0517_TW	0.201901	5e-06	0.798084	5e-06	5e-06		V0517_TW	2e-06	0.065851	2e-06	2e-06	2e-06	2e-06	0.865226	0.068904	2e-06	2e-06	2e-06	2e-06	2e-06	2e-06	2e-06
V0518_TW	0.019978	5e-06	0.965836	0.014177	5e-06		V0518_TW	2e-06	2e-06	2e-06	2e-06	2e-06	2e-06	0.999978	2e-06	2e-06	2e-06	2e-06	2e-06	2e-06	2e-06	2e-06
V0519_TW	0.101098	5e-06	0.898885	5e-06	5e-06		V0519_TW	2e-06	2e-06	2e-06	2e-06	2e-06	2e-06	0.999976	2e-06	2e-06	2e-06	2e-06	2e-06	2e-06	2e-06	2e-06
V0520_TW	0.127862	6e-06	0.87212	6e-06	6e-06		V0520_TW	2e-06	2e-06	2e-06	2e-06	2e-06	2e-06	0.999973	2e-06	2e-06	2e-06	2e-06	2e-06	2e-06	2e-06	2e-06
V0521_TW	0.14081	5e-06	0.859175	5e-06	5e-06		V0521_TW	2e-06	0.02343	2e-06	2e-06	2e-06	2e-06	0.942977	0.033574	2e-06	2e-06	2e-06	2e-06	2e-06	2e-06	2e-06
V0522_TW	5e-06	5e-06	0.999981	5e-06	5e-06		V0522_TW	2e-06	2e-06	2e-06	2e-06	2e-06	2e-06	0.999978	2e-06	2e-06	2e-06	2e-06	2e-06	2e-06	2e-06	2e-06
V0523_TW	0.060749	5e-06	0.939236	5e-06	5e-06		V0523_TW	2e-06	2e-06	2e-06	2e-06	2e-06	2e-06	0.999977	2e-06	2e-06	2e-06	2e-06	2e-06	2e-06	2e-06	2e-06
V0524_TW	0.120786	5e-06	0.869601	0.009603	5e-06		V0524_TW	2e-06	2e-06	2e-06	2e-06	2e-06	2e-06	0.943363	0.056614	2e-06	2e-06	2e-06	2e-06	2e-06	2e-06	2e-06
V0525_TW	5e-06	5e-06	0.999981	5e-06	5e-06		V0525_TW	2e-06	2e-06	2e-06	2e-06	2e-06	2e-06	0.999978	2e-06	2e-06	2e-06	2e-06	2e-06	2e-06	2e-06	2e-06
V0526_TW	0.150959	5e-06	0.849025	5e-06	5e-06		V0526_TW	2e-06	2e-06	2e-06	2e-06	2e-06	2e-06	0.942261	0.057718	2e-06	2e-06	2e-06	2e-06	2e-06	2e-06	2e-06
V0527_TW	0.279507	0.019918	0.681865	0.018705	5e-06		V0527_TW	2e-06	0.058192	2e-06	2e-06	0.314737	2e-06	0.627053	2e-06	2e-06	2e-06	2e-06	2e-06	2e-06	2e-06	2e-06
V0528_TW	0.098242	0.03518	0.842749	0.023824	5e-06		V0528_TW	2e-06	2e-06	0.065841	2e-06	2e-06	2e-06	0.883841	0.050299	2e-06	2e-06	2e-06	2e-06	2e-06	2e-06	2e-06
V0529_TW	0.108669	5e-06	0.863771	5e-06	0.027551		V0529_TW	2e-06	2e-06	2e-06	2e-06	2e-06	2e-06	0.968483	0.031496	2e-06	2e-06	2e-06	2e-06	2e-06	2e-06	2e-06
V0530_TW	0.120635	5e-06	0.817701	0.015742	0.045917		V0530_TW	2e-06	0.073131	2e-06	2e-06	2e-06	2e-06	0.82129	0.057079	2e-06	0.048482	2e-06	2e-06	2e-06	2e-06	2e-06
V0531_TW	0.170399	5e-06	0.825326	5e-06	0.004265		V0531_TW	2e-06	2e-06	2e-06	2e-06	2e-06	2e-06	0.892981	0.077965	2e-06	2e-06	2e-06	2e-06	0.029032	2e-06	2e-06
V0532_TW	0.177308	5e-06	0.822677	5e-06	5e-06		V0532_TW	2e-06	2e-06	2e-06	2e-06	2e-06	2e-06	0.999978	2e-06	2e-06	2e-06	2e-06	2e-06	2e-06	2e-06	2e-06
V0533_TW	5e-06	5e-06	0.999981	5e-06	5e-06		V0533_TW	2e-06	2e-06	2e-06	2e-06	2e-06	2e-06	0.999978	2e-06	2e-06	2e-06	2e-06	2e-06	2e-06	2e-06	2e-06
V0310_Tx	5e-06	5e-06	5e-06	0.999981	5e-06		V0310_Tx	2e-06	2e-06	2e-06	2e-06	2e-06	2e-06	2e-06	2e-06	0.158993	2e-06	2e-06	0.840987	2e-06	2e-06	2e-06
V0311_Tx	5e-06	5e-06	5e-06	0.999981	5e-06		V0311_Tx	2e-06	2e-06	2e-06	2e-06	2e-06	2e-06	2e-06	2e-06	0.056222	2e-06	2e-06	0.943758	2e-06	2e-06	2e-06
V0313_Tx	0.042019	5e-06	0.089873	0.868098	5e-06		V0313_Tx	2e-06	2e-06	2e-06	2e-06	2e-06	2e-06	2e-06	2e-06	2e-06	2e-06	2e-06	0.999977	2e-06	2e-06	2e-06
V0534_JP	0.999981	5e-06	5e-06	5e-06	5e-06		V0534_JP	2e-06	2e-06	2e-06	2e-06	2e-06	2e-06	2e-06	0.999979	2e-06	2e-06	2e-06	2e-06	2e-06	2e-06	2e-06
V0535_JP	0.99998	5e-06	5e-06	5e-06	5e-06		V0535_JP	2e-06	2e-06	2e-06	2e-06	2e-06	2e-06	2e-06	0.999978	2e-06	2e-06	2e-06	2e-06	2e-06	2e-06	2e-06
V0536_JP	0.999981	5e-06	5e-06	5e-06	5e-06		V0536_JP	2e-06	2e-06	2e-06	2e-06	2e-06	2e-06	2e-06	0.999978	2e-06	2e-06	2e-06	2e-06	2e-06	2e-06	2e-06
V0537_JP	0.999981	5e-06	5e-06	5e-06	5e-06		V0537_JP	2e-06	2e-06	2e-06	2e-06	2e-06	2e-06	2e-06	0.999978	2e-06	2e-06	2e-06	2e-06	2e-06	2e-06	2e-06
V0538_JP	0.999981	5e-06	5e-06	5e-06	5e-06		V0538_JP	2e-06	2e-06	2e-06	2e-06	2e-06	2e-06	2e-06	0.999978	2e-06	2e-06	2e-06	2e-06	2e-06	2e-06	2e-06
V0539_JP	0.999981	5e-06	5e-06	5e-06	5e-06		V0539_JP	2e-06	2e-06	2e-06	2e-06	2e-06	2e-06	2e-06	0.999978	2e-06	2e-06	2e-06	2e-06	2e-06	2e-06	2e-06
V0540_JP	0.99998	5e-06	5e-06	5e-06	5e-06		V0540_JP	2e-06	2e-06	2e-06	2e-06	2e-06	2e-06	2e-06	0.999978	2e-06	2e-06	2e-06	2e-06	2e-06	2e-06	2e-06
V0541_JP	0.999981	5e-06	5e-06	5e-06	5e-06		V0541_JP	2e-06	2e-06	2e-06	2e-06	2e-06	2e-06	2e-06	0.999978	2e-06	2e-06	2e-06	2e-06	2e-06	2e-06	2e-06
V0542_JP	0.99998	5e-06	5e-06	5e-06	5e-06		V0542_JP	2e-06	2e-06	2e-06	2e-06	2e-06	2e-06	2e-06	0.999978	2e-06	2e-06	2e-06	2e-06	2e-06	2e-06	2e-06
V0543_JP	0.999981	5e-06	5e-06	5e-06	5e-06		V0543_JP	2e-06	2e-06	2e-06	2e-06	2e-06	2e-06	2e-06	0.999978	2e-06	2e-06	2e-06	2e-06	2e-06	2e-06	2e-06
V0544_JP	0.999981	5e-06	5e-06	5e-06	5e-06		V0544_JP	2e-06	2e-06	2e-06	2e-06	2e-06	2e-06	2e-06	0.999978	2e-06	2e-06	2e-06	2e-06	2e-06	2e-06	2e-06
V0545_JP	0.99998	5e-06	5e-06	5e-06	5e-06		V0545_JP	2e-06	2e-06	2e-06	2e-06	2e-06	2e-06	2e-06	0.999978	2e-06	2e-06	2e-06	2e-06	2e-06	2e-06	2e-06
V0546_JP	0.999981	5e-06	5e-06	5e-06	5e-06		V0546_JP	2e-06	2e-06	2e-06	2e-06	2e-06	2e-06	2e-06	0.999978	2e-06	2e-06	2e-06	2e-06	2e-06	2e-06	2e-06
V0547_JP	0.99998	5e-06	5e-06	5e-06	5e-06		V0547_JP	2e-06	2e-06	2e-06	2e-06	2e-06	2e-06	2e-06	0.999978	2e-06	2e-06	2e-06	2e-06	2e-06	2e-06	2e-06
V0548_JP	0.999981	5e-06	5e-06	5e-06	5e-06		V0548_JP	2e-06	2e-06	2e-06	2e-06	2e-06	2e-06	2e-06	0.999978	2e-06	2e-06	2e-06	2e-06	2e-06	2e-06	2e-06
V0549_JP	0.99998	5e-06	5e-06	5e-06	5e-06		V0549_JP	2e-06	2e-06	2e-06	2e-06	2e-06	2e-06	2e-06	0.999977	2e-06	2e-06	2e-06	2e-06	2e-06	2e-06	2e-06
V0550_JP	0.999979	5e-06	5e-06	5e-06	5e-06		V0550_JP	2e-06	2e-06	2e-06	2e-06	2e-06	2e-06	2e-06	0.999976	2e-06	2e-06	2e-06	2e-06	2e-06	2e-06	2e-06
V0551_JP	0.999981	5e-06	5e-06	5e-06	5e-06		V0551_JP	2e-06	2e-06	2e-06	2e-06	2e-06	2e-06	2e-06	0.999978	2e-06	2e-06	2e-06	2e-06	2e-06	2e-06	2e-06
V0552_JP	0.99998	5e-06	5e-06	5e-06	5e-06		V0552_JP	2e-06	2e-06	2e-06	2e-06	2e-06	2e-06	2e-06	0.999977	2e-06	2e-06	2e-06	2e-06	2e-06	2e-06	2e-06
V0553_JP	0.957687	6e-06	6e-06	0.042296	6e-06		V0553_JP	2e-06	2e-06	2e-06	2e-06	2e-06	2e-06	2e-06	0.934334	2e-06	2e-06	2e-06	0.065642	2e-06	2e-06	2e-06
V0439_WZ	0.858057	0.031589	0.110345	5e-06	5e-06		V0439_WZ	2e-06	2e-06	2e-06	2e-06	0.999978	2e-06	2e-06	2e-06	2e-06	2e-06	2e-06	2e-06	2e-06	2e-06	2e-06
V0440_WZ	0.938957	5e-06	0.061028	5e-06	5e-06		V0440_WZ	2e-06	2e-06	2e-06	2e-06	0.990018	2e-06	2e-06	0.009961	2e-06	2e-06	2e-06	2e-06	2e-06	2e-06	2e-06
V0441_WZ	0.944842	6e-06	0.055142	5e-06	6e-06		V0441_WZ	2e-06	2e-06	2e-06	2e-06	0.999975	2e-06	2e-06	2e-06	2e-06	2e-06	2e-06	2e-06	2e-06	2e-06	2e-06
V0442_WZ	0.853034	5e-06	0.146952	5e-06	5e-06		V0442_WZ	2e-06	2e-06	2e-06	2e-06	0.999978	2e-06	2e-06	2e-06	2e-06	2e-06	2e-06	2e-06	2e-06	2e-06	2e-06
V0443_WZ	0.82981	0.013598	0.156581	6e-06	6e-06		V0443_WZ	2e-06	2e-06	2e-06	2e-06	0.999975	2e-06	2e-06	2e-06	2e-06	2e-06	2e-06	2e-06	2e-06	2e-06	2e-06
V0444_WZ	0.913013	5e-06	0.086972	5e-06	5e-06		V0444_WZ	2e-06	2e-06	2e-06	2e-06	0.999977	2e-06	2e-06	2e-06	2e-06	2e-06	2e-06	2e-06	2e-06	2e-06	2e-06
V0445_WZ	0.937396	5e-06	0.06259	5e-06	5e-06		V0445_WZ	2e-06	2e-06	2e-06	2e-06	0.999978	2e-06	2e-06	2e-06	2e-06	2e-06	2e-06	2e-06	2e-06	2e-06	2e-06
V0446_WZ	0.909106	5e-06	0.090879	5e-06	5e-06		V0446_WZ	2e-06	2e-06	2e-06	2e-06	0.999978	2e-06	2e-06	2e-06	2e-06	2e-06	2e-06	2e-06	2e-06	2e-06	2e-06
V0447_WZ	0.934446	5e-06	0.06554	5e-06	5e-06		V0447_WZ	2e-06	2e-06	2e-06	2e-06	0.999979	2e-06	2e-06	2e-06	2e-06	2e-06	2e-06	2e-06	2e-06	2e-06	2e-06
V0448_WZ	0.772656	0.055794	0.17154	5e-06	5e-06		V0448_WZ	2e-06	2e-06	0.043787	2e-06	0.956192	2e-06	2e-06	2e-06	2e-06	2e-06	2e-06	2e-06	2e-06	2e-06	2e-06
V0449_WZ	0.749489	0.037635	0.212866	5e-06	5e-06		V0449_WZ	2e-06	2e-06	0.031318	2e-06	0.968662	2e-06	2e-06	2e-06	2e-06	2e-06	2e-06	2e-06	2e-06	2e-06	2e-06
V0450_WZ	0.738228	0.037686	0.224076	5e-06	5e-06		V0450_WZ	2e-06	2e-06	2e-06	2e-06	0.999978	2e-06	2e-06	2e-06	2e-06	2e-06	2e-06	2e-06	2e-06	2e-06	2e-06
V0451_WZ	0.720653	0.076491	0.202845	5e-06	5e-06		V0451_WZ	2e-06	2e-06	0.067155	2e-06	0.892826	2e-06	2e-06	2e-06	2e-06	2e-06	2e-06	2e-06	0.039998	2e-06	2e-06
V0452_WZ	0.923735	5e-06	0.076251	5e-06	5e-06		V0452_WZ	2e-06	2e-06	2e-06	2e-06	0.999978	2e-06	2e-06	2e-06	2e-06	2e-06	2e-06	2e-06	2e-06	2e-06	2e-06
V0453_WZ	0.905098	5e-06	0.094887	5e-06	5e-06		V0453_WZ	2e-06	2e-06	2e-06	2e-06	0.999977	2e-06	2e-06	2e-06	2e-06	2e-06	2e-06	2e-06	2e-06	2e-06	2e-06
V0454_WZ	0.792438	5e-06	0.207547	5e-06	5e-06		V0454_WZ	2e-06	2e-06	2e-06	2e-06	0.999978	2e-06	2e-06	2e-06	2e-06	2e-06	2e-06	2e-06	2e-06	2e-06	2e-06
V0455_WZ	0.999981	5e-06	5e-06	5e-06	5e-06		V0455_WZ	2e-06	2e-06	2e-06	2e-06	0.999978	2e-06	2e-06	2e-06	2e-06	2e-06	2e-06	2e-06	2e-06	2e-06	2e-06
V0456_WZ	0.999981	5e-06	5e-06	5e-06	5e-06		V0456_WZ	2e-06	2e-06	2e-06	2e-06	0.999978	2e-06	2e-06	2e-06	2e-06	2e-06	2e-06	2e-06	2e-06	2e-06	2e-06
V0457_WZ	0.999981	5e-06	5e-06	5e-06	5e-06		V0457_WZ	2e-06	2e-06	2e-06	2e-06	0.999978	2e-06	2e-06	2e-06	2e-06	2e-06	2e-06	2e-06	2e-06	2e-06	2e-06
V0458_WZ	0.999981	5e-06	5e-06	5e-06	5e-06		V0458_WZ	2e-06	2e-06	2e-06	2e-06	0.964793	2e-06	2e-06	0.035187	2e-06	2e-06	2e-06	2e-06	2e-06	2e-06	2e-06
V0334_XM	0.404538	5e-06	0.515228	0.054247	0.025982		V0334_XM	2e-06	2e-06	2e-06	2e-06	0.212591	2e-06	2e-06	0.035111	2e-06	2e-06	2e-06	2e-06	0.033749	0.718531	2e-06
V0335_XM	0.378185	5e-06	0.595256	5e-06	0.026549		V0335_XM	2e-06	2e-06	2e-06	2e-06	0.03355	2e-06	2e-06	2e-06	2e-06	2e-06	2e-06	2e-06	2e-06	0.96643	2e-06
V0336_XM	0.359012	5e-06	0.600514	0.040464	5e-06		V0336_XM	2e-06	2e-06	2e-06	2e-06	0.045072	2e-06	2e-06	2e-06	2e-06	2e-06	2e-06	2e-06	2e-06	0.954908	2e-06
V0337_XM	0.42456	5e-06	0.532388	0.043043	5e-06		V0337_XM	2e-06	2e-06	2e-06	2e-06	0.201052	2e-06	2e-06	2e-06	2e-06	2e-06	2e-06	2e-06	2e-06	0.798927	2e-06
V0339_XM	0.400749	5e-06	0.530032	0.069209	5e-06		V0339_XM	2e-06	2e-06	2e-06	2e-06	0.26011	2e-06	0.08324	2e-06	2e-06	2e-06	2e-06	2e-06	2e-06	0.656631	2e-06
V0340_XM	0.425452	5e-06	0.550947	0.023591	5e-06		V0340_XM	2e-06	2e-06	2e-06	2e-06	2e-06	2e-06	2e-06	2e-06	2e-06	2e-06	2e-06	2e-06	2e-06	0.999978	2e-06
V0341_XM	0.401701	5e-06	0.536346	0.061944	5e-06		V0341_XM	2e-06	2e-06	2e-06	2e-06	2e-06	2e-06	2e-06	2e-06	2e-06	2e-06	2e-06	2e-06	2e-06	0.999978	2e-06
V0342_XM	0.385782	5e-06	0.558892	0.055317	5e-06		V0342_XM	2e-06	2e-06	2e-06	2e-06	2e-06	2e-06	2e-06	2e-06	2e-06	2e-06	2e-06	2e-06	2e-06	0.999978	2e-06
V0343_XM	0.408792	5e-06	0.555366	0.035832	5e-06		V0343_XM	2e-06	2e-06	2e-06	2e-06	2e-06	2e-06	2e-06	2e-06	2e-06	2e-06	2e-06	2e-06	2e-06	0.999978	2e-06
V0344_XM	0.403493	5e-06	0.557542	0.038822	0.000139		V0344_XM	2e-06	2e-06	2e-06	2e-06	0.06105	2e-06	2e-06	2e-06	2e-06	2e-06	2e-06	2e-06	2e-06	0.93893	2e-06
V0345_XM	0.414056	5e-06	0.540377	0.045557	5e-06		V0345_XM	2e-06	2e-06	2e-06	2e-06	0.091065	2e-06	2e-06	2e-06	2e-06	2e-06	2e-06	2e-06	2e-06	0.908915	2e-06
V0346_XM	0.408072	5e-06	0.561014	0.030905	5e-06		V0346_XM	2e-06	2e-06	2e-06	2e-06	0.080576	2e-06	2e-06	2e-06	2e-06	2e-06	2e-06	2e-06	2e-06	0.919403	2e-06
V0347_XM	0.415358	5e-06	0.525863	0.049611	0.009163		V0347_XM	2e-06	2e-06	2e-06	2e-06	0.229628	2e-06	2e-06	2e-06	2e-06	2e-06	2e-06	2e-06	2e-06	0.770352	2e-06
V0348_XM	0.362043	5e-06	0.584892	0.053055	5e-06		V0348_XM	2e-06	2e-06	2e-06	2e-06	0.090087	2e-06	2e-06	2e-06	2e-06	2e-06	2e-06	2e-06	2e-06	0.909893	2e-06
V0349_XM	0.363736	5e-06	0.586747	0.049507	5e-06		V0349_XM	2e-06	2e-06	2e-06	2e-06	0.112925	2e-06	2e-06	2e-06	2e-06	2e-06	2e-06	2e-06	2e-06	0.887055	2e-06
V0350_XM	0.322492	0.00182	0.588499	0.076828	0.010361		V0350_XM	2e-06	0.071186	2e-06	2e-06	0.147047	2e-06	2e-06	2e-06	2e-06	2e-06	2e-06	2e-06	0.069534	0.712216	2e-06
V0351_XM	0.432029	5e-06	0.543013	0.024948	5e-06		V0351_XM	2e-06	2e-06	2e-06	2e-06	0.191603	2e-06	2e-06	2e-06	2e-06	2e-06	2e-06	2e-06	2e-06	0.808377	2e-06
V0352_XM	0.414065	5e-06	0.531985	0.044335	0.009611		V0352_XM	2e-06	2e-06	2e-06	2e-06	0.152035	2e-06	2e-06	2e-06	2e-06	2e-06	2e-06	2e-06	2e-06	0.847945	2e-06
V0353_XM	0.384571	5e-06	0.545612	0.069807	5e-06		V0353_XM	2e-06	2e-06	2e-06	2e-06	0.158627	2e-06	2e-06	2e-06	2e-06	2e-06	2e-06	2e-06	2e-06	0.841353	2e-06
V0381_XY	0.097384	0.181734	0.720873	5e-06	5e-06		V0381_XY	2e-06	0.095555	0.249808	2e-06	2e-06	2e-06	2e-06	2e-06	2e-06	2e-06	2e-06	2e-06	0.654619	2e-06	2e-06

## Sheet: fig 2a
PCA	Bolded=plotted
Individual	PC1	PC2	PC3	PC4	PC5	PC6	PC7	PC8	PC9	PC10	PC11	PC12	PC13	PC14	PC15	PC16	PC17	PC18	PC19	PC20	PC21	PC22	PC23	PC24	PC25	PC26	PC27	PC28	PC29	PC30	PC31	PC32	PC33	PC34	PC35	PC36	PC37	PC38	PC39	PC40	PC41	PC42	PC43	PC44	PC45	PC46	PC47	PC48	PC49
V0577_BH	-21.7327	-6.98134	-10.3859	-4.26095	8.69815	-0.21979	2.55912	0.968957	3.98347	-4.67041	-11.932	6.71971	-2.66632	-3.81024	1.32848	-2.54048	5.30958	-7.94291	0.861517	0.261178	-1.56012	-1.28951	2.21413	-1.01166	-4.12776	0.178791	-4.01294	-5.90193	-5.29255	6.35073	12.8564	-5.39804	-4.89702	-10.6648	-4.91581	0.738341	-3.59673	1.34714	-0.638461	1.98933	-4.94768	-5.70525	3.02344	-1.30549	5.13334	-0.589265	0.51859	0.868947	-1.34462
V0578_BH	-22.1534	-8.22708	-11.7586	-2.79394	6.59781	-1.18637	-1.84729	1.03918	0.332832	-1.47432	-4.14082	6.21944	-2.70986	3.36008	1.59952	-0.562401	8.18357	-9.62321	0.895278	0.688987	-0.232893	0.543151	-4.21962	9.64717	14.2245	3.83595	1.27242	2.35048	-1.84425	-8.41132	-2.06023	1.69762	-2.67873	0.0409156	4.33869	-1.32667	-2.15948	-2.9911	-0.811197	-4.23412	0.113173	0.930001	4.64591	1.57107	-4.00096	-0.897208	0.319272	-3.21711	2.36604
V0579_BH	-22.478	-7.65505	-12.1704	-4.73061	10.2099	-1.42924	0.943559	0.863251	5.73259	-7.94205	-18.9754	15.1727	-4.37558	3.88782	-1.05598	0.876192	-14.1474	19.0429	-2.1034	-0.686086	0.721541	-1.60667	-0.436593	-1.11879	-0.198182	0.369763	-0.450938	0.749049	0.268058	-0.490291	-0.0902146	0.543052	0.187647	-0.117406	1.02992	-0.608744	-0.0588587	-1.13703	1.00356	-0.547078	0.490001	0.647841	-1.57317	-1.42245	0.318769	-0.93362	-0.833529	-0.808743	0.31838
V0581_BH	-24.1713	-8.21528	-11.7789	-2.50035	8.54613	0.339114	-0.538961	2.43647	0.11106	-4.70594	-8.38703	6.04806	-0.403573	5.30295	3.11609	-0.260263	13.0913	-11.1008	2.29808	4.82119	1.34824	0.91131	9.88453	-13.9561	-15.0401	-10.035	5.15832	3.16743	5.40696	-11.6864	-5.72276	4.87267	7.6608	-0.195886	-1.7743	-5.93668	-2.0151	-3.80767	-0.832314	-3.64764	3.1743	-2.00282	-2.22762	-2.98374	-1.91098	-1.03028	-0.7891	-0.658791	0.722923
V0582_BH	-23.8476	-8.57887	-12.6598	-3.04656	7.15329	-0.191317	-0.189663	-0.80919	2.61534	0.0719645	-4.75232	5.79514	-3.84628	-2.54008	1.37374	-2.8823	3.69524	-8.63502	-0.828001	0.225283	-2.03815	0.154728	-4.35419	7.75808	12.4654	5.57008	0.455508	2.17358	-3.59912	-12.0097	1.7768	1.74403	-1.0253	2.18045	3.06651	-5.51263	-1.93704	-3.87842	0.941983	-2.3883	-0.0688756	-3.26204	1.11411	-1.65447	1.29061	-1.49371	-7.19065	3.52046	-0.396373
V0584_BH	-23.9397	-8.28828	-11.6848	-3.9905	11.3088	-1.63041	-1.23111	2.08926	2.74464	-9.28827	-17.0181	14.2126	-1.98826	9.83467	-1.64585	3.19488	-10.7934	17.2095	-0.660199	-0.780296	1.49111	0.487141	-1.57198	-0.288853	-0.95519	0.590879	-0.106485	0.829673	2.02926	-0.705924	-1.79107	-0.338374	-0.0881641	0.434746	0.360927	0.761572	-0.148791	-1.81687	-0.0695118	-0.66442	1.00413	-0.622529	0.787162	-0.516606	-0.270021	0.113583	-0.480963	0.278929	0.649996
V0585_BH	-22.7123	-6.86712	-12.3758	-4.40247	8.32691	0.172624	0.794597	1.06155	4.8385	-2.46706	-9.2685	6.96015	-2.70619	-5.92793	1.97718	-2.06587	5.86054	-11.8474	0.910346	-0.337905	-1.27625	-0.509028	0.395801	2.30536	1.8585	1.2797	0.187002	1.29579	5.00574	18.8251	-10.3483	2.15392	1.21982	8.77667	5.13119	5.82141	6.98154	-0.478363	-0.480431	0.489552	-2.37625	-4.07376	-7.22131	-3.83329	2.6914	-4.06271	-1.16362	2.34007	1.69687
V0586_BH	-23.0271	-8.14939	-12.1433	-4.16136	8.84521	-0.0528803	1.90227	0.984878	4.43269	-2.67757	-11.2187	7.8512	-3.15177	-3.97683	1.38465	-3.72795	4.48681	-8.13352	-0.527214	-0.202305	-0.792335	-0.965368	0.598021	-2.68107	-0.94775	0.215252	0.0852831	1.21911	-5.00651	0.766862	4.08634	-5.89842	-1.18222	-0.0576302	0.610312	2.57777	2.00221	8.06737	3.24752	5.64764	4.04831	14.347	1.14211	4.31338	-5.24428	6.59606	7.27102	-4.41679	0.358662
V0587_BH	-22.2758	-8.22151	-10.8252	-2.91622	8.1497	0.556555	-1.99007	1.72152	0.80476	-4.55215	-7.50238	6.63067	-0.883414	5.05291	3.17863	0.289582	13.9025	-12.2031	2.84347	3.7311	1.56197	0.560539	9.55958	-13.4265	-14.1259	-9.36333	5.37911	2.95898	5.98972	-11.8787	-4.5816	3.80503	6.40546	-2.07097	-1.44884	-4.60904	-1.98872	-3.97448	-0.715493	-3.40123	3.0955	-0.71016	-1.46227	-0.610664	-1.77231	-1.0018	-0.544492	-1.3434	-0.209305
V0588_BH	-17.4786	-2.83041	-10.8539	-1.605	6.12368	-1.71859	-0.35538	3.26283	1.00986	-1.83525	-4.86437	3.98814	-1.37449	3.20713	1.09285	-0.0257925	7.64354	-5.36048	1.02546	-1.144	0.228214	1.88458	-0.791427	2.11822	0.607923	0.475967	-0.0702675	0.166812	1.55469	5.95894	-2.95652	-0.868633	0.184311	2.21259	0.0833252	1.93018	1.5559	0.649853	-1.59692	-0.952517	-2.69547	-0.778898	-1.38308	1.39236	-0.331006	0.631403	-0.525462	2.71606	-1.1809
V0589_BH	-24.0635	-8.7541	-12.2593	-4.00186	11.3673	-1.12035	-1.31766	2.79275	2.85619	-9.45484	-18.9573	14.9534	-2.33019	10.7478	-1.55799	3.47761	-11.6039	19.395	-1.62538	0.23227	1.26041	0.596285	-0.570515	-1.54036	-1.26475	0.359656	0.21055	0.467823	1.49773	-0.744999	-2.01485	1.04246	1.66806	0.488459	0.728881	-0.715068	-0.141569	-1.08969	-0.343466	-1.42314	0.0152799	-0.620431	-0.447211	-0.510364	-0.557293	-1.03408	-0.340516	-0.235349	0.707883
V0590_BH	-24.1175	-8.65521	-11.8075	-3.9578	10.8461	-1.61736	-1.12492	2.93242	2.32644	-9.40133	-18.6096	15.5847	-2.41906	10.5408	-1.6408	2.81417	-12.6883	18.9529	-0.292703	-0.298925	0.822214	0.209601	-2.19	-0.223561	-0.404777	0.350767	-0.203895	0.839404	1.28551	-0.0329756	-1.46919	0.711907	0.364854	0.203294	1.10136	-0.00548296	0.0675241	-0.604896	-0.261449	-0.807205	0.420508	-0.471757	-0.147573	-0.754743	-0.537176	-0.610619	-0.189868	-0.159816	-0.185716
V0591_BH	-22.2267	-9.14003	-12.022	-4.10428	6.17797	-0.583792	-0.133076	-0.313838	3.55435	-1.03519	-5.7884	6.00126	-3.93463	-4.12763	1.92821	-2.07691	5.89861	-8.9077	0.732398	1.20205	0.202393	0.32491	-3.99846	8.77314	12.7999	3.18643	0.405518	2.11654	0.0544676	-8.10859	-1.47035	0.805148	-2.38475	1.0462	5.21808	-2.03836	-1.33689	-2.67043	0.289633	-4.36327	-0.15769	3.60599	3.06421	1.8767	-4.22237	-1.31362	1.13275	-4.48056	2.24772
V0592_BH	-21.5831	-7.2025	-11.2477	-3.78937	7.12962	-1.33945	0.310907	0.781433	4.82278	-1.90526	-8.44785	6.67429	-2.71886	-6.08111	2.12401	-1.79974	5.05939	-11.1285	0.277241	-0.930197	-1.60678	-0.942735	0.547998	2.93504	1.71486	1.80454	0.80536	0.244489	5.06906	19.8906	-9.92241	2.11482	1.4593	7.72965	4.74457	6.07019	7.2131	-0.647597	-0.621923	0.618627	-2.47721	-4.02758	-7.03025	-3.12802	3.89249	-3.67242	0.232585	1.91598	1.82167
V0593_BH	-23.7552	-7.77162	-13.0736	-3.35782	8.40792	0.148095	1.21373	0.303851	4.72562	-1.76865	-7.44489	5.71127	-2.73149	-4.41441	0.853792	-3.10051	4.31012	-7.58573	0.143731	-0.00310188	-1.14257	-1.10937	-0.85679	2.22218	-0.00684931	-0.0887657	-0.604836	-0.0993964	1.33991	6.09229	-1.1641	-1.68105	-0.76894	2.88434	-1.29439	1.91171	0.909948	-0.770177	-0.136628	1.24497	-2.29268	-0.199855	-1.77887	5.67112	-0.661069	0.967374	-1.27064	4.38354	-1.38805
V0594_BH	-22.1538	-8.56204	-11.9319	-3.14082	6.9193	0.303091	-2.46693	-0.800139	-0.881521	-0.289038	-3.93488	4.46701	-1.61643	3.58532	2.21011	-0.39333	5.03025	-7.72035	-0.412309	0.275718	-1.37799	1.0323	-5.6339	8.14926	14.2124	6.27906	0.19451	2.41831	-3.8486	-13.2642	1.78743	2.59949	-1.43303	1.55444	3.75935	-4.19415	-2.25372	-3.3836	1.09341	-1.04691	-0.429531	-3.00079	1.13098	-2.27106	1.64539	-1.27226	-6.99797	3.86025	-0.580534
V0595_BH	-23.7183	-8.28514	-12.2064	-5.08593	8.82011	-0.0579318	2.3575	1.29042	4.58533	-3.54135	-10.1992	7.73136	-2.86169	-3.6401	1.70054	-4.14125	3.33636	-7.15645	-1.09247	0.398121	-0.764419	-1.04559	-0.576929	-3.93641	-0.616437	-1.61071	0.37016	2.29357	-6.04204	0.605603	4.69996	-6.09057	-0.654611	1.24824	0.101296	1.69189	1.50219	8.36039	3.50136	6.8883	3.71358	15.3207	1.42867	6.3151	-5.77586	5.64699	9.26281	-5.93399	2.34796
V0596_BH	-23.7853	-6.52015	-10.5868	-2.60809	9.77318	-0.187663	1.15571	3.10494	0.0988441	-7.82268	-12.7449	7.1858	-0.383904	3.47999	0.146865	-1.16964	7.86715	-7.74772	1.83299	-0.945897	-1.49063	-0.215814	2.58968	-0.76377	-5.20804	-0.581308	-5.48998	-8.08723	-7.34305	5.86844	17.6987	-6.90303	-7.0523	-14.2085	-7.75963	-0.811565	-5.0404	3.04994	-1.66155	4.2062	-6.9025	-9.95504	4.34723	-2.5051	8.55575	-0.760387	-1.26917	3.42839	-1.69965
V0382_CS	-15.6959	-10.5192	13.884	14.745	-2.91528	0.317163	1.02486	-3.48804	7.42781	3.26566	1.15535	2.98006	-1.48231	-4.07581	0.533306	-2.16407	-1.41943	-1.25874	-1.2414	0.50483	-0.394955	-1.35437	2.55542	-0.983969	1.21848	1.14614	-1.62391	-1.66688	1.51879	-3.89905	-0.815426	1.72215	-1.64602	-3.64342	2.87355	0.654176	0.438254	1.12537	-1.31252	3.0714	-0.631734	0.126986	-0.635302	-0.870169	5.87634	4.11194	1.57783	0.890842	-2.89337
V0384_CS	-14.4317	-10.5953	12.4132	14.1394	-2.32648	0.112592	0.474953	-3.8327	7.12207	3.37055	-0.606104	2.67302	-2.25514	-3.57984	0.501154	-2.1265	-1.37718	-0.0162884	-1.98768	-0.900489	-0.355195	-2.16022	4.57396	-0.0839654	1.52812	-0.232436	-2.09343	-1.89279	1.6597	-4.24483	-3.40652	0.471313	-1.54668	-4.89954	2.75121	0.0479015	-1.15563	1.66351	-1.47722	4.32765	1.81935	-1.30068	-1.32663	-0.229217	6.44481	3.79454	1.76017	0.416053	0.0613698
V0305_Fl	-0.283163	18.5195	-5.05189	7.34882	-1.65796	0.501147	-11.8317	-7.34395	-2.27045	-4.70581	-1.8601	-0.890164	0.158194	-0.26768	-0.0967464	2.34356	0.78219	-0.132605	5.06508	-8.19528	0.330854	-0.048779	-0.586816	-0.364911	-0.784889	-0.732068	0.253018	0.260817	-0.524282	0.692203	-0.626664	0.632178	0.428184	-0.0324496	0.820356	-0.323252	0.218787	0.920147	-3.4159	-0.82239	0.112409	2.00201	1.54469	2.33999	0.806849	0.398251	0.664319	0.487716	0.227601
V0306_Fl	-9.19421	29.9332	-6.72247	8.10119	-3.1892	0.720203	-14.5389	-13.4182	-5.2714	-7.01224	0.164288	0.984639	0.601043	-1.46807	-0.767771	0.166388	2.22152	0.914747	7.08089	-11.0068	-0.552947	0.233087	-0.232582	-0.18336	-1.15787	0.581321	0.414089	1.5615	0.317942	1.05821	-1.38406	-0.902316	-1.58553	-0.597323	-0.493911	-1.46002	0.222992	-0.957749	-1.6063	-1.45904	0.63678	-0.458915	4.21863	0.655403	-0.894317	-2.147	1.89561	0.018808	-0.670717
V0307_Fl	-9.36866	31.0207	-6.9988	6.43414	-3.62601	1.90025	-13.6285	-15.7861	-2.51041	-6.38371	-0.689125	0.9984	-0.551657	-9.406	-0.610256	-1.87572	0.54189	2.07756	6.88621	-10.3938	0.158108	-1.02055	-0.368203	0.404536	-0.904599	0.483513	-0.090041	1.78334	0.219134	0.894787	0.16976	-0.666334	-1.34895	-0.79331	0.19921	-0.972267	0.166689	-0.195893	-1.05271	-1.96251	2.1589	-0.857403	4.14666	-0.59257	-1.5845	-1.87424	3.43197	-0.305977	-1.59807
V0608_Fl	-4.02168	17.3112	-2.8964	3.53807	-1.23134	0.780329	-5.83228	-4.9926	-0.665305	-2.7053	-0.306664	0.466963	0.136442	-0.637319	0.308124	1.9284	0.298169	-0.246102	-2.96387	4.82846	-1.34369	0.119569	1.53565	-0.131167	-1.83293	0.291302	1.24499	-1.50702	1.15589	0.397991	-1.73264	-0.347074	-2.25549	0.504088	0.626147	4.25627	-2.19628	-3.53165	1.29261	-0.603146	-4.51328	-1.66301	2.74038	1.00087	-0.896535	-0.603363	0.344077	0.27431	-0.910749
V0613_Fl	-6.35507	25.1245	-1.88489	3.43551	-1.53255	0.819137	-3.10301	-3.61007	-1.31506	-0.902365	0.230776	-0.117592	1.00421	3.49429	0.831192	2.60385	-2.3564	-1.19956	-14.2476	18.7919	-5.53825	2.18145	1.78735	3.45613	1.44874	0.171506	-2.43578	3.22768	-0.406253	3.63168	1.33692	-5.21623	6.59709	0.0459102	-0.583136	-3.61319	3.17804	4.84839	-5.90261	-3.51307	8.2899	-1.54377	1.09038	-1.84494	-1.48418	1.59307	0.12223	0.476705	-1.80316
V0617_Fl	-4.51252	12.9304	-2.15399	0.417523	-0.10703	-1.18251	6.02333	7.06255	1.86946	4.68986	0.595112	-0.313276	-1.83841	1.82515	-1.49018	-0.966406	2.91365	2.60676	1.99307	-0.929547	0.835219	2.30315	-1.69045	-0.321375	2.41314	-1.4879	-1.33939	-1.53856	2.15491	-2.9628	1.42822	1.40545	1.68632	-1.65196	-0.982794	-2.06871	3.05731	-1.36879	-2.1433	4.44238	3.06722	4.29962	-1.33757	-3.21987	5.10964	-5.89063	-1.13027	13.7333	9.93785
V0619_Fl	-4.10179	17.8829	-2.60441	3.17781	-1.52636	0.60229	-3.33793	-3.8205	-0.858019	-0.121374	0.102389	0.246903	0.922754	1.00512	0.24561	0.921368	1.63676	-0.161511	-2.26148	2.63897	-0.339355	-0.818797	-0.512505	0.10493	0.355364	0.329801	-0.898317	0.190617	0.195598	-0.72659	-0.0619127	-0.289415	-0.986258	-0.349345	1.16373	-0.871527	-1.64033	0.384659	1.03544	0.182601	-0.367229	-2.65856	1.73977	-2.6806	-0.0180496	-2.48822	1.72608	-1.67261	-0.641292
V0623_Fl	-6.50485	25.6561	-2.88646	4.90441	-2.78048	1.34875	-5.95165	-7.3375	-1.6782	-1.26887	-0.0936607	-0.378182	1.0419	-0.631494	0.778668	0.553072	-1.65738	-0.841255	-5.63528	6.45435	-2.72721	-1.028	2.24069	-1.13107	-2.50351	0.741879	0.58552	-1.32365	1.47663	-1.90007	-1.33688	1.71093	-4.46538	1.36498	-0.239137	6.17859	-1.93094	-4.09983	2.04051	1.77893	-6.62081	-2.94915	3.6928	2.13033	0.0646473	-2.58686	0.976411	-0.921364	0.957731
V0626_Fl	-7.49493	29.4776	-5.74516	6.586	-3.65013	1.46568	-13.2299	-14.756	-4.73971	-5.7979	-1.16887	0.912256	0.251766	-2.8155	-0.157843	-1.94536	2.1043	1.49014	5.05902	-8.55132	-1.62912	0.776808	-1.22827	-0.54377	1.61641	0.788535	-0.313534	0.702399	-0.106223	-0.0673219	0.997586	0.524472	2.71584	-0.73195	1.0173	-1.79592	1.37928	2.9886	1.47535	0.534358	2.85042	-0.346899	-2.05667	-0.516988	0.858876	0.457511	-2.87085	0.00784257	-0.733019
V0628_Fl	-4.84339	21.6001	-2.81009	3.64455	-2.0727	1.79098	-5.73584	-6.0264	-2.2622	-1.84735	0.661331	0.131193	1.62556	0.600368	0.830291	0.903344	1.37232	-0.379	-6.99133	8.65603	-1.24416	0.72122	0.713737	0.320249	-0.952313	1.19539	-1.19869	-0.987872	2.18525	-0.19635	0.720851	2.09282	-1.71501	0.162893	1.62442	3.63667	-0.837978	-3.24234	2.9583	2.91144	-3.09915	-3.03196	-1.425	-0.503136	-0.0299286	0.190198	-1.20773	0.637343	-0.809802
V0630_Fl	-7.23454	29.763	-4.59198	6.54541	-3.704	2.13763	-14.7964	-15.3489	-4.90231	-5.84706	-0.919309	-0.0888169	0.645777	-3.98178	-0.864044	-0.677282	0.887235	1.277	4.1813	-5.85164	0.292431	-0.239982	-0.322376	-0.445222	1.4792	-1.05689	-0.589967	-0.424131	-1.13182	-1.39526	2.21758	1.74314	0.783652	0.167034	0.341977	0.428209	-0.199202	2.02811	-0.849419	1.33281	2.30891	0.768647	-4.44064	-1.00183	-0.325762	1.43356	2.50075	0.329874	2.29379
V0631_Fl	-7.42678	26.8233	-5.13694	5.49657	-3.03153	1.81086	-11.7263	-13.1319	-2.76063	-4.5203	-1.47142	0.559552	-0.19016	-3.226	-1.13715	-1.69893	0.587265	-0.136546	2.66026	-6.58	-0.951733	-0.841747	-0.906591	-0.835382	0.569517	0.49738	-0.166087	0.305039	-0.465385	-1.61871	1.90325	0.679312	1.00969	-0.0138849	1.64242	0.125785	0.861451	1.09207	-0.46503	0.790296	2.37993	-0.00400692	-2.46022	-1.31913	-0.341673	0.442902	0.130409	-0.256572	0.680271
V0632_Fl	-7.42004	30.082	-5.93962	6.75339	-3.97184	1.90709	-14.5877	-14.769	-1.64838	-6.27555	-0.757249	1.68007	-0.617901	-8.66759	-1.35446	-1.78912	-2.77444	-0.700019	4.59221	-9.54323	-3.83207	-1.22509	0.556154	0.0236377	-0.355149	-2.04161	-0.514572	0.351159	-0.195936	0.436474	-0.156918	-1.62061	1.38241	-1.03446	-1.7584	0.0963694	1.49598	-1.24689	-0.967619	-1.77806	1.80459	1.32668	-0.143834	-0.248248	0.475742	1.06996	-0.929122	-1.12268	-1.00581
V0633_Fl	-7.36248	24.0725	-2.39865	3.0007	-1.63819	0.722287	-3.01214	-3.32925	-1.87686	-0.495867	-0.291474	0.0555271	0.309636	2.63382	1.02337	2.0868	-1.70362	-2.8296	-10.3617	16.0431	-3.18561	0.856129	1.20787	3.43002	3.01605	-0.125271	-2.94242	2.01049	0.644411	2.15954	1.77653	-5.70573	4.94926	-1.20328	-0.974363	-3.83199	4.11698	4.31258	-6.12425	-3.67148	7.91637	-0.110723	-0.142371	-2.94954	0.293859	0.772325	0.729147	-0.151936	0.10063
V0634_Fl	-4.29532	25.3218	-3.85887	4.90138	-2.10989	2.93645	-8.54266	-8.07279	-2.77266	-1.67665	0.121162	2.087	1.41765	0.70309	1.09834	1.90828	-3.4042	-1.085	-8.17194	12.7386	-2.98857	0.310185	-0.708454	-2.74067	-2.65024	0.30826	1.44529	-4.33978	-2.64355	-2.97929	3.69299	6.24806	-0.795053	4.16918	3.20975	7.07144	-4.01439	-0.677128	5.72023	4.5911	-8.26965	3.64482	-6.71208	6.74435	0.628556	4.14515	-5.5178	5.03346	1.72916
V0635_Fl	-6.03924	20.8044	-1.9049	1.34505	-0.718448	-0.845295	9.35566	6.55138	4.53118	6.74895	-0.419792	-1.1827	-2.63288	0.0988417	-0.322548	-2.17129	6.18563	5.50601	0.456674	-1.5738	-2.67494	-0.256648	-1.40977	1.87443	2.41389	2.78344	-2.44975	-3.38268	0.207947	-1.6293	2.4782	2.23987	2.8385	-1.53935	-1.92833	-5.45772	1.32351	0.170484	3.60539	2.66064	4.03404	2.89893	-0.524301	-5.41246	0.969589	-10.4793	7.09386	11.6858	6.04055
V0638_Fl	0.145785	15.9235	-3.58285	2.89725	-1.84621	-0.267874	-2.10761	-1.60655	0.280351	1.01555	-0.657639	-0.158188	-0.477057	-2.09629	-1.2569	-2.13091	-0.360588	1.23719	-3.23647	6.44179	1.98612	-0.635968	2.11295	1.22171	-0.0367643	0.118309	2.4406	0.183213	1.30527	0.928757	-2.13461	-2.27694	-1.60742	0.597111	-0.49306	0.572184	0.0710239	0.203252	6.61096	-1.13976	-3.18346	2.02004	3.03101	2.52105	-4.33889	-0.38726	0.683142	0.707854	-4.19167
V0639_Fl	-7.58331	26.912	-4.14658	5.42932	-2.51514	1.69054	-6.96335	-7.4199	-1.24117	-0.84745	-0.0674595	0.901657	0.119922	-0.350117	0.812283	0.81313	-0.403178	-0.271123	-6.31173	10.7915	-1.05687	-0.482456	0.106596	-3.42416	-3.05714	-0.130903	0.630435	-3.66279	-1.00985	-4.17411	1.51044	4.83373	-2.50619	2.97724	0.549817	3.72327	-2.58842	-1.72156	5.20747	4.25924	-8.63594	2.97805	-3.81143	4.7524	1.39498	2.47973	-5.33763	2.12063	1.41462
V0640_Fl	-6.26792	22.6947	-2.31886	1.19817	-0.764256	0.108106	5.97774	5.16923	1.84923	5.06762	1.03185	-1.45812	-2.08479	2.95326	1.58512	-1.33507	5.48889	3.861	-1.45561	3.56323	-2.32046	-0.640287	-0.0355731	0.106167	0.253952	0.849511	0.0962908	0.487851	-0.405641	0.102172	0.453712	2.60611	-3.31415	1.77108	0.584533	-0.701749	0.529905	1.70522	0.775696	2.95129	-2.47657	1.23543	-0.556643	1.09971	2.29732	-0.992627	-0.322578	-1.71466	2.10124
V0642_Fl	-6.46492	27.0301	-5.06488	5.39448	-3.12807	1.77907	-11.1161	-12.4858	-3.3701	-5.00633	-0.249601	1.23647	0.357162	-1.86004	0.022391	-0.517075	0.968938	0.168818	3.32978	-5.48092	-1.43243	-0.446713	-0.561038	-1.266	0.00543481	-0.741828	0.0630217	0.902422	0.0449898	-0.604437	-0.32903	-0.46851	0.193877	0.77602	0.103498	-0.86063	-0.466809	-0.121	-0.185047	-0.66501	0.590811	-0.0889992	-1.23094	0.355636	0.142913	0.579498	-1.42597	-1.70071	-0.0504523
V0643_Fl	-5.24489	24.2775	-3.89758	3.89241	-2.7083	0.784871	-6.39538	-5.60174	-2.5432	-1.95095	1.48066	0.890314	-0.41982	0.474926	0.784877	2.32882	2.46081	1.66598	-7.41782	12.147	1.40101	0.666658	1.32308	0.937378	-0.353733	0.703772	2.32682	-0.152498	1.8929	0.356529	-2.78586	-0.538353	-0.408337	0.0744891	-1.95509	1.13525	-2.03313	-2.8468	3.45497	2.12584	-4.27465	-1.22312	2.35176	-1.84339	-0.310421	1.06384	-1.85684	0.816979	1.41779
V0645_Fl	-6.36396	29.1653	-5.26194	6.48227	-2.89954	1.78108	-12.1953	-13.1825	-4.10072	-4.77272	-0.633558	0.996243	0.817708	-2.27393	-0.130794	-0.812302	0.0464494	0.859651	3.86007	-5.6849	-1.37563	-0.252993	-0.495273	0.206448	0.507875	-0.195641	0.293889	1.65402	-1.37956	0.619791	0.773772	1.13241	1.37142	-1.5129	-0.509589	-2.13791	0.631935	0.771175	-1.61662	-0.792475	1.43925	1.5848	-1.04873	-0.639012	0.442647	0.773902	-0.637389	-0.29595	-0.222465
V0646_Fl	-7.34373	25.4762	-2.62009	3.54216	-1.62211	1.81976	-1.25764	-2.16832	-0.00386671	0.21723	0.345925	-0.30528	0.754756	2.4241	0.724692	2.98385	-4.45247	-3.5738	-13.6533	19.3693	-4.32908	1.54613	1.18214	1.6598	1.43106	0.341867	-3.69556	3.23568	0.0302947	2.4847	4.53113	-4.39588	3.43065	-0.337348	0.817647	-3.02183	4.31181	4.87	-8.21622	-3.93106	8.98749	-1.23533	1.7774	-2.33688	0.340665	-0.403748	2.11055	-2.07959	-3.43582
V0647_Fl	-5.81046	20.3628	-3.18693	3.09818	-0.543013	-1.67489	9.32546	9.72152	3.79793	6.61452	1.63261	0.651223	-4.60374	2.70671	0.556493	-1.70263	12.6402	10.4782	3.10134	-6.16329	-4.53416	0.453428	0.297276	0.942854	0.440421	-2.41635	1.42125	0.864816	0.505586	0.762403	0.537834	-2.48646	-1.56591	0.771028	1.66486	1.81059	-2.58669	-1.71981	-2.67968	0.305799	-0.0675541	-2.66865	-5.59409	1.74842	1.96966	8.85497	-4.21067	-6.54924	-3.2935
V0648_Fl	-5.32993	21.9097	-5.50729	4.97639	-2.72166	0.394724	-8.82676	-10.0463	-1.68383	-3.29757	-1.01776	1.7518	0.0432299	-5.80137	-0.372991	-0.88909	-0.70454	0.34649	3.07327	-3.88566	-0.772733	0.444817	0.261586	0.943065	-1.00698	-1.05578	-0.577841	0.56331	0.777279	0.583232	-1.6073	-0.9962	0.397652	-0.0312403	-1.95971	-1.21762	0.663122	-0.836067	-0.787204	-0.876907	0.814502	1.70041	1.95668	-3.07302	0.292917	-0.695043	0.797739	0.0479965	0.368555
V0649_Fl	-4.76022	22.1056	-2.39856	2.43536	-0.854811	0.689717	-0.222127	0.50706	0.266789	1.48822	0.46134	-1.17382	-0.198872	0.306703	-0.0111553	-0.44377	1.27429	2.38026	-5.13248	4.74616	0.402867	1.30312	-0.883045	-0.776085	0.271523	1.64125	-1.78319	-0.759347	1.00062	-2.10514	0.267142	6.67894	-5.88159	0.993471	-0.551711	-4.17382	-0.818896	0.655244	5.43578	7.71896	-8.32774	1.27807	-2.39836	1.15291	3.50527	-4.91587	4.65387	-2.33349	7.20766
V0650_Fl	-3.80533	19.0589	-3.09889	2.94512	-2.13916	1.40917	-8.62042	-9.41182	-2.83501	-2.65093	-1.13512	0.392893	0.469635	-0.793704	0.499434	-0.440107	1.05305	0.319582	1.70523	-3.50713	-0.302709	-0.471831	-0.647005	-0.512423	1.36544	0.213654	-0.00722356	0.312311	0.0127336	0.653188	-0.594845	0.112836	-0.453068	-1.72245	-0.240347	-0.680937	-0.457826	0.739944	-1.32808	-0.647417	1.84039	-1.46225	-0.734811	-1.29256	0.41618	-0.191292	0.659415	-1.36854	0.0715994
V0459_FZ	14.899	-3.08572	-3.571	1.08564	-0.288802	-1.29331	-3.47412	3.36054	-1.45402	0.853717	1.20488	1.07606	3.49216	1.63643	0.497803	-3.09081	-0.560363	0.439816	1.52104	0.932301	0.23799	6.99695	0.372461	-0.766712	-1.01221	-0.467239	-0.130332	0.00122964	-1.63598	-0.382433	-0.0680261	1.12997	0.48332	0.717896	1.49483	0.474377	-0.0673722	0.0042673	-1.93022	-0.315609	-0.209402	0.143523	-0.422808	-0.875536	1.61293	2.97465	1.28869	2.88644	0.242322
V0460_FZ	17.0677	-4.132	-2.90231	0.35516	0.433018	-3.27864	-4.94612	3.29365	-2.02973	-0.00688396	1.30844	2.09641	3.55476	2.5948	0.312811	-5.91633	0.0175544	-0.499463	2.29898	1.50213	0.507769	10.4727	0.256432	-0.452535	0.911999	0.796788	-0.171754	0.0146599	-1.77419	0.743853	-2.43703	0.228886	0.561006	-0.626437	-0.532747	-0.295719	-2.0244	0.305806	0.179188	0.886088	0.554035	0.783001	-0.0146915	0.143302	0.651977	1.98631	-0.575833	2.08538	0.455482
V0462_FZ	16.4447	-4.63825	-3.58058	1.17725	0.302528	-2.56824	-5.32138	3.48879	-1.89499	0.183935	1.90512	1.43035	4.15044	2.38183	0.361524	-5.73477	-0.197637	0.678973	0.291364	0.303141	0.0762573	7.63306	1.36974	-3.21741	3.89484	-0.0592335	4.061	-1.17433	-1.49659	1.44677	2.56577	1.65472	0.0176387	0.684581	-0.975192	-0.975479	-1.18066	1.15242	-2.86438	0.242252	-1.52512	0.439103	0.237995	-3.14351	3.01868	-0.755931	0.654362	1.13825	1.08334
V0464_FZ	15.7661	-3.68875	-3.87399	-0.702017	0.0328945	-1.67953	-2.08393	2.15203	0.760623	2.39967	-0.265387	2.52293	2.3184	-4.56338	-0.232457	-6.94796	-2.4053	0.285826	0.35815	0.423895	0.197466	9.64118	0.0640622	-1.23047	-0.706857	2.09944	0.696744	-0.568606	-0.435989	-0.00316058	0.0529906	-0.22767	2.29616	-0.0368932	0.784695	-1.8215	-0.0990282	0.0319143	0.306918	0.0801472	-0.183934	-0.00998572	-0.984132	-0.63441	-1.41486	2.02731	1.50003	1.16042	-0.246605
V0465_FZ	16.3599	-4.72535	-3.80677	0.822355	0.331765	-2.72525	-5.50394	4.02853	-1.71113	1.08182	1.32509	2.77984	4.23007	2.23962	-1.31733	-5.85011	-1.29036	1.00389	1.97796	0.226485	0.050783	12.6034	-0.967092	-0.556329	-0.163064	1.57844	-0.261222	0.0659291	-0.545759	-0.28375	-0.792749	0.198976	2.49709	-0.418053	-0.41645	-2.06596	-0.808049	2.17181	0.0690626	0.786085	-0.135268	-0.0483513	-0.828853	0.221982	-0.797792	3.26454	1.48125	0.78059	-0.159278
V0466_FZ	17.1885	-4.36161	-2.71355	-0.0582321	0.0678678	-1.76926	-5.00214	4.02351	-1.33006	-0.0845206	1.77161	2.84812	5.19602	2.44254	-0.0178487	-5.23431	-0.664679	-0.602359	1.95383	0.575815	-0.620216	10.3541	0.440274	-0.812654	0.84286	0.153599	-0.335588	-1.70822	-0.275479	-0.141536	-0.70688	1.75884	-0.713118	-0.380735	-0.404515	0.94002	-0.788303	-0.075567	-0.494481	1.05846	2.1806	-0.60029	-1.20796	-0.70663	1.41465	2.44786	0.360704	1.7207	1.15144
V0467_FZ	14.8574	-2.45981	-2.68647	-1.34692	-0.224793	-1.58633	-1.8472	1.97424	1.48712	1.63345	0.186649	1.91175	3.94459	-3.96344	0.186623	-6.17616	-1.72067	-0.288985	0.878653	0.781158	-0.352795	7.20235	-0.0991985	-1.67899	0.532685	0.719628	0.268782	-2.03831	-1.08858	-0.988619	-0.538478	1.67463	-1.1931	0.103917	-0.665275	0.0542982	-0.466219	-1.07857	-0.176127	-0.430343	1.07538	0.237904	-0.81892	-1.93985	2.04969	2.39738	0.428681	2.48179	0.282232
V0468_FZ	19.0026	-3.908	-3.72731	-0.300075	-0.148866	-2.19219	-2.29034	2.6218	0.95837	1.89141	0.729559	3.13712	2.30233	-4.76582	-0.15657	-9.26637	-1.92757	0.461972	0.0106168	1.75598	0.112528	8.93049	0.681718	-1.14876	0.0199763	2.27592	0.0106947	0.0430107	-0.512499	-0.672165	0.0560116	0.628921	-0.337757	0.787121	-0.527341	-1.30895	-0.419761	0.780425	1.2271	0.25712	2.04983	0.21518	-1.06726	-1.16063	1.00677	0.359945	0.702234	-0.488601	0.849721
V0469_FZ	17.0081	-4.54315	-3.81036	-0.661179	-0.432491	-2.07834	-2.55433	1.80467	1.30757	1.11949	0.641005	3.1454	1.43361	-4.6635	-0.905164	-7.06302	-1.3677	0.360331	1.79248	0.662302	0.391149	8.19534	-0.964829	-1.29778	0.468473	1.2588	-0.483957	-0.0969056	1.15969	0.239774	-0.00153664	0.45457	-0.679452	1.26811	-1.71838	-0.317635	-0.423312	0.841708	-0.426714	0.79873	-0.22108	0.891779	-0.0214491	-0.236607	1.30973	0.546894	-0.414871	-0.643762	1.0201
V0470_FZ	11.7108	-3.46499	-2.93228	0.51297	-0.299354	-1.19421	-3.8387	1.47899	-1.31506	0.237756	1.67751	1.1963	3.02728	1.29356	0.00642894	-3.92845	-0.085874	0.510331	0.547141	0.587372	0.528365	7.32032	0.156185	-1.98445	1.95701	0.529866	1.64388	-0.997837	-1.0507	0.208552	0.426262	-0.693448	0.754539	0.852754	-0.256478	-0.382956	-0.710802	1.11171	-1.67106	0.0715297	-0.0459576	-0.247565	-0.622832	-0.767541	0.838293	0.0706236	0.584227	0.228094	0.0964385
V0471_FZ	17.6854	-3.85624	-3.42495	0.838471	0.0861931	-3.32927	-4.90224	3.48745	-2.36893	-0.0987099	1.70513	2.67372	3.58764	3.23202	-0.831095	-6.13363	-0.682347	-0.254051	2.17528	0.806906	0.546176	14.7732	1.64188	-2.00658	1.25542	2.84085	-0.123406	0.770279	1.75065	1.11009	0.45431	-0.596152	-1.57716	0.506199	-0.792583	-0.507277	2.66102	-0.362023	0.220882	0.771374	-0.386674	-4.36617	1.48968	-0.619131	-1.81583	0.0890219	-2.3434	-6.83554	1.08865
V0472_FZ	14.9451	-2.75837	-2.71303	-0.410372	-0.523662	-2.15596	-1.77077	1.52991	1.45923	2.06592	0.805958	2.45319	2.30793	-3.83459	0.375869	-6.13537	-2.18546	0.19578	-0.368084	0.272932	-0.494341	12.1599	2.01126	-2.11842	0.352549	2.70731	0.285263	0.113729	1.54705	0.993052	1.19128	0.175683	-1.03893	0.476234	-0.904561	0.102537	1.95262	-1.32644	0.428542	0.0678989	-0.615978	-2.94549	1.36841	-0.851129	-1.28639	0.333067	-1.92925	-5.5973	0.893358
V0473_FZ	16.3848	-4.10814	-2.53967	0.621215	0.233996	-2.9187	-4.93606	4.06003	-2.10145	-0.580488	1.86778	3.23548	3.87159	2.52443	-0.993901	-6.28259	0.13712	-0.672309	1.61309	1.23638	-0.335002	13.7097	1.20092	-2.07606	0.565019	2.21435	-0.489429	0.842462	1.88155	1.08482	0.294889	-0.707786	-1.18322	0.54653	-0.45477	0.822995	1.28899	-1.29929	-0.314473	1.10905	-0.198358	-4.13608	1.70403	0.442985	-1.43061	-0.277903	-2.09825	-5.69469	1.04703
V0474_FZ	17.5004	-3.64243	-4.07785	-1.19936	0.303118	-1.89163	-1.3539	1.33749	1.46567	2.10111	-0.0302769	1.76573	2.25059	-4.4435	0.111093	-7.83034	-2.39406	0.150974	0.395525	1.28593	0.70948	8.32696	0.566866	-1.97085	0.200098	1.54638	-0.432227	-0.574086	-0.898216	0.871089	-0.569957	0.910559	-0.117412	0.181518	-0.307504	-0.32541	-1.20012	0.315554	-1.63146	-0.527696	-0.47525	0.315046	0.555858	-1.34795	0.360022	0.506496	-0.51099	1.07618	0.314333
V0475_FZ	18.8168	-3.41131	-4.3095	0.25768	-0.360591	-1.84324	-3.00953	1.83291	1.66232	1.69777	0.883475	2.88553	2.47537	-5.374	-0.520882	-7.68253	-1.99068	0.420676	0.347192	1.27439	0.14692	8.50065	0.178798	-2.34375	1.55716	0.500892	0.632431	-0.55728	-1.23639	0.301389	1.45286	-0.203197	-0.106733	0.0612211	0.330672	0.284669	-0.00485592	-0.188262	0.266037	-0.557419	-0.675833	0.0422066	0.246792	-1.96958	-0.203389	2.16647	-0.86889	1.26405	1.3967
V0476_FZ	16.8186	-3.30229	-4.13999	-0.529061	-0.0652991	-2.04394	-2.43631	2.50338	1.7507	2.42591	0.206641	2.09542	3.02217	-5.34559	0.502563	-7.37369	-1.8996	-0.149811	0.599779	0.261177	-0.52425	7.71688	0.973005	-1.8533	-0.214816	1.72869	-0.106115	-0.0752124	-0.421099	-0.125712	0.461078	0.577928	-0.845982	-0.0358203	0.094075	-0.610485	-0.667309	-0.81679	-0.847669	-0.111507	-0.059985	0.032779	0.187039	-1.26908	0.896329	2.34725	1.16842	2.11928	0.701674
V0477_FZ	17.8549	-4.71313	-3.43302	0.320315	0.563094	-2.6974	-5.26926	4.75928	-1.82161	0.658398	1.25541	1.95938	3.99748	2.71611	0.499177	-5.72836	-0.252683	-0.613908	0.75258	-0.173962	-0.437703	8.20781	-1.23611	-0.314197	-0.105802	0.38687	0.237647	0.106686	0.583461	1.02287	-0.862869	0.208744	0.357904	0.677081	-0.170127	0.349609	-1.81801	0.524534	-0.11495	-0.0932942	0.803997	0.22779	-0.434195	0.857984	0.913775	-0.245428	0.574721	1.11893	-0.901263
V0478_FZ	18.5273	-4.60948	-3.38984	0.131614	-0.288329	-2.909	-3.28551	2.54535	1.39064	1.6384	0.607473	2.71625	1.17285	-4.98013	-0.504373	-7.78925	-2.42977	0.117532	0.160161	0.89792	0.144124	8.95991	-0.211296	-1.61613	1.03816	1.31181	-1.67366	-1.55666	-0.0824532	-0.0311019	1.01022	0.326393	1.68201	1.41247	-0.309376	-0.439724	-2.00325	1.85955	0.555845	-0.853337	0.779233	0.692938	-0.0467367	-1.15431	0.820791	1.16655	0.778197	1.61705	2.08932
V0419_GL	-13.2862	-7.22131	5.19789	7.03179	-0.893731	3.69484	2.29682	1.30809	-10.8357	7.5073	-2.33353	-0.120772	-3.5858	-8.35349	0.233972	-1.78814	-3.47341	0.00301859	-0.925	1.18815	-1.25511	1.92897	-1.08157	-0.320405	-1.53763	0.113726	-1.25544	1.19103	-1.87099	1.02301	1.40441	-3.88945	-2.5556	-2.96732	0.430041	0.878295	-2.21179	-10.7964	-4.45049	-3.43965	3.67288	-0.119753	-5.64656	8.961	1.93242	-5.89219	1.41479	-2.64964	-1.35437
V0420_GL	-18.4716	-10.9745	6.08086	10.6416	-1.78706	4.54589	-0.8154	3.07814	-18.3483	7.98383	-2.12649	0.0975208	-2.64399	-3.7086	0.171756	0.217928	-1.5495	0.805299	0.269045	2.68065	-0.942461	3.45006	-0.713608	-0.210437	-1.23804	-0.760093	-1.75945	2.15348	-2.11435	1.56996	2.47925	-3.75339	-2.68712	-3.11822	0.787165	2.30613	-4.27409	-12.8049	-5.13153	-3.76134	5.81755	-0.499246	-7.39152	11.3493	2.54694	-6.63614	2.46016	-3.00796	-2.00863
V0421_GL	-17.7643	-9.49645	6.14159	10.63	-1.75003	4.85691	-0.453838	3.89885	-16.5125	8.24747	-2.06124	-0.0454939	-2.95723	-3.49041	-0.100536	0.867688	-1.32513	0.485595	0.375711	1.96882	-0.390314	3.08458	-0.703469	-0.404011	-0.386368	0.112434	-1.82278	0.951679	-1.55144	1.26782	1.70772	-4.20268	-2.82985	-3.8251	1.36834	1.21925	-2.56416	-12.1672	-4.93993	-2.82112	5.07229	-1.11746	-6.60748	10.7056	3.36988	-6.3008	3.08649	-2.98604	-2.43959
V0422_GL	-16.9626	-10.3809	6.54252	10.4304	-0.91105	3.98664	0.0225457	3.56186	-14.6948	7.47517	-2.05652	0.287262	-1.46989	-2.12866	-0.238802	0.574099	-0.204034	0.375588	0.371479	0.311198	-0.479025	0.201832	-2.66815	-0.884397	-1.00106	-0.639705	0.512389	0.233598	0.70557	0.476152	-0.914303	-0.776297	-0.566188	-0.418266	-1.07629	1.11615	2.80533	1.50142	0.210454	1.57782	0.391658	6.07757	1.88485	-1.09602	1.20906	0.251378	-1.72495	3.17646	-4.56233
V0423_GL	-16.7223	-10.3106	6.10148	10.9332	-0.542655	3.93368	0.0703422	3.54404	-14.9048	7.64873	-1.98122	0.558731	-1.66017	-2.45648	-0.0287303	0.385171	-0.60424	0.663031	0.751307	0.398711	-0.256848	0.0794254	-2.57372	-0.940255	-0.369154	-0.183167	0.0429326	0.0947176	0.575719	0.234303	-1.17147	-1.03965	-0.759824	-1.00412	0.290533	0.436494	2.38122	1.41016	0.38967	0.265998	0.2439	5.19921	0.972875	0.422907	1.48865	-0.622995	-1.87702	1.81963	-4.08599
V0424_GL	-19.1894	-11.6769	6.6781	10.6543	-1.62707	4.2524	-1.49037	2.91053	-17.5582	7.65736	-1.49952	-0.42332	-3.21759	-1.42188	-0.5502	-2.13354	-0.492612	0.883313	0.301678	0.258033	-1.24864	-0.513816	-0.444337	-1.69288	2.26261	-0.761376	5.15748	0.531362	0.385685	0.573799	1.73711	-2.01981	4.25852	3.72766	0.0325862	1.72575	-0.346918	-3.34043	-0.723346	3.64233	-1.98998	-0.532055	-1.81808	-2.69649	-3.82088	0.151046	1.24644	2.04719	1.15739
V0425_GL	-18.9876	-11.5206	7.42921	11.1362	-1.48889	4.23881	-1.28438	2.53926	-17.6601	7.87558	-3.12119	-0.00603456	-4.01836	-2.29601	-0.476204	-0.604976	-0.608863	0.466357	0.755877	0.113384	-0.511618	0.601014	-1.12447	0.0228849	0.130338	0.0268914	2.53247	0.94308	-0.445583	0.198957	-0.584375	-3.01346	2.39071	3.21762	0.396966	2.16619	-0.149875	-3.81265	0.288511	4.61962	-0.246785	-0.295703	-1.02635	-1.82336	-3.49868	0.334885	0.182942	2.01634	0.191947
V0426_GL	-15.9952	-10.5603	5.55136	8.65405	-0.910156	3.59486	-0.984446	2.16248	-14.0398	5.35181	-1.96367	-0.902872	-1.89486	-0.939985	-0.393794	-0.466723	-1.9456	1.53852	0.469672	-0.809857	-1.14631	-0.543108	1.36884	-1.47921	2.93205	-1.80788	5.13842	-0.00278609	-0.981931	1.59951	3.0774	-0.514713	2.57694	0.552447	-1.30147	1.76034	0.728337	-1.02989	-0.0707339	0.547703	-1.9355	-3.7912	-2.24956	-6.41811	0.655405	0.241008	-1.96327	-3.92277	0.508322
V0427_GL	-17.3318	-10.7199	5.77079	10.9329	-0.124937	3.66298	-0.266789	3.44981	-16.2656	7.62451	-3.29544	-0.907435	-3.35069	-1.95385	-1.23012	-0.257198	-0.528924	-0.979995	-0.399735	-0.354635	-0.219905	-0.760941	-1.37154	-0.0156785	-1.47545	-0.0783048	0.531269	-1.12741	-0.745476	-0.577176	0.21462	-0.929113	-0.94757	-0.127176	0.951412	-0.112353	0.531954	-1.14046	1.07518	3.58568	-0.211238	-0.147045	0.739285	-1.98232	-2.03853	2.14517	0.664549	4.42949	0.612044
V0428_GL	-17.1883	-10.8483	5.0932	10.3593	0.109668	3.73929	-0.897265	3.65852	-16.5216	8.39911	-3.93879	0.0948953	-3.89069	-1.87332	0.19771	0.259204	0.0573887	-0.375811	0.069989	-0.747024	0.766861	0.506073	0.300639	1.01005	-1.62145	1.64915	-0.5682	-0.436057	-0.291656	1.49289	-0.422072	3.96479	0.330385	-1.58072	0.856609	-1.03976	2.26372	6.32831	-1.22322	-1.39706	0.88831	6.57937	5.4645	-9.00089	0.100924	-2.97723	-5.51924	-7.75954	-0.739447
V0429_GL	-18.7384	-10.5393	4.36919	10.8423	-0.482491	3.95596	-0.924451	3.87872	-17.4009	8.49391	-3.17041	0.181491	-3.03018	-2.14389	0.0721844	0.79505	-0.405614	-0.117332	-0.0957801	-1.01362	1.03773	0.460117	0.647649	1.2393	-2.01009	1.16626	-0.663271	0.384804	0.772705	1.32059	-0.952546	3.27844	-0.7812	-0.662344	0.76327	-1.34605	2.53557	6.56175	-0.983046	-0.669127	0.805098	5.72447	4.94925	-8.17828	-0.166443	-4.45308	-5.0621	-7.79665	-0.0658253
V0430_GL	-18.2763	-10.1644	5.52221	10.9588	-1.3802	4.43559	-0.0589451	3.76638	-16.8898	8.31349	-2.8069	-1.12112	-2.61805	-2.44168	-0.901076	1.02469	-0.657181	1.28621	0.456924	0.273032	2.12564	-0.329178	-2.08455	0.376008	-1.76774	0.636208	-1.53817	0.635151	-0.891352	-1.22063	-1.55965	-0.513756	0.917447	1.07643	-2.01848	2.04037	-2.24405	0.363562	3.77742	5.04464	-0.59997	1.38711	2.1828	-0.405572	-4.89071	3.9236	3.28308	7.32758	3.75402
V0431_GL	-16.7619	-9.87367	5.60296	10.0207	-0.465753	4.13808	0.0336756	3.19683	-15.8402	7.3174	-2.3775	-0.446062	-2.60494	-2.63795	-0.359943	0.591166	-0.113167	0.916261	0.394529	-0.404633	1.41998	-1.18132	-1.53193	0.494881	-1.55312	1.26242	-0.432904	-0.66146	-0.081382	-1.9292	-1.26612	0.194229	0.350632	1.32552	-2.28876	2.46486	-2.44755	1.02473	4.41704	5.60593	-0.853526	1.45411	2.4247	-1.37272	-4.73058	4.18367	2.73868	7.17019	3.50968
V0432_GL	-18.0855	-10.8463	5.71541	10.9541	-0.574913	3.48962	-1.38276	2.88434	-15.4583	6.98508	-2.12542	-0.850143	-1.59661	-1.22746	-0.539933	-0.778475	-0.853958	0.612992	-0.177055	0.301256	-0.48682	-0.978926	1.27233	-1.32688	0.567889	-1.86593	3.76414	-1.08279	-0.568008	3.26085	2.05153	1.9473	-0.130523	1.30557	-0.987193	-2.56308	-0.357335	2.81854	1.30474	-2.42221	0.080741	0.625546	-1.39886	-4.29565	-0.921707	-1.66398	0.937256	-0.839173	2.06498
V0433_GL	-16.8168	-10.1918	5.11151	8.15178	-0.562974	3.28733	-0.959443	2.45201	-10.1547	4.79427	-1.29497	0.592197	-1.28804	-1.20728	-0.514294	0.71641	-1.25056	0.379838	-1.07519	-0.632941	0.0608867	-1.22831	0.836611	0.603395	-0.848586	-0.702611	-4.16377	-1.23596	7.01699	-2.5122	-5.10654	6.22423	-2.77062	-1.19399	2.88848	-5.95748	1.60137	14.6523	-1.28158	-7.09644	-4.52824	-11.6522	5.82233	14.8447	4.46657	5.76342	4.76962	2.19135	1.68184
V0434_GL	-13.9953	-8.55199	4.37887	5.58651	-0.623842	2.6942	0.553715	1.16434	-5.93399	5.37023	-1.57845	0.811896	-3.04686	-6.76543	0.497925	-1.82725	-2.21348	1.50184	0.33759	-0.4729	-0.454973	-1.66654	1.16813	2.14298	-0.964068	-0.922774	-5.14025	-2.38502	5.47364	-2.54252	-5.64869	5.5545	-1.68951	-0.825671	2.6988	-6.28107	1.94007	11.6444	-0.178976	-6.32295	-2.47278	-9.83132	5.48741	12.3128	4.4912	6.15563	3.15535	0.96503	2.04641
V0435_GL	-15.5754	-8.6805	4.14427	5.85978	-0.756421	3.31726	1.12806	-0.0832253	-6.01645	4.90472	-2.48048	-0.462207	-2.69858	-7.6497	0.924014	-3.50158	-2.87582	2.29087	-0.914838	-0.108322	0.313762	-3.62872	3.77207	-3.08913	4.14809	0.459935	1.08616	-3.0983	4.60171	0.816743	-1.11727	4.21047	0.666433	2.2176	-0.514561	-7.19386	-0.935068	4.7924	2.70179	-5.10915	-2.71223	-5.58998	-3.01677	1.20409	3.6949	3.14186	4.25379	-0.66592	1.77058
V0436_GL	-17.0316	-10.338	6.2882	10.7342	-0.186773	3.88097	-0.487377	3.8367	-16.8262	6.57606	-3.44179	-0.197621	-2.43125	-1.78372	-1.20378	0.709184	0.457917	0.554601	0.225563	0.162789	-1.31268	-0.171571	0.629377	2.82971	-2.2563	0.497877	-3.09041	-2.82995	-2.93262	-0.332886	2.2132	0.988484	1.89413	2.65429	-3.76663	1.54896	-0.319439	3.05638	6.54755	-2.44425	-2.22693	-3.47973	1.45617	-11.6761	-3.10358	3.45477	-6.66807	-8.0364	2.42677
V0438_GL	-16.3716	-9.63578	4.9495	8.1987	-0.878563	3.79371	-1.81901	2.53428	-13.8198	6.12882	-1.35941	-1.01499	-1.27839	-1.37666	-1.28715	-0.474445	-0.549181	0.533457	-0.675474	-0.377148	0.148193	-1.92367	0.127571	-0.819062	1.13368	-1.12765	2.72437	0.183534	1.08937	0.913519	1.09803	-0.504097	0.693081	1.71435	-0.00168036	-1.36961	1.03691	1.32627	0.602376	-0.0615776	-1.20965	0.707051	-1.14727	-2.91223	-0.387285	1.2003	-0.146652	1.72106	0.225077
V0386_HN	-17.0535	-13.3936	-10.5705	-8.70069	-33.7686	-1.6112	3.05667	-0.373549	1.54993	-3.16879	-0.717576	-0.891132	-0.234115	-1.21927	0.194688	0.475032	-0.41549	0.46693	-0.673425	0.110367	-0.586243	0.340919	-0.331346	0.843172	-2.0912	0.405307	-2.89705	0.52188	0.413189	-0.243146	-1.05619	-0.374682	-1.43128	-0.334024	0.0645712	0.639178	-0.233466	-0.390093	0.198989	1.27241	1.64007	0.501408	0.800951	0.98894	-0.501503	-0.330194	-1.09658	0.640083	-0.35321
V0387_HN	-19.1324	-14.4363	-11.9409	-9.1965	-36.1139	-1.38274	2.47707	-0.377016	2.24443	-2.94772	0.0751752	-1.6558	0.896817	-0.115257	-0.35479	0.277615	0.283862	0.792867	-0.906806	0.0671628	-0.30223	-0.525926	0.635517	-0.785472	-0.162052	-0.985451	0.441008	-0.883035	0.115145	0.885456	1.03672	0.157514	0.58526	-0.0849543	0.393867	0.382614	-0.968391	-0.035516	-0.130583	-0.859925	-0.393929	-0.701151	-0.521294	-0.789246	-0.0191273	0.316702	-0.995913	-0.36354	-0.539387
V0388_HN	-13.5289	-11.2084	-8.53222	-6.01077	-27.6429	-1.02469	0.121496	1.01859	-0.754403	-3.57688	0.579718	-1.04667	1.67341	4.99592	-0.053918	2.50238	1.31802	-0.304821	0.793178	-0.253703	-0.0493232	1.65538	-0.830498	0.69268	-1.61938	0.656745	-2.27053	-0.720826	-0.484077	0.179238	-0.855793	-0.403338	-0.13541	0.136003	0.751727	1.71496	-0.1917	-0.546007	-0.0454051	-0.220811	0.792434	-0.372007	0.954041	1.03099	-0.429353	0.475615	-1.24947	-0.0580872	0.01207
V0391_HN	-17.964	-13.0324	-10.6455	-7.75017	-34.3486	-1.05529	0.520259	2.44234	-1.7102	-4.18763	-0.578739	-0.731497	1.95139	5.53852	0.430267	3.96496	1.85185	-0.0861401	0.516832	-0.0384978	1.10564	1.42673	0.267904	0.600824	-1.80867	0.962127	-3.13434	1.00783	-0.653222	0.307607	-3.04967	-0.563777	-1.50336	-1.13713	1.55446	2.09878	-0.508453	-0.894278	-0.73252	1.37597	0.983037	0.102187	2.09382	-0.209053	-0.837574	-0.413228	-2.07361	1.41789	-0.499369
V0392_HN	-18.1653	-13.4261	-11.5837	-9.56248	-35.514	-1.32144	3.27704	0.512184	2.40926	-2.02421	-1.16247	-0.733749	0.941518	-0.644561	0.296203	0.90989	-0.594013	0.229162	0.209668	0.378039	0.38421	0.435512	0.390485	1.21736	-1.85201	0.735351	-2.0955	-0.00115274	-0.437495	-0.239293	-1.02846	-0.350843	-0.631447	-0.508623	-0.304583	0.609447	1.0177	-0.364006	0.513258	0.358057	0.342019	0.695737	1.09079	-0.190056	-0.358089	-1.14227	-1.00839	-1.06526	0.307077
V0393_HN	-16.3709	-13.2508	-10.8293	-8.07763	-33.9645	-0.862341	2.35767	0.315231	2.72424	-2.31796	-1.27939	-1.23288	0.17347	-0.607724	0.466346	-0.290629	-0.717646	0.292159	0.238806	0.0494196	-0.418617	0.185971	-0.175315	1.55494	-2.42408	1.02342	-3.18049	-0.0165603	-0.387838	-0.200421	-1.19675	-1.11845	-0.891167	0.613709	-0.616457	0.614195	1.12224	-0.303632	0.898307	1.31701	0.886648	0.203428	1.87535	0.514434	0.447004	-1.2867	-1.46703	0.363325	0.52717
V0395_HN	-19.2175	-14.3585	-11.2818	-8.56364	-33.9845	-1.18928	1.94828	-0.110615	2.23792	-2.97546	-0.368971	-1.19692	1.61282	-0.277102	0.322264	-0.643242	-0.230977	0.712356	-1.16149	-0.0211643	-0.706082	-0.589168	0.266278	-1.29851	1.79121	-1.19057	2.13609	-0.15769	0.307532	0.533411	1.09162	0.466664	0.987055	0.518641	-0.990494	-1.16639	-0.48273	0.0580581	-0.197382	-1.13351	-0.977814	0.462701	-1.22523	-0.799883	0.816058	0.166984	1.56558	0.134327	0.0631973
V0396_HN	-17.9557	-13.6768	-11.6201	-9.36439	-34.6989	-1.00199	2.05225	-0.502036	2.40819	-2.52332	-0.973171	-2.36567	1.33322	-0.382879	0.516902	0.257268	-0.220317	1.21178	-0.372286	-0.175184	-0.495142	-0.419418	1.01908	-0.798201	1.1405	-0.100763	1.39395	0.508648	-0.353031	-0.491476	1.20666	-1.01727	-0.239504	0.703024	-0.300705	-0.182386	-0.150563	-0.186762	0.540071	0.163584	-0.567276	0.468401	-0.314379	-0.25475	-0.348315	-0.737586	-0.573843	-1.54207	0.642429
V0397_HN	-18.721	-14.5071	-11.7845	-7.05686	-33.6441	-1.45655	-0.969049	1.93753	-1.20964	-4.3352	0.82654	-2.4741	3.3612	5.66703	-0.748128	1.48699	0.824631	0.115635	0.0973122	-0.812453	-0.198206	-0.556408	-0.0273747	-1.17614	1.63564	0.354516	3.31245	-0.242166	-0.11543	0.502014	2.22613	0.687792	1.0208	0.35467	-0.403011	-2.53469	-0.0489065	1.82092	-0.426248	-0.766107	-0.915177	0.116117	-2.41182	0.443889	0.360625	1.38607	2.76037	0.556442	0.223337
V0398_HN	-18.7209	-14.786	-11.4298	-8.59786	-34.9058	-1.38733	1.35728	-0.195334	1.76848	-2.98011	0.446365	-1.72026	1.24051	-0.414118	-0.474635	-1.44553	-1.30902	0.589483	-0.234068	-0.647353	-0.251137	-1.32542	-0.204319	-1.42964	2.0949	-0.470125	3.23392	-0.329214	-0.0295229	0.359084	2.30223	1.25424	1.25513	0.48206	-0.336537	-2.15133	0.0321725	1.22001	0.348467	-1.33555	-1.11342	0.14323	-2.98363	-0.730366	0.284687	1.34175	2.53526	0.675294	-0.353641
V0314_HZ	18.6188	-6.29913	-5.11112	6.70947	0.145681	-1.96545	-4.65302	2.48692	7.2801	2.44394	-5.92181	-7.71466	-6.8725	-4.72858	2.15312	2.46367	-1.12159	0.116122	-0.548113	0.952064	-0.745861	0.103184	-1.01392	-2.28072	-1.14323	0.796227	-1.18168	4.88424	0.986099	1.62449	2.04027	5.28792	-0.0284803	-0.573006	1.16638	-4.14521	-1.77818	-0.57857	-0.374054	-1.74715	-0.832816	4.9705	0.22009	0.847873	7.22831	-4.02338	-0.659586	0.439145	-0.886759
V0315_HZ	18.0732	-6.68614	-4.85772	7.48186	-0.136096	-2.37865	-5.93562	3.7739	9.50001	1.47575	-7.68629	-9.94192	-9.21986	-7.87449	1.94585	6.69613	-0.982618	1.3122	-0.911414	-0.980065	-1.02549	1.48117	0.695947	-0.405285	1.29736	-4.00483	0.377688	-3.48297	-3.3562	-3.31611	-4.27459	-5.31728	-2.11816	0.88351	1.03369	4.14538	-8.6755	9.46331	-8.89709	2.35179	-1.29373	-6.02947	-5.65849	-2.31696	-10.8698	-3.40249	-3.09693	2.81879	-0.0730324
V0316_HZ	17.0617	-5.99738	-3.45561	8.20057	0.326106	-2.77064	-6.01264	3.69348	3.38056	0.158551	-4.89154	-8.00739	-3.1687	2.73729	1.36037	6.09854	0.256082	-0.129903	0.635125	-1.51145	1.57486	0.871022	-0.287336	0.0169046	-0.78801	-0.572141	0.695689	0.971473	-0.304621	0.83481	-0.0614107	1.89891	-0.360483	0.733066	1.8408	2.02459	-1.94451	1.59451	-5.49401	-1.33206	-3.23229	3.04746	2.56876	3.76433	2.5866	-2.19167	1.42411	2.89269	-0.575207
V0317_HZ	17.0796	-6.85654	-3.94005	7.50259	-0.796868	-2.16703	-3.37013	2.73291	7.02474	1.1385	-6.09316	-8.73289	-7.77424	-5.08063	1.22401	3.26581	-1.0855	1.16715	-2.16807	0.853931	0.268675	-0.523539	-0.670331	-0.389695	-0.818692	0.214727	0.0285141	1.50777	0.767347	-0.721459	1.61835	2.95062	-0.865633	0.459428	-0.389548	-0.783016	-0.425608	-0.655486	-1.21958	-2.0909	-2.05628	2.56298	1.47258	-1.56775	4.39977	-2.3537	-1.24137	0.235975	0.193177
V0318_HZ	18.0576	-6.47227	-5.39842	6.93291	0.0888263	-2.98631	-5.16425	2.76119	7.40958	2.37252	-6.54307	-8.84849	-6.91495	-5.14589	1.59102	3.90686	-0.436768	-0.040691	-0.318926	1.67795	0.57605	-1.07139	-1.08274	-2.39381	-1.44757	1.06199	-1.42206	3.71155	2.03346	1.72751	0.931543	5.05497	-0.546773	0.0388911	0.127635	-2.6767	-0.634672	-0.956883	-4.05468	-2.97317	-2.50123	4.98103	2.08334	-0.791645	7.18804	-2.91232	-0.838581	-1.28018	-1.58
V0319_HZ	18.7309	-6.14192	-4.97193	8.69303	0.913143	-2.37875	-6.58485	4.20825	3.79921	0.510608	-4.74184	-8.80214	-4.60221	2.17515	-0.281402	5.91172	-0.305738	-0.628216	0.715348	1.24989	0.840248	-0.144735	-2.23852	-1.20044	-1.6201	0.846991	-2.57308	5.32932	1.58987	2.11747	1.85633	5.01403	-0.477161	0.59771	-0.447838	-3.72941	-2.3376	0.153562	-4.41122	-2.54164	-2.72936	7.29856	2.38014	-0.117281	8.62861	-3.76059	-0.913561	-0.713543	-0.843582
V0320_HZ	13.6263	-5.54655	-3.59448	5.96531	0.127028	-2.10205	-4.74593	2.2129	7.05227	1.03298	-5.49411	-7.88054	-7.51255	-5.49952	1.2946	4.73782	-0.310249	0.642991	-1.23762	-0.750208	-0.644633	0.884503	1.48673	-0.198997	1.38894	-3.61346	0.739019	-3.28317	-2.09009	-2.25663	-3.99059	-4.67698	-1.32749	0.352159	1.5261	3.14589	-6.45707	7.62905	-6.69767	1.81504	-0.00791382	-4.31115	-4.5897	-1.52736	-8.62409	-2.1158	-3.21737	2.35469	-0.444475
V0321_HZ	15.3441	-5.18834	-3.60291	7.26432	0.0354356	-2.50768	-4.89059	2.50187	7.97586	1.12347	-6.31349	-9.00475	-8.91139	-6.93403	1.08358	5.51519	-0.44346	1.48753	-0.725967	-0.927327	0.316395	0.821001	2.27499	-0.216846	0.955384	-3.01384	0.350588	-3.18293	-3.47959	-3.78491	-4.56236	-4.7	-1.48688	0.370544	1.26684	4.72834	-8.13318	8.42021	-8.39007	2.54169	-1.05071	-6.16839	-5.38321	-2.2146	-9.85725	-3.38024	-4.03802	2.65379	-0.5171
V0322_HZ	18.2584	-7.1345	-5.16127	6.90003	0.166504	-3.25697	-4.31029	2.89805	7.5377	0.902746	-7.12215	-9.3079	-6.82086	-5.91556	1.25527	3.98711	0.0497158	0.81011	-0.83905	1.06778	0.538634	-0.0185773	-1.34179	0.917452	-0.421305	-0.191609	-0.43075	-0.756412	1.03823	-1.12252	0.55004	1.40549	1.06716	-0.125493	-1.05676	0.988901	-1.67789	0.649864	-0.0393175	-3.34458	-1.40331	2.42626	-0.361734	0.98734	0.847953	-1.45175	-0.702937	-0.710903	-0.22854
V0323_HZ	14.1737	-5.92755	-4.04309	6.71882	0.387797	-1.65112	-5.37717	2.1295	7.5107	0.884975	-6.35066	-7.32409	-5.94949	-4.52502	1.25372	4.4342	-0.137455	-0.684888	-0.148644	0.68871	-0.446593	0.543812	0.398966	-0.203378	-0.86944	0.404198	0.431606	0.428209	-0.172345	0.826583	1.94647	0.5398	0.121539	-1.14433	-0.113181	-0.842575	1.53154	-1.66722	2.4117	-0.402315	1.18268	0.66513	-0.759915	0.98259	0.414353	1.05109	-0.828651	-1.71618	-0.0905654
V0324_HZ	16.8941	-7.16191	-3.82452	8.26434	1.29387	-2.13488	-7.8893	4.69318	5.52055	-0.12391	-6.25651	-9.35954	-5.10706	1.78352	-0.609046	7.04445	1.71937	-0.936457	0.668582	-0.10851	-0.6501	1.58582	-0.0738188	-0.616671	-0.679539	1.95404	0.404038	-0.330315	-0.584557	1.16796	1.81105	2.02613	-0.026796	-0.11916	-0.967608	-1.39504	2.26018	-2.28405	2.25893	0.204415	1.42348	0.820003	0.337953	1.43735	0.602536	1.48926	0.819607	-1.20942	-0.621765
V0325_HZ	19.3675	-7.17988	-5.88375	8.4435	-0.0500871	-2.79959	-5.74044	3.47224	8.66652	1.96879	-8.20029	-11.4226	-7.83138	-4.67641	0.672045	7.10665	-0.287225	-0.148214	-0.107545	-0.231762	0.144907	-0.157478	0.0840223	0.21373	0.102602	1.83596	0.042357	0.775828	-0.0660706	-0.0794485	1.81031	-0.854457	2.41573	-0.723668	-1.55259	-1.09339	6.08	-4.75824	8.1832	0.149873	2.1774	-2.51511	0.30011	-0.759061	-0.0229058	4.77414	4.11348	-1.51849	-0.28766
V0326_HZ	18.9389	-7.7496	-5.05342	10.1111	0.725284	-3.47614	-8.26133	5.18562	5.53946	-0.0311555	-7.19076	-11.1111	-6.26733	1.4243	0.0733379	9.85301	1.63763	0.0265571	0.312028	-0.514303	-0.284446	1.65087	-0.0979393	0.30402	0.886078	1.93196	0.201594	0.137875	0.447003	0.811733	2.03493	-1.59247	2.15421	-0.580448	-1.23825	-1.44475	6.15579	-4.41761	8.35585	0.880042	2.10252	-3.46038	0.489516	-0.337602	-0.47378	5.60893	3.73032	-1.47478	-0.106178
V0327_HZ	17.6841	-6.99962	-4.80297	9.99505	0.159602	-3.05353	-8.31403	5.24384	4.95565	0.485623	-6.75703	-11.1985	-5.56927	2.21617	0.0451622	8.99994	0.944948	-0.80677	-0.0930529	-1.03511	0.806366	1.47486	0.113053	0.635707	1.30997	3.2869	1.30861	1.4168	0.44547	0.665438	1.25803	-1.08121	1.39316	-1.29023	-1.21535	-0.849863	5.7859	-4.45184	6.82979	1.51352	3.16285	-3.98563	0.953983	-0.254709	-0.649835	4.79358	3.83905	-1.76178	-0.142152
V0328_HZ	18.1007	-7.28447	-5.18705	9.18031	0.603986	-2.98005	-8.13884	5.18045	4.9367	0.354764	-7.17076	-10.0821	-5.33081	1.18849	-0.0555866	9.24444	1.20235	-0.558896	0.417285	-0.255942	0.114177	1.13789	-0.837486	1.34734	0.326057	1.94766	1.10244	0.776457	-0.472509	0.7025	1.58861	-1.32199	1.83248	-0.950472	-1.38284	-1.17179	5.4109	-4.43842	8.4308	1.24718	2.22271	-3.40355	0.468313	0.00509101	-1.07595	4.99163	4.34412	-1.18623	0.191281
V0329_HZ	18.3074	-7.18845	-4.32752	8.78871	0.69694	-2.18837	-6.76574	4.69059	4.43441	-1.00533	-5.35734	-9.40712	-5.23235	1.80411	-0.00494514	7.64864	0.831205	-0.110115	0.171186	0.115694	-0.047742	0.383215	-1.38512	1.69003	-0.399731	-0.283903	0.207952	-1.87039	-0.0653056	-0.372107	0.470926	-0.559623	-0.405076	0.89747	0.169421	0.812755	-0.560154	0.457274	0.46823	-0.751481	0.877639	1.85587	1.81528	1.33672	-0.684544	0.229229	-0.742893	-1.09574	2.56732
V0330_HZ	16.4481	-6.41623	-4.47904	7.62877	0.509699	-2.75612	-6.7815	4.22649	3.50963	-0.350562	-5.26976	-7.85773	-4.71398	1.37688	1.04347	6.92425	1.60775	0.674124	-0.116273	-0.171085	0.219072	1.28414	-0.443354	1.17105	-0.851805	1.0353	1.40897	-1.79465	0.456681	-0.481631	-0.186358	-0.55242	0.113675	0.272016	-0.750335	1.53917	0.148204	-0.397478	1.73042	0.0459886	-0.259847	0.97694	1.88743	0.283458	-0.978478	0.202868	-0.541925	0.0455783	0.719579
V0332_HZ	18.0071	-7.33758	-5.01485	8.45071	0.988002	-2.887	-6.72111	4.20279	3.49908	-0.464151	-5.15215	-7.53686	-5.35737	3.1639	0.182629	5.37507	1.15468	-0.342611	0.914245	-0.660484	0.529702	1.15682	-0.775421	1.35291	-0.786438	0.00355701	-0.427722	-0.140903	0.53379	-0.670977	0.45841	1.297	0.0696505	0.616558	-0.0639419	1.63829	-0.54163	-0.670974	0.275126	0.560564	0.193629	1.69031	1.32427	1.49699	1.42214	-2.48671	-0.846559	-0.245319	0.275499
V0333_HZ	15.3521	-5.53439	-3.18741	5.22333	0.391766	-1.93152	-4.71196	2.48335	2.4437	-0.08418	-2.908	-5.31822	-2.4653	2.06819	-0.433908	3.29553	0.298923	-0.908332	0.129503	-0.811415	0.113846	0.847497	0.465218	-0.181383	-0.79796	0.516594	0.665609	1.16423	-1.05782	-0.280342	-0.120868	0.903552	0.325952	0.0871744	1.014	0.246932	0.0611273	-0.151038	-2.74966	-0.509403	-0.735725	0.966639	1.0981	-0.180737	1.06376	-0.454088	-0.887406	0.76431	0.574042
V0291_Hi	-3.63891	14.1113	-2.70818	0.318806	0.330579	-0.74765	4.34661	4.84009	3.43733	3.52647	1.22969	-0.19169	-0.797367	-1.59099	-0.11629	-0.119695	-7.53038	-4.2122	1.46809	-0.658361	2.98566	-1.11092	-0.623448	-2.58458	-0.51453	-0.370705	2.25857	0.285576	0.487189	-1.05186	-0.551253	1.20019	2.52856	0.866595	1.16103	-0.12112	0.0126816	3.42281	2.07092	2.35753	-2.06793	0.389495	-2.22069	2.8924	0.976304	0.438887	-8.19147	-1.52182	-1.2788
V0292_Hi	-7.76541	19.4513	-1.60615	1.65775	-0.765733	-0.28178	6.11745	3.44936	2.36772	1.29297	-0.90671	-2.59121	-0.325255	-2.02922	-1.84659	-1.84135	-7.27655	-3.9409	0.788482	1.09205	11.7137	0.530542	-2.7452	-0.0706108	0.178312	-0.724674	1.23232	-2.65167	-2.94026	0.362182	-0.23011	-2.01562	2.90866	-3.8629	-0.0777978	-3.23239	1.30337	1.50865	1.84833	-0.230729	3.58102	4.04112	-2.88381	2.81055	1.08494	-3.34486	-3.66601	2.24783	-3.31433
V0293_Hi	-6.51473	19.2447	-2.66876	2.46648	-0.504186	-0.705677	5.85287	3.58971	2.57122	2.80348	0.77292	0.00137423	-1.74025	-2.04397	-0.332601	-2.05954	-3.02881	-2.11288	2.2322	-2.47053	5.33279	0.0302628	-0.194017	-0.520132	0.523012	0.96116	1.52964	0.2435	-0.0951161	0.709393	-1.55716	-0.700403	2.51548	0.486621	-1.48973	-0.019398	1.88666	0.587475	0.761059	0.348946	-1.72824	0.0792496	-3.89545	2.74912	0.526885	1.91296	-3.58497	2.06194	-0.518935
V0294_Hi	-2.28041	12.7838	-1.68634	1.07553	0.647104	-0.105852	2.29358	5.94475	-0.639206	-0.150203	1.02852	-0.291731	1.9554	4.19004	-1.0414	1.42734	-5.61381	-4.79864	2.43643	-3.09915	5.24806	1.50026	-1.10116	-1.09928	-0.127265	0.805946	-0.135339	-2.55877	-1.93498	-3.11682	2.22884	0.0525442	0.298093	0.873851	0.821533	0.228768	0.108178	-0.434634	-2.06797	1.75898	-0.140547	0.18817	-2.66886	2.0796	1.66648	-0.0721469	-0.578621	1.40683	0.629727
V0295_Hi	-6.58028	17.5414	-2.0052	1.87028	-0.128303	-0.830039	2.37127	7.78612	0.776864	1.3127	0.384693	0.154285	0.996895	6.66588	-0.885953	3.51571	-4.68645	-5.5407	2.49516	-0.749245	6.54749	1.50857	-2.3009	1.00649	-0.0107785	-1.64595	3.25617	-1.66241	0.911643	2.08375	-0.0656169	-0.889297	1.64232	1.06858	0.372032	-0.351982	2.09055	-0.882401	0.778886	0.190521	-4.09342	3.66501	-7.90988	7.30738	-0.139907	6.46263	-9.88936	-6.18509	-3.88685
V0296_Hi	-6.64907	18.1528	-2.187	2.56778	-0.624507	-1.05276	1.94769	6.36808	-0.631859	-0.401715	1.76603	0.146581	1.59896	4.42383	-1.55479	2.46099	-2.89567	-3.26671	3.10453	-0.646545	9.0556	-0.656835	-1.03491	0.914541	-1.82203	0.0519993	0.0630722	0.278895	-1.55175	0.226556	1.55145	3.24486	1.44899	0.129105	1.53092	-0.560508	3.49897	0.848987	-0.683848	2.58148	4.10552	-3.78699	2.7881	1.02548	-1.82778	-2.25259	-2.26106	1.58061	0.633876
V0297_Hi	-5.0742	15.5142	-1.00357	1.75674	-0.88034	-1.05428	3.64512	6.90615	0.216761	-0.0234575	1.00946	0.0609687	2.73792	5.40362	-2.34743	2.37219	-6.89524	-7.38808	3.86476	-0.492759	10.8761	-1.42501	-3.45429	-1.30477	-0.743691	0.231354	1.3963	-1.88198	-0.501007	-1.5062	4.87782	2.29332	-0.969438	2.9043	6.01356	6.48207	-0.602375	-0.620905	-1.47127	0.0170053	1.71623	-3.47043	2.61742	-1.28064	-2.01402	1.67332	3.93122	-1.08065	0.402371
V0298_Hi	-5.47865	17.4387	-1.84049	0.980749	-0.905187	-1.17793	5.57506	6.62651	3.16355	1.90565	-0.947203	0.429635	0.182088	-1.73878	-1.21316	-0.816813	-8.00187	-7.11846	1.82204	0.799552	15.4902	-2.18028	-2.15236	-2.28635	-1.82901	-1.91915	-1.68208	-1.7246	1.51278	-2.09876	8.84628	8.76909	-1.31126	5.04038	7.30617	5.91234	0.401474	-2.06381	-2.03827	1.51634	5.29939	-4.6323	3.14821	-3.95795	-1.73343	-1.1911	6.66799	-1.60324	2.18529
V0299_Hi	-5.58218	18.47	-1.68481	0.32914	-0.678585	-0.0725028	5.81775	6.16369	3.56519	1.59226	0.407258	-0.0105225	0.85262	-1.36516	-1.39638	0.52389	-11.2869	-8.07409	1.78688	0.830443	14.3397	-2.78147	-1.59086	-2.77837	-1.25044	-1.37429	-1.17078	-2.85323	0.659595	-2.10243	7.82423	5.41721	-2.28009	4.33012	7.53214	7.4773	0.104944	-1.40078	-3.2537	0.639002	3.71122	-4.11167	3.72011	-2.40006	-0.986449	-1.33312	6.90779	-3.11904	1.69259
V0300_Hi	-6.28747	19.07	-2.01283	2.10508	-1.93853	-0.798096	5.03159	4.61304	3.09011	2.21546	0.432681	-0.188411	-0.156947	-1.78273	-1.34902	-1.48529	-6.06476	-4.70477	1.46697	1.22929	11.9745	-1.86779	-0.264836	-1.30233	-1.04261	1.65638	0.596725	-1.36878	0.817791	-1.31719	1.14694	0.74471	-2.53381	-0.386697	2.48907	1.86006	-0.602325	-0.0136356	-1.56051	0.345492	-0.482039	-1.68908	0.0745915	-0.70246	1.01129	-1.92091	-0.678618	-3.15395	0.447989
V0301_Hi	-6.95639	19.1828	-1.87611	2.59932	0.133135	-1.38646	3.44193	6.90062	-1.00294	0.865455	1.98499	-1.65504	1.74139	6.19075	-1.38891	2.33258	-6.48767	-6.18803	3.07751	-0.91354	14.8622	0.29935	0.190915	2.45113	2.19479	1.60655	4.05879	-0.710628	-2.35542	2.91236	-8.64436	-6.36306	-0.547643	-6.19019	-8.83625	-8.85228	0.0200407	2.47071	2.62058	-1.09271	-2.41773	2.79405	-2.37584	0.317056	0.245881	-1.62584	-3.70954	0.68867	-1.36744
V0302_Hi	-7.22829	20.3126	-2.48127	1.62082	-0.860213	-1.59042	6.79626	5.55508	3.13574	3.50328	0.619874	-0.239331	-0.558444	-0.645293	-1.2652	0.462465	-6.18644	-4.58306	2.35598	-0.626376	13.9738	-1.35208	-0.145585	2.08586	1.54446	0.582891	2.43742	-1.12467	-1.92494	2.0411	-7.43923	-5.74561	0.405279	-6.08793	-8.35484	-9.10024	-0.677666	1.61179	1.74817	0.181313	-1.83138	1.97944	-3.11719	0.513382	0.899493	-0.551942	-4.24405	1.31899	-2.45165
V0303_Hi	-7.08364	18.87	-1.37288	2.88423	-0.493357	-1.07899	4.96391	7.68437	0.061938	1.6807	1.6193	-0.818893	1.10788	6.53453	-1.26561	2.67868	-4.63917	-3.6337	4.18409	-1.50603	11.9843	0.539953	-0.225763	-0.0791823	-0.00797251	-0.212623	1.98613	-1.99066	-0.00419342	0.255983	-1.88176	-0.989884	0.85821	-1.16401	-0.982749	-1.93608	1.31079	2.84844	0.0779303	0.0738896	-0.486913	-0.718812	-0.519888	-0.708936	0.533384	2.1892	-2.50163	-0.326755	-1.67891
V0304_Hi	-6.42007	13.5377	-0.776221	0.517793	-0.313288	-1.07259	3.786	3.10454	1.6569	0.984154	-0.306859	-0.924519	-1.06649	-0.995106	-0.927384	-0.707019	-3.61721	-2.88734	1.19363	0.713235	6.1922	-0.586556	-0.657415	0.476562	-0.586511	-1.3658	-0.877725	-1.81366	-0.81572	1.10769	1.54324	0.742678	0.820488	0.21897	0.561615	-1.09746	1.16052	-0.147251	-1.40744	-1.93002	1.41531	-0.318854	-1.2907	0.294953	-0.468375	0.884352	-0.74703	-0.503647	-0.386509
V0361_HY	-13.6131	-9.39068	18.6894	15.3779	-2.3651	0.0906229	1.96226	-4.40425	12.2814	-0.230364	1.81386	4.14736	0.0368128	-2.12687	0.445139	-1.94615	0.123791	0.18228	0.0210504	-0.559077	0.465799	-0.0400384	1.07673	-1.18352	0.697625	1.14349	-1.17073	1.5459	1.59895	-1.20114	-2.76451	-1.29814	-2.03138	0.35302	2.43259	-0.415163	-0.864848	-2.41979	-1.9021	4.94783	0.787876	1.9874	2.37761	-4.04915	5.15038	2.77526	-0.927007	1.53659	-4.9168
V0362_HY	-13.2746	-9.30362	17.1949	15.0331	-2.48978	-0.873673	1.34972	-4.11735	11.6815	0.029042	2.26844	3.39187	0.0622885	-2.98795	-0.0582699	-1.08613	-1.1885	0.162028	-1.29448	-0.674743	0.531985	-0.351003	4.27192	0.465766	1.56232	0.779632	-2.86889	-0.565507	2.60434	-1.74	-2.65018	-0.0171404	-0.674897	-0.856214	1.47007	0.955598	1.15994	-0.00885241	1.34486	3.05338	0.119383	0.162432	-0.24806	-2.216	-0.370063	1.56376	-0.72102	-0.830357	-1.95921
V0363_HY	-12.5708	-9.62103	19.3822	16.6654	-2.70835	-0.451792	-0.637405	-3.0789	9.24769	-3.76898	2.77401	3.68122	2.43657	5.18605	-0.0190032	0.828483	1.72337	-0.000605077	0.686922	-0.185141	1.5023	1.15259	1.05305	-0.225661	0.84327	0.193798	-3.38843	1.47776	0.0241921	-0.272653	-3.78107	-1.8177	-2.95248	2.72444	2.71457	0.807618	-1.32484	-3.50331	-3.27503	7.08045	2.11988	1.18122	2.97563	-3.85511	5.72584	4.2048	-1.08414	2.43107	-6.48687
V0364_HY	-10.1881	-7.33323	18.272	12.0905	-0.346244	-1.01281	-1.02154	-2.47097	6.96665	-4.04796	2.15797	1.27506	2.75685	5.63557	0.0797778	0.620725	1.34688	-0.332732	0.134406	-0.356141	2.04092	0.114008	9.20825	1.31067	4.21679	1.59486	-7.42327	-5.00153	-0.0106106	10.5802	1.31775	7.25043	3.8183	-5.19809	2.66579	-5.11799	-9.27926	-4.41362	3.025	-2.94937	0.37005	3.56622	1.74914	2.56828	-10.6718	-1.2861	-1.65467	-0.94599	2.57878
V0365_HY	-10.276	-7.14198	16.9366	11.4792	-1.57851	-1.199	0.117583	-3.08688	7.71754	-3.0558	2.7367	1.44495	2.85878	3.26876	-0.0315447	-0.634524	0.167339	-0.025294	-0.603852	-0.517311	1.21014	-1.62117	9.48043	0.131926	5.65555	0.587385	-4.49743	-5.02064	-0.22233	9.9535	3.96269	7.43277	5.17774	-4.69785	2.17924	-6.24574	-7.89419	-3.87675	1.70467	-3.33265	-0.736752	3.58738	-0.34843	0.956637	-9.1483	-0.687068	0.391951	-0.733226	2.21248
V0366_HY	-9.6575	-7.18618	17.3063	12.1488	0.119314	-1.15108	-0.69934	-2.93081	6.86322	-3.59541	2.28597	2.05173	2.58864	5.24409	-0.130134	0.438029	1.30631	-0.525217	0.553078	-0.36436	2.10851	-0.0934672	8.31818	1.02215	3.77675	1.72057	-7.04101	-4.75742	-0.540793	9.58064	0.8648	8.00265	3.62957	-4.75342	2.7357	-4.55479	-9.26713	-4.07547	1.60717	-1.62017	0.95551	3.12858	1.90574	2.41164	-10.0118	-0.332356	-1.30557	-0.583156	2.72751
V0367_HY	-10.0566	-5.29453	14.2205	8.84605	0.182446	-1.57353	1.62142	-0.880866	3.58525	-3.00838	1.90734	-0.171968	3.10246	4.05273	1.27901	3.24453	-0.0868936	0.362475	4.42751	-0.87832	1.15884	2.16643	6.70479	-3.98916	7.39184	-4.52777	-5.78167	4.37408	-2.37321	-4.08355	2.09931	-5.92831	1.06929	4.09507	-6.05628	6.87189	4.64174	3.82046	2.21132	-4.88136	-5.56196	1.65485	0.280314	2.822	3.37256	-7.79136	-0.524144	-1.50461	3.64591
V0368_HY	-11.397	-5.37431	13.9364	8.03839	0.642156	-1.09039	1.02516	-0.993119	3.41955	-3.60003	2.86739	-1.07028	4.42503	4.62278	0.172579	1.91142	-0.592956	1.26958	4.30369	-1.59619	0.950755	0.943323	6.38756	-4.96518	9.77347	-5.47537	-2.31095	4.16311	-1.82928	-3.55761	4.43895	-5.15297	1.26755	4.08557	-6.96517	7.09393	5.01872	4.25471	1.76454	-6.19442	-6.89395	1.10303	-2.01753	2.73267	4.51893	-7.12606	0.622069	-1.55552	4.22734
V0369_HY	-11.429	-7.32582	15.5892	11.1923	-0.0884248	-0.922512	-1.1201	-1.2019	4.93508	-3.01461	1.63415	1.10115	3.61702	4.87628	-0.894061	0.650884	0.312951	-0.827443	0.895359	-0.41716	0.900198	2.32027	5.63104	-1.3809	4.74041	-1.57321	-5.6256	2.11849	0.236688	-4.30247	0.659058	-5.01209	1.44865	1.40956	-0.929394	6.31177	7.29489	3.19204	1.17118	1.59628	-0.805554	0.967296	0.69042	3.47279	-0.553092	-4.03295	0.0418672	1.00861	-0.389518
V0370_HY	-11.3141	-8.17896	16.6071	11.8836	-0.357847	-1.36836	-1.12705	-2.33024	6.22562	-3.2302	2.32623	1.62565	3.38952	6.16887	-0.149919	1.57537	-0.203009	-0.581089	1.73727	-0.775547	1.08794	3.68778	7.91303	-2.26366	5.21264	-1.49267	-7.58604	3.30496	0.413435	-4.75221	0.0895993	-5.68003	1.41716	0.414048	-0.490992	7.18585	9.47659	3.06775	1.29179	0.551058	-1.1246	1.22223	0.404663	3.0571	-1.7979	-4.19843	-0.661688	0.0677852	-0.85109
V0371_HY	-10.5617	-5.83084	14.4442	7.81324	-0.231723	-1.4957	0.512869	-2.60644	5.18175	-2.47448	2.0265	0.48531	2.55161	1.82094	0.591619	-0.429082	-0.118903	1.13419	1.33239	0.311152	1.22386	0.909675	6.79786	-3.4692	7.72522	-3.23633	0.62072	3.1661	0.557801	-1.24832	6.16492	-4.05048	4.698	4.62201	-2.38024	0.0846293	3.94035	-1.18907	0.152236	-3.09324	-1.99402	-1.52676	-4.56379	0.36853	0.0955497	-4.25161	1.66384	-0.0404918	0.141047
V0372_HY	-13.3224	-8.43136	16.9767	13.008	-2.47555	-0.0421154	1.82394	-4.01392	11.1802	0.557591	2.29419	2.40916	1.1846	-3.45175	-0.683601	-2.59256	-1.45383	-0.448722	-1.0355	-0.426858	1.27579	-2.44432	4.34957	-1.02014	1.65977	0.937844	-3.01049	0.151389	4.01234	-1.33796	-2.99803	-0.842689	1.209	-3.05895	2.52085	0.618164	2.89802	-1.43084	-2.6246	2.89788	1.32116	-1.14362	0.84703	-1.72291	3.04013	4.4436	3.61013	-0.5736	-1.6862
V0373_HY	-9.72184	-7.61751	14.1328	11.484	-1.61059	0.351404	1.42126	-3.65249	9.55561	0.469813	1.18818	2.66547	0.171504	-2.11894	0.114641	-1.88614	-0.78753	-0.414436	-0.720547	-0.471868	-1.03874	-0.919096	-0.654267	-0.970849	0.0782354	1.75194	-0.878584	-1.13508	0.113276	-1.31	-1.67195	-0.24833	-0.791214	-1.53517	2.38992	-0.442772	-0.339252	-1.95165	-1.65001	1.50866	0.142378	-1.53517	-0.294489	-0.651711	0.806321	1.44349	-0.697668	1.45674	-0.507644
V0374_HY	-14.0009	-11.1613	19.6263	17.9212	-2.05196	-0.360644	-0.734581	-3.21446	11.0027	-3.21232	4.75445	3.20802	3.67	6.63348	0.590141	-1.03774	3.2113	0.0082035	-1.18655	-0.332556	-1.8206	-0.030659	-10.498	0.869485	-5.0448	0.0362384	8.64244	1.09761	-2.0653	-0.45761	3.77382	-0.931486	-0.913885	3.77068	-2.03504	-1.15425	1.96633	1.7606	-0.638186	-3.74817	-1.83585	-3.47977	-0.825885	0.0584844	-1.25024	-2.0006	-0.391433	-3.36456	2.61797
V0375_HY	-12.5769	-9.83345	19.7335	16.3111	-1.64978	-0.595065	-0.626375	-2.73641	9.19256	-2.09842	2.93152	3.80675	2.08925	4.93172	0.0728438	0.531713	1.67143	0.0892116	0.876752	-0.156251	-0.168248	-0.172194	-0.0216172	-0.550839	-0.802134	-0.782365	-1.10134	0.22936	-0.887445	-3.67569	-4.36933	-0.740627	-0.155033	-0.528747	0.741923	1.38657	-0.504013	-1.72093	-1.58004	6.82007	2.4857	0.105433	-0.141064	-2.83747	3.7587	4.5398	-2.125	1.726	-5.50253
V0376_HY	-12.7043	-9.27743	18.3173	14.4817	-1.86451	-0.142163	2.45697	-4.09368	11.9964	0.0416798	1.32952	4.53163	-0.0955106	-2.35662	0.452527	-1.47313	-0.506989	0.220151	-0.393677	0.331005	0.114078	-0.961998	1.59305	-2.04784	-0.203277	-1.45276	-0.760499	1.04092	-0.210867	-3.72591	-4.11259	-0.549262	0.119761	-1.11889	0.82456	1.08176	-0.82829	-2.26154	-1.95904	6.31841	3.20171	0.41373	-0.398159	-3.54016	3.49797	3.80159	-1.22065	2.65881	-6.12333
V0377_HY	-13.9572	-9.99271	18.8988	16.9349	-2.04598	-0.434197	-1.31265	-2.89197	9.7402	-2.10841	4.47964	2.99309	2.93201	5.58585	-0.584111	-0.511974	2.26459	0.100521	-1.19442	-0.61352	0.32888	-0.169806	-5.72753	0.465406	-1.08989	2.00296	5.71453	-0.225425	-1.53076	2.91268	2.38026	1.61605	0.406959	1.02947	-1.16773	-2.81209	-3.02425	0.937214	0.526357	0.0689735	-2.61528	0.238973	0.0252515	-0.303422	0.893916	0.761792	1.32205	2.94049	-0.620108
V0378_HY	-13.788	-10.943	20.1711	17.665	-2.31004	-1.13133	-1.18115	-4.22715	11.7353	-3.1453	3.3279	4.62779	4.13144	5.55534	-0.258305	-2.00424	2.48614	-1.1409	-1.54627	0.753643	-1.00711	1.87696	-16.1716	5.31682	-11.2585	2.38844	8.86511	0.508905	-1.87011	1.18916	1.50148	-1.24152	-2.72991	1.9601	-3.38649	-1.56031	1.17327	1.88659	0.266891	-5.50625	1.019	-1.65906	-0.830342	2.14938	-3.63394	-3.54785	0.50126	-0.604891	4.15694
V0379_HY	-13.6807	-10.7938	20.4938	17.3011	-2.53676	-0.544283	0.945313	-5.62125	16.0257	-1.60808	2.9647	4.83045	1.71111	-0.378344	0.839461	-4.59222	0.951292	-0.689949	-0.895243	1.28004	-1.57508	1.18165	-14.8959	4.18834	-10.9243	2.09318	7.38525	0.532686	-1.91746	0.282895	1.53017	-0.7205	-2.22129	2.49277	-3.47764	-1.77882	1.59715	2.59759	0.323331	-6.06513	-0.0242642	-1.82672	-0.564878	0.956329	-3.3341	-3.3283	-0.928051	-2.58283	4.34747
V0380_HY	-12.9121	-9.45662	19.4778	16.1485	-2.40679	-0.321673	1.41355	-5.14643	14.2568	-0.71301	2.68636	4.83411	1.54688	-1.30452	0.438117	-3.76599	0.25823	-0.905961	-1.70787	1.48045	-0.966914	0.106198	-10.3394	2.85456	-8.84326	1.78316	6.21948	1.08043	-1.33686	2.01419	1.31844	0.877319	-2.8556	0.604819	-2.48572	-1.6503	0.102636	1.18756	1.42209	-2.85198	1.21043	0.308291	-0.0534808	0.0605656	-2.45557	-2.15005	0.0445216	0.388693	2.72528
V0494_HK	-4.91162	2.38622	11.5303	-8.40287	2.75659	3.09441	7.03802	2.36006	-1.42836	-10.9507	-4.90785	-8.88949	4.84741	-7.17379	-0.357711	-4.88507	-2.64496	0.654348	-5.42843	-3.83086	-2.72681	3.1312	3.58807	8.81643	-3.61886	-1.52035	2.14495	2.58028	0.593643	-2.05203	0.443861	1.1319	-0.566003	-7.21193	3.2878	-1.55064	9.42921	-4.59255	-6.40918	2.43796	-7.21782	1.09419	-1.46706	-1.7882	-3.99976	3.19749	1.57479	-0.160837	1.54371
V0495_HK	-4.85549	1.26917	11.7066	-6.27206	3.8708	3.16422	2.8386	4.43301	-5.47979	-13.4209	-4.39862	-11.1868	5.79092	0.499744	-0.507032	-2.14309	-1.13502	0.949572	-3.91491	-3.43257	-1.3403	1.31437	4.11603	7.31712	-1.00637	-4.229	7.274	0.107892	-0.995563	-2.37014	2.71963	3.38054	1.59944	-5.28406	3.48369	-1.21604	7.04782	-0.227538	-7.51628	2.51349	-7.68456	1.15691	-1.63886	-0.160112	-2.391	-0.42525	1.91173	-2.45647	0.834249
V0496_HK	-4.34805	1.87635	11.1972	-5.89435	4.3611	2.99061	2.24264	3.90059	-4.7231	-13.7942	-4.44611	-9.00257	6.431	1.89162	-0.875533	-2.52623	0.411119	-0.791297	-3.25423	-2.44045	-0.47707	2.1809	6.88508	12.5617	-4.89013	2.25165	0.657707	-2.15815	-1.52481	-2.16166	-2.86138	1.59332	-0.502041	0.427248	1.69773	8.38346	-9.46642	6.40433	10.2905	-6.87894	10.0255	2.09914	-6.41365	-2.74836	9.04657	-1.44575	0.25169	-1.22527	-1.78134
V0497_HK	-4.87665	1.61127	11.8987	-5.87249	4.42185	2.33372	2.87153	4.30293	-4.83522	-14.4624	-4.66355	-9.61166	6.24444	1.31081	-1.40073	-2.95119	1.27526	-1.38447	-2.60084	-3.06956	-0.87438	3.19903	6.54216	13.6606	-6.46491	1.62856	1.62579	-2.06385	-1.94655	-2.30332	-2.44812	2.36239	-0.93366	0.281864	1.34846	9.1043	-10.0113	7.3964	10.4779	-6.24966	9.96027	2.80662	-5.8233	-2.85317	9.65037	-1.21102	0.330916	-1.56558	-1.7971
V0498_HK	-3.78315	2.03151	11.4488	-5.81717	3.82576	2.33983	3.88881	3.18919	-4.78326	-11.4733	-5.02635	-8.47198	5.1961	0.218469	-1.08414	0.352573	0.475614	0.904489	-2.26909	-2.08668	-1.38831	0.552196	3.05992	6.92496	-1.94236	-1.07428	2.78954	0.222203	-0.382658	-1.25501	-2.3541	3.02484	-1.20239	0.953489	1.59939	-0.83823	1.70335	0.900995	-2.64491	3.34116	-1.01244	1.65225	0.363807	0.286722	0.786502	-0.634598	-0.201295	1.23176	-0.534181
V0499_HK	-4.28902	1.7329	11.3343	-7.01597	4.01554	3.07548	4.46357	4.26814	-4.69796	-12.275	-5.30477	-10.6761	5.84198	0.564514	0.029941	-0.874937	0.197603	0.00568017	-3.84785	-2.57755	-1.89036	5.81233	2.88826	9.75954	-4.08154	-2.49183	3.70757	0.416747	-0.411919	-2.93686	-0.311778	3.14407	0.124186	-5.31055	5.46792	-3.01126	5.98538	-0.816822	-9.0843	5.16112	-6.88404	3.36777	-0.406389	1.19076	-3.14675	-0.753511	2.39782	0.234667	0.976428
V0500_HK	-2.46313	2.14122	9.00076	-7.27555	2.85513	2.00048	6.70499	1.80359	-1.04348	-8.77426	-4.35153	-8.36549	5.18771	-6.01289	-0.578049	-3.83728	-2.91923	-0.322405	-4.9457	-2.53978	-1.37576	2.82764	3.44483	8.7234	-3.94826	-1.7089	1.76918	0.712881	0.405318	-1.55667	0.595182	1.03783	-0.208995	-3.58984	3.09365	-2.74031	6.1139	-3.01106	-5.32999	2.6966	-6.10893	2.08852	0.32579	0.334458	-3.23277	-0.414756	0.678845	-1.28113	-0.163182
V0501_HK	-4.84505	3.37601	9.65657	-7.11442	3.07128	2.15038	6.92347	2.07372	-1.19075	-9.17513	-5.61417	-7.66928	2.94688	-6.20722	-0.469625	-3.32755	-2.4465	0.0801108	-1.70689	-1.22262	0.796252	-1.90944	0.789328	-0.740547	-1.26708	-0.741863	-3.05519	2.27266	1.82516	-0.887331	0.737943	-2.1696	-0.595159	4.06864	-1.13063	-1.60486	-0.193106	0.621575	3.96442	-0.790691	1.10388	-2.35364	5.63653	0.782333	-2.10174	-1.89141	-3.13416	1.18427	-5.77909
V0502_HK	-2.51544	2.81308	7.59495	-5.33902	2.24663	1.01137	5.57361	0.352457	-0.677026	-6.19563	-4.26025	-5.37225	2.69183	-5.24001	-0.134522	-2.77508	-0.785025	0.579113	-1.811	0.565417	0.0687873	0.794344	-0.0997689	-0.478785	-1.80297	-0.803994	-1.34488	0.467212	-0.218086	-0.771969	1.13184	-0.223862	-0.871636	2.45937	-0.540366	1.21762	0.777942	-0.46667	1.95857	0.0267781	0.523371	-0.94084	1.32156	1.16587	-1.26961	-0.402012	-0.34547	1.39631	0.0576203
V0503_HK	-3.88473	1.93922	10.1104	-5.53841	3.97252	2.00569	3.24362	3.13118	-5.11598	-11.362	-3.54945	-8.51511	5.07164	1.44889	-0.721588	-0.566764	1.72136	1.47585	-1.2704	-1.1478	-0.741227	-0.940093	-0.845839	-6.53565	3.67468	0.295059	2.57667	0.469744	-0.262574	1.60513	3.64678	-0.405157	2.56104	1.8213	-2.44451	-0.216799	-1.99659	-0.0518038	0.384132	-3.41244	-2.02935	-3.00178	-0.357596	-2.94694	-0.82358	1.4932	1.01309	0.272126	-0.756281
V0504_HK	-3.5694	1.89667	10.6352	-5.92638	4.3451	2.00838	3.23662	3.64882	-4.05352	-12.8785	-4.53472	-9.07728	5.14035	-0.358783	-0.105642	-0.76379	1.42366	-0.0733851	-1.3139	-1.57548	0.702703	0.494711	-0.526514	-2.68236	1.88113	-0.244421	0.485356	2.83161	3.09628	3.21717	-0.37433	-3.89693	-3.16306	15.1451	-6.56955	-8.50879	-9.23004	-1.30418	-5.02761	10.5951	5.9812	0.250236	8.57647	5.55969	2.59278	-0.840071	-3.19026	-2.41441	3.27913
V0505_HK	-4.57687	1.74712	9.77884	-7.08904	3.71889	1.95278	6.23319	1.74387	-1.15428	-10.2622	-5.52888	-9.52256	4.02388	-6.35298	-0.176315	-2.65414	0.230575	1.25306	-3.29718	-1.82143	-0.0737761	-2.55824	-0.306339	-4.20282	3.54891	-1.88624	2.68285	2.61056	3.47176	4.13917	1.3	-3.18394	-2.34139	16.3198	-6.13877	-9.16905	-10.2559	-1.00404	-4.53551	10.1021	5.75472	-0.509687	6.53879	5.00782	3.07647	-0.61339	-3.16112	-3.05268	3.16405
V0506_HK	-2.30114	2.00668	6.64388	-5.17666	3.07331	1.64403	4.46595	1.38149	-0.910155	-7.37206	-3.31163	-5.3812	3.13717	-5.29558	-0.399943	-2.96079	-0.834059	-0.368427	-0.989284	-1.27884	0.705188	-0.938776	-0.282669	-1.78204	1.15177	0.187917	-0.212267	1.16095	0.908716	-0.727868	-0.219007	-1.39444	0.0952758	1.98896	-0.793253	0.229811	0.685497	-1.4785	1.31855	-0.647227	0.0410528	-3.24357	1.51561	1.29655	-1.18499	0.95809	-0.194403	0.236616	0.087838
V0507_HK	-4.6645	1.92686	10.0177	-7.16271	2.88411	2.61133	6.69299	1.4689	-1.81231	-9.96037	-4.32068	-8.82261	3.87101	-7.63962	-1.16068	-4.89351	0.0958155	1.01855	-1.81505	-0.710518	0.20178	-2.30127	-3.79051	-6.18396	4.26747	2.28057	2.14492	0.80306	-1.44331	-1.30487	3.70513	-2.98796	3.29868	1.92203	-3.62018	-0.649318	-1.35978	-4.87298	5.92596	-5.51958	-3.3195	-4.06269	-1.24425	-2.84224	-1.09163	4.07028	0.03084	3.25232	-5.68775
V0508_HK	-2.48726	1.88163	7.50881	-4.56115	2.89996	1.84923	4.03705	3.54887	-4.19413	-9.21963	-3.01839	-7.05288	5.1366	-0.181754	0.316686	-1.08759	0.155571	-1.19935	-0.30207	-1.25296	0.959791	0.969318	-2.36112	-1.86695	0.248023	0.269751	-2.09452	1.29292	0.448442	-0.0818679	0.102902	-0.253588	-0.535529	1.40692	-0.669042	0.027442	-0.466633	-2.39276	1.76076	-0.853799	-1.43623	-1.23426	0.226515	0.315103	-0.29887	2.22748	-0.584553	1.53475	-1.99155
V0509_HK	-3.34752	2.21718	7.56404	-5.03379	2.76845	2.06057	5.26406	1.1699	-1.14343	-7.4658	-3.21431	-5.62174	3.44981	-5.85792	-0.124197	-2.17144	-1.12083	0.341727	-0.897823	-0.701215	0.314027	-1.18636	-3.17722	-3.68373	1.73096	2.20056	-0.280904	1.13688	-0.314753	-1.37642	1.27266	-2.30737	1.62344	2.02137	-2.05862	0.806022	-0.00847056	-5.1488	4.6397	-3.83605	-1.71039	-3.16401	0.245145	-1.75918	-1.09405	3.26049	-0.252682	3.32648	-4.97343
V0510_HK	-4.36128	3.96828	10.7223	-6.96038	4.01371	2.71964	4.66362	2.00253	-5.04364	-12.1332	-4.95304	-10.5369	6.69975	1.22266	0.507705	-1.05036	5.9247	-0.490834	-3.98433	1.125	-0.619597	-2.14785	-15.4691	-16.6203	4.55811	4.29531	-8.84852	-0.214626	-0.852184	0.808981	-6.01656	3.90712	-1.56314	-8.11775	1.19549	3.50678	2.66084	1.19291	-1.44808	-2.97318	1.54511	1.26905	-2.80757	-2.30646	-1.54446	1.29395	-0.895132	-0.741138	0.266296
V0511_HK	-4.98871	3.67688	11.2085	-7.46253	4.25561	2.90479	4.34374	2.70114	-5.06422	-13.085	-5.56693	-12.4601	7.39889	1.73689	0.543089	-0.809934	6.17696	-0.176049	-4.59315	1.72294	-1.02784	-2.07412	-18.5815	-19.1172	6.63713	4.61877	-11.0867	-0.204932	-0.296912	1.43821	-8.3172	4.85889	-2.2673	-9.95267	1.04549	3.77538	1.87759	1.8632	-2.12514	-2.51226	1.51727	1.80559	-2.62637	-2.78418	-1.24662	1.362	-1.90361	-2.58258	1.01419
V0512_HK	-3.63189	2.87809	8.18718	-6.02225	2.14907	0.88963	5.68323	1.026	0.116938	-5.92783	-4.47211	-5.59362	2.23949	-5.95772	-0.322955	-1.88261	-1.93197	0.268959	-0.0832616	-1.0432	-0.16112	0.0525466	2.98405	0.284696	0.177599	-0.408564	-1.29828	-0.540975	0.140817	-0.929682	-0.705231	-0.961678	-0.169655	2.09202	-0.591804	-0.527677	2.91421	-1.51263	3.92641	-2.41923	2.04592	-3.01934	0.895563	1.67486	-1.88059	-0.394997	0.123811	3.66721	2.55277
V0513_HK	-4.4885	3.02651	9.63073	-5.88953	3.49487	-0.865269	5.65759	-0.270796	-0.0602728	-6.83381	-2.69405	-3.80925	1.51211	-6.77251	0.311782	-0.114248	-2.37111	-0.523149	-0.63415	-1.26024	0.307038	-1.22107	2.95142	0.10026	0.454623	0.121492	-0.000170096	0.340009	0.153245	0.761183	1.27362	-1.75102	-0.5295	2.05949	-1.10214	-1.18709	0.767456	0.760111	3.56919	0.178079	3.16617	-0.338305	-1.51659	1.99711	-1.25341	0.319328	0.879423	3.83118	3.57478
V0479_JY	8.11911	-1.36973	8.05678	-9.41704	-0.181229	4.34021	-5.75112	3.19155	-3.29017	-5.37055	7.67353	4.02586	-9.2858	4.37068	0.757479	0.18812	0.801928	-0.854139	-0.407628	-1.54228	1.21486	1.423	0.6337	-0.0550877	-0.916803	0.952358	0.273202	0.208218	1.05638	1.36625	-1.43987	0.763577	-0.539301	-0.501855	0.0998888	1.23616	-0.370488	0.0406738	1.79911	0.142415	1.65493	0.300992	-0.122472	1.93006	0.568903	-0.010456	-0.451064	-0.878884	0.292478
V0480_JY	6.84561	-0.981082	8.40978	-9.29278	-0.676226	4.34584	-5.13519	5.40269	-1.87756	-6.70385	8.33729	4.32906	-11.369	3.85064	-0.294674	0.983522	1.31054	-0.420792	-2.62563	-1.28616	0.943852	0.249112	0.584836	1.23467	-0.912993	0.243801	0.48377	-0.0281148	-0.209645	1.52874	-0.817925	1.0263	-0.989654	0.780434	-0.631008	0.794261	0.515327	-0.19458	0.288196	2.42092	1.91977	-1.43091	0.501978	0.0309124	-0.257062	0.00741035	1.08325	2.15373	0.235742
V0481_JY	7.78631	-0.770847	7.99759	-11.8474	0.327734	4.83566	-3.46207	2.65484	0.261746	-3.69486	8.16246	5.15775	-14.6482	-2.86272	0.426605	-1.8132	-1.11426	0.651239	-4.20042	-1.34504	0.625821	-0.542746	0.565262	-1.77571	-0.474516	0.876283	0.547613	1.43022	-0.360917	-0.987737	1.54554	0.347303	-2.17252	-0.377532	-1.34727	1.44466	0.638252	-0.0201913	-0.893809	-0.186079	1.10151	0.319955	-1.83452	-0.988096	0.386867	0.815486	-0.0705048	-0.352566	-0.161688
V0482_JY	7.23229	-1.06173	8.32502	-9.77757	-0.0272896	5.35567	-6.07099	5.30099	-3.02281	-6.50487	9.57541	3.90169	-13.0275	4.02343	0.334501	2.32023	0.931319	-0.447212	-0.30844	-1.8747	2.45697	0.294789	0.380842	0.943142	-1.18096	-0.122606	0.117254	3.01091	-3.21654	1.13871	-0.518109	3.28808	-1.57006	-2.43344	1.09679	-2.86489	0.595713	-2.45863	-2.66695	-0.434613	2.4972	1.76888	-2.45448	4.37826	2.15688	3.7887	-0.221797	0.995093	1.92376
V0483_JY	7.09907	-0.926496	8.31882	-10.0974	0.225977	3.68207	-6.31588	4.98822	-2.40063	-6.36797	9.63566	5.15416	-13.9196	4.68683	-0.919719	1.61101	1.32877	-1.10675	-4.15993	-1.38304	0.785148	0.528816	-2.45174	1.56151	-0.866771	-1.8939	-0.2958	1.78873	-1.15192	0.15871	1.12036	-0.7128	-1.63011	-1.15957	0.264521	0.804338	-0.32019	0.269607	0.741577	0.381887	4.34178	0.284312	-1.15976	0.758672	-0.604777	0.393877	3.39423	6.79988	-1.85103
V0484_JY	7.98628	-1.04923	8.19949	-11.8203	-0.772516	5.37249	-3.29567	3.02867	0.921079	-5.04033	9.58243	5.35548	-17.0494	-3.14897	-0.137865	-3.00762	-1.38063	-0.326751	-3.92783	-1.99451	1.37917	-1.6199	1.81259	-1.84236	-0.992832	1.13443	-1.6223	-0.0216383	0.601564	-0.743201	2.08943	2.39068	-3.29043	1.58011	-3.45603	-0.70669	1.64068	0.217446	-0.49485	-1.87577	-2.77123	1.30358	1.36289	-2.19538	-2.14256	-0.443935	-2.54984	-3.16749	-1.60908
V0485_JY	5.26842	-1.7137	6.14644	-8.89119	-0.746103	4.08946	-3.10812	2.42865	-0.307049	-4.42588	7.2615	3.75557	-13.1134	-1.67097	0.507477	-2.75363	-0.762452	-0.0516686	-3.42158	-1.67727	0.270844	-2.38149	2.01854	-2.25753	0.846746	0.0633717	0.518508	-0.481767	0.793338	-0.281586	1.68211	2.15752	-2.27088	1.32117	-2.88649	-0.876744	0.908387	0.567356	-2.08494	-0.833813	-2.50155	0.713064	0.748365	-2.75367	-0.574815	-0.847241	-0.338658	-2.67318	-1.14576
V0486_JY	7.9473	-2.12546	8.99252	-10.6525	-0.0518603	6.05564	-6.16484	5.2221	-2.51409	-7.87351	10.4022	4.15106	-14.9697	3.93889	0.95518	0.144119	1.28267	-1.14764	-2.70832	-2.11933	1.51503	-0.593883	1.48463	-0.501858	-0.260972	1.41975	-1.56009	-0.451393	-0.204782	1.13044	0.0411875	1.787	-3.6579	0.635938	-2.67903	1.14427	2.05901	1.67834	-0.0694999	-0.338111	-1.40967	0.715114	1.49204	-1.48811	-2.50673	-0.448524	-3.27755	-2.15926	-0.94769
V0487_JY	7.98386	-0.846475	8.91661	-12.731	-0.420305	6.49629	-4.09043	3.45802	0.47395	-5.87897	10.0545	6.38184	-18.2427	-2.66067	0.467709	-3.38279	-1.05878	-0.760905	-3.87606	-1.39982	1.22837	-1.73411	2.69091	-1.20205	-0.781808	1.2031	-2.48273	-0.058523	1.24209	-0.147532	0.885147	2.59431	-3.97245	2.24072	-4.22834	0.0279553	1.33903	-0.2608	-1.18331	-1.2548	-2.60853	1.61203	1.51867	-2.25613	-0.881007	-0.216705	-2.89136	-3.07412	-0.3208
V0488_JY	5.66224	-0.990877	8.81044	-10.8974	-0.351965	3.92275	-6.26609	5.26419	-2.52564	-5.93321	9.93547	3.04662	-13.5201	5.10745	-0.720096	-0.352066	0.326491	-0.727825	-4.05274	-2.49137	1.08408	-0.812229	0.590834	-0.904192	2.78315	-0.727977	3.10403	1.36088	-0.618605	-0.386998	2.34091	2.53962	-2.60911	-0.242771	-2.55569	1.26625	0.853855	0.666951	-0.880279	-1.46146	-0.456903	-0.140295	-1.27229	-1.12525	-0.288818	-0.0764792	0.163639	0.0937084	-0.334336
V0489_JY	3.84986	-0.114082	8.2058	-8.67671	0.480625	2.9825	-1.40572	2.09235	0.566653	-4.59313	5.58156	2.22605	-7.89789	-3.9649	1.74713	-1.07841	-1.06609	-0.579641	-1.71706	1.30439	0.0447859	-1.23518	1.0356	0.058102	-0.353195	-1.44077	-2.45023	0.811089	0.870966	-0.826052	1.93899	-0.748259	0.408236	0.6533	-0.516093	1.11011	1.27063	-0.454216	2.05399	-1.44455	3.23451	-0.624735	0.0119554	2.06159	0.462021	-0.815368	-0.660894	0.829137	0.628391
V0490_JY	6.78724	-0.840837	7.16477	-9.08165	-0.586571	3.77461	-2.8439	2.40143	0.538029	-3.98583	6.47638	3.732	-11.2465	-1.98405	0.199552	-2.98692	-1.55045	0.439165	-2.7288	-0.868862	0.64477	0.136495	-0.238686	-0.800429	-0.583361	-0.30546	-1.18162	0.885755	-0.597537	-0.0635701	-0.0432932	0.227833	-0.49256	0.79117	-0.794643	0.006167	0.181078	0.205063	-0.101737	0.228136	1.70418	0.585615	-1.16002	0.926928	0.322573	1.12271	1.00939	2.15098	0.152371
V0491_JY	4.91919	-0.862684	9.33727	-9.14093	1.33888	3.63162	-4.96602	3.67908	-2.86128	-6.01622	7.27453	4.0393	-9.88429	3.45566	0.671883	1.10058	0.471858	0.315839	0.249527	-0.706648	-0.0171713	1.63788	-0.580675	0.137325	-1.03686	-0.712203	-1.79566	0.895678	-0.468187	-0.110783	-1.5963	-1.10709	-0.701658	0.126974	-1.34328	-0.692645	3.04128	-0.648518	0.35402	0.464289	1.3069	-2.04424	-1.84771	1.62927	-0.987387	-0.765465	1.89569	4.0462	-0.331656
V0492_JY	4.64762	-0.161529	7.35528	-8.73593	0.968472	3.14137	-1.94121	1.79675	0.0791471	-3.69115	5.49696	2.99532	-9.30835	-3.16795	0.250478	-0.970587	-1.37853	-0.283022	-0.960784	-1.24561	0.434899	1.14534	-1.05767	-0.0892931	-0.897249	-0.794552	-1.32998	0.150667	-0.160125	-0.362968	-0.242646	-1.31231	0.593857	0.753823	-1.31496	-0.411986	1.81216	-0.954546	1.0924	-1.19792	0.383845	-1.61189	-1.80887	0.331371	-1.05936	-0.821273	1.30478	3.24308	-1.18727
V0493_JY	7.18052	-1.26818	9.55883	-11.7524	0.38983	4.27763	-6.21972	4.78454	-3.192	-6.44217	8.98049	4.49292	-13.5054	4.68492	-0.820814	0.70865	1.3161	-0.617245	-2.66205	-1.44782	1.0722	0.335161	-0.986039	0.290343	-0.175123	-0.128959	0.083854	0.515856	-2.31235	0.166943	-0.42867	0.206737	-2.13822	-1.13534	-0.919143	0.428769	1.23452	0.222759	0.380454	-0.428081	2.67108	-0.26112	-0.467001	1.00945	-0.330513	0.355188	1.04182	4.7054	-1.78458
V0309_La	-7.23232	20.637	-1.49462	1.5823	-1.05651	-2.27309	10.2612	8.07636	4.62653	7.09219	1.73334	-0.726466	-3.51567	-1.65808	0.180803	-3.63657	11.97	8.48122	1.74153	-1.98301	-0.136183	-0.520003	-0.482091	1.54183	-1.60533	-0.920125	0.170428	-0.0730891	-0.0589384	1.04577	2.23714	-0.414783	-0.868082	2.15115	3.39418	2.25035	-0.83862	-2.30144	-2.40434	-0.900224	1.88258	-4.54088	3.32285	-3.52736	-1.43852	1.05999	5.42517	-1.10016	-3.40669
V0554_La	-5.00763	17.2231	-1.63309	3.22067	-0.00346472	-0.725457	6.91196	13.7932	2.18451	4.85223	4.02701	1.7587	0.237109	10.3553	-0.156161	4.34937	-13.8929	-11.7384	3.56508	-8.33473	-18.9813	-1.94777	-0.21611	-1.90094	-1.20121	2.18159	-1.67026	3.37977	0.50284	1.63813	3.42042	4.26694	2.60913	3.01446	1.93055	1.55914	-1.71078	2.23832	-0.455216	0.408191	4.29496	-5.06076	-0.838944	0.455465	-2.75931	-1.14276	0.613121	1.16992	-3.84047
V0555_La	-6.38786	21.5382	-2.60593	2.11107	-0.46475	-0.0998903	8.96949	10.4969	6.15466	5.77556	2.08917	0.549515	-1.53003	3.42881	0.696129	1.56041	-12.3232	-8.05757	-1.01506	-4.95918	-20.1948	-1.73023	1.25812	-3.8374	-0.974626	-0.15849	-1.35547	2.91901	-0.404878	-1.43187	-0.777881	0.103362	-0.455435	0.0492335	-2.19158	-2.84528	-1.86204	0.845528	1.32687	-0.386296	-0.746768	1.97666	-1.14709	-0.842002	-1.11658	2.28053	-1.81543	-2.75912	1.5381
V0556_La	-2.71949	13.0595	-1.47403	0.300475	-0.0097576	-0.699489	7.6261	7.73187	3.31232	5.12623	1.53689	0.97867	-0.760205	1.95808	0.219077	-0.523196	-8.87231	-5.07026	0.663717	-5.12343	-10.8186	-0.586293	0.640735	-1.33679	-0.905761	1.40816	0.28105	0.289996	-0.852279	-0.876473	-2.22525	-1.56651	-0.0866114	-1.54426	-1.19082	-0.92428	-1.48637	-1.24742	0.126746	-0.773265	-0.855713	0.145158	0.448203	-1.01228	-0.125933	1.06935	-0.480839	-0.528095	-0.219066
V0557_La	-3.58904	17.1549	-0.69327	2.34844	0.191025	-0.345234	6.45778	12.2739	1.95478	4.94643	2.60692	0.247152	1.59759	9.71202	0.0756603	3.07424	-11.3919	-8.54404	1.5172	-8.30791	-19.1814	-0.298102	0.150454	-3.74799	-1.93143	2.12529	-0.276729	0.606188	-1.64377	-1.18287	-0.527296	1.43944	0.0803494	-0.829639	1.3686	0.89165	-0.83317	-1.51232	2.47077	1.23629	-0.52701	0.712123	2.16275	0.268872	-0.106539	-1.47415	-0.4532	1.35211	2.23341
V0558_La	-2.39407	14.3016	-1.62501	1.30042	0.307469	-0.721163	5.0554	9.3979	1.86421	3.39072	2.22434	0.180036	1.18011	7.48628	0.499299	3.01367	-8.80458	-6.4149	1.6819	-5.17422	-15.2673	-0.0226173	1.25329	-1.4673	-1.13206	1.56114	0.121322	0.281762	-0.58306	-0.465502	-1.72998	1.79676	-0.31446	-0.86894	-1.05064	-0.6851	-0.943635	-2.17354	0.548866	0.730032	-1.1772	0.688428	1.52327	0.220137	0.203367	-0.0906437	0.0768584	0.818765	0.630013
V0597_La	-6.71262	22.2035	-3.58155	3.8018	-0.933818	-0.513939	1.52503	3.95266	-0.178404	1.78543	1.06736	-0.466143	0.418994	4.19735	-0.544223	0.78156	8.71777	5.45709	0.741608	-1.46986	-1.51548	0.948644	0.372147	0.683809	-1.71601	0.106048	-1.01501	1.85566	1.29089	1.24412	0.372619	2.53086	1.33864	1.35594	2.09765	2.00908	1.73532	-0.864951	0.55749	2.03815	1.06384	-2.03339	5.38558	0.164854	0.20885	-2.50838	2.03271	2.10861	0.667595
V0598_La	-6.875	21.1442	-2.65034	1.04231	-0.499891	-1.4556	10.9023	9.38226	4.21486	6.63305	0.790367	-1.22606	-3.17058	-0.071652	-0.0709562	-4.30365	10.9097	9.43256	-0.247319	-0.971437	-1.46742	0.0965587	0.490268	-0.734487	-0.609952	0.374793	-0.624758	0.226575	-0.859103	0.278028	2.4239	2.81282	3.55069	-0.605527	0.282496	-2.0337	3.31022	3.9504	2.88243	1.90889	2.62092	1.47201	-0.987376	0.564096	0.225576	-4.84032	-1.98186	3.72419	2.95767
V0599_La	-4.75662	21.4732	-1.66621	2.14706	-0.738711	-1.99608	9.15122	5.55926	4.45895	6.65038	0.0148937	-0.536329	-3.80421	0.805956	1.12412	-5.76354	9.49594	8.91108	0.534109	-0.966162	1.35364	0.597116	0.0990545	0.366865	1.35643	0.852456	0.621649	-2.56213	-2.97051	-2.18493	2.27971	0.268	-1.4412	1.77889	1.42843	1.86512	-3.89434	-0.221658	-0.0888474	-3.43236	-1.90266	1.07551	-3.96208	2.17406	-1.14194	5.75263	0.700525	-6.20453	-3.58592
V0600_La	-6.7506	21.1569	-1.91908	1.35748	-1.46208	-1.83784	12.5773	8.52275	4.72005	7.62743	1.23826	-1.43796	-4.27455	0.321227	0.340865	-3.84083	9.88822	8.61133	1.95467	-2.61912	1.58661	0.94283	0.843623	-0.738551	1.06893	-1.76852	-1.23037	0.732506	0.155246	0.460816	-0.32519	1.31228	-0.890045	-0.594169	0.921124	0.762951	1.83067	0.0399028	-0.541948	-0.985447	0.912799	-0.564303	3.81813	1.42534	-0.317302	-1.09159	-1.5075	-2.972	-0.443705
V0601_La	-5.77438	21.0605	-3.22989	1.99157	-1.26371	-0.571115	5.49664	4.55204	3.05292	4.76087	1.73061	0.8205	-1.73715	-2.9787	0.375307	-0.994212	5.14249	4.72602	-0.170715	2.18617	1.05922	-0.11063	-0.247826	1.73816	-1.03792	-0.790202	0.072853	0.109127	-0.234258	0.340298	1.3854	-0.310556	4.84485	-0.458571	2.57219	-1.2606	2.3673	0.684042	0.586944	1.82032	2.89824	-1.1347	1.93266	0.342836	-1.94191	-3.56453	-0.696981	2.89863	-3.46997
V0602_La	-5.96205	20.969	-1.65419	2.33877	-1.29238	-2.12446	9.93535	7.65212	4.90331	6.17922	2.52186	-0.83488	-2.29015	-1.11787	1.23344	-4.41821	7.16454	8.18672	0.975877	-2.61618	-3.8869	1.18813	-0.479241	-0.330508	-0.864101	-1.76201	-1.11676	0.735678	0.153813	0.521073	2.95686	1.0724	-1.68072	2.28421	3.54424	3.59863	-0.257365	1.52948	-3.30187	-2.57664	-0.952567	1.54193	2.06293	0.659859	-1.48342	3.84292	-0.00651317	-6.50223	-5.64827
V0603_La	-5.2951	21.3908	-1.59426	1.08636	-0.510915	-0.724911	9.66684	8.18575	3.83735	6.08662	1.37798	-1.72596	-3.39969	-0.94324	0.498464	-3.4771	11.6791	10.0324	-0.677389	-0.151507	-0.573321	0.806293	1.89376	1.09485	0.0900478	-1.24556	1.39872	1.0092	-1.30043	0.940775	0.305571	1.69464	3.27689	-0.798333	-0.42855	0.785466	1.83508	0.112749	1.52781	0.0765991	0.590771	0.42334	-0.31423	3.91432	-0.418296	-0.216284	-5.44536	2.52877	1.49733
V0605_La	-3.47121	18.6222	-1.46107	0.945221	-1.0175	-0.62908	7.2683	5.19917	2.73792	5.57968	1.21332	0.260025	-3.51729	-0.11085	0.665903	-1.71432	5.69528	4.46674	-1.0248	0.626632	-2.66703	-0.715116	0.47986	0.359461	0.895495	0.0188113	-0.228295	-0.610998	0.0604614	1.17295	1.7133	-0.534138	1.36068	-0.251096	0.804016	0.625767	-1.61313	1.13139	-0.298293	-0.217123	1.74213	0.980806	-2.35442	0.149982	1.0057	-0.674193	-1.62506	-1.28343	0.102314
V0606_La	-5.79891	18.0645	-2.84404	1.98269	-0.0702602	-1.41544	5.53352	7.837	0.34887	3.97224	1.60594	-0.878265	-0.892551	4.51534	-0.246377	-1.29346	12.6409	8.5906	0.934736	-1.96152	1.16297	1.87571	0.0900084	1.51072	-0.473854	0.799214	0.347824	0.232255	-0.267019	1.70906	1.45764	-0.50693	2.39656	1.14434	0.685964	1.93221	2.11713	0.431866	-0.0424178	-1.32941	1.02779	-0.695939	-0.683614	4.33524	-0.913737	2.42021	-2.35455	1.82588	-2.84126
V0354_LF	0.721849	0.999263	8.94578	-8.61866	1.51883	1.73966	2.12093	0.280286	0.981617	-4.71353	1.9192	0.420972	-4.14547	-6.69893	2.46482	2.95431	-0.694871	0.750372	12.0463	7.60317	-2.73295	-0.716767	0.338589	0.735811	-0.350695	1.81001	1.83291	-2.37705	0.133319	1.54944	0.495125	-0.231176	1.83052	-0.507802	0.171544	0.0483032	-0.0548572	0.137612	1.3795	-1.38109	-1.40128	1.46333	-0.340902	-0.360765	-0.173326	0.424438	-0.343839	0.185676	0.5524
V0355_LF	-1.08386	1.13862	9.72875	-9.65369	1.35751	0.864035	5.04169	-0.833945	0.270441	-5.6982	1.31223	-0.869504	-1.80158	-7.91137	2.53955	4.58319	-1.70423	3.23215	26.105	16.6466	-4.53232	-3.1323	0.960458	1.73626	0.542764	2.46193	3.42173	2.00685	-0.450415	0.453598	0.897368	3.26278	-3.70674	-1.46928	-1.37995	-0.8098	1.2001	1.24134	-1.84429	1.08593	1.00191	-0.203452	-0.852625	-1.1525	-1.27993	0.915144	0.682528	0.0419677	-1.13956
V0356_LF	-1.49688	0.663912	9.83937	-7.99009	2.20282	1.29047	2.47178	0.559644	-3.06467	-7.8006	2.38289	-1.35124	0.457399	-0.368616	2.27179	6.44786	-0.568381	2.86117	26.0933	16.889	-5.04021	-0.569799	1.08319	1.98693	1.08866	3.34268	3.10665	1.86757	-1.42441	0.636053	0.287998	3.73303	-3.88283	-1.25267	-0.719728	0.575002	0.626012	2.14665	-1.88446	1.70135	1.34223	-0.149533	-0.349528	-0.332764	-0.814748	1.91396	0.242235	0.784638	-0.952844
V0357_LF	-1.53485	0.413914	9.29809	-8.2182	0.900011	-0.0385645	4.51698	-1.3384	-0.112962	-5.78618	1.3743	-1.21127	-1.36351	-6.68704	2.39677	3.52438	-2.00153	3.27154	25.4005	16.4723	-5.06789	-1.83697	0.983402	2.08618	0.462218	2.01574	1.5173	2.2305	-0.487462	0.141455	0.866855	3.53571	-3.60256	-0.31889	-2.12367	-0.791434	1.07623	1.54407	-1.17526	0.842448	0.731319	0.656807	-1.90636	-0.822734	-1.18316	1.58819	-0.615675	0.433292	-0.875719
V0358_LF	6.90425	-0.0327155	9.6629	-10.5363	0.405616	3.8425	-3.55073	1.72161	-3.0182	-5.57334	5.30167	0.463509	-6.65311	3.21261	-0.652104	0.842404	0.381554	-0.147446	5.34769	2.3255	-1.83969	1.43165	-8.277	-0.0223221	-2.77199	0.391431	-2.22041	-8.12614	0.515876	-1.07566	-2.27349	-11.4981	17.3419	-1.79241	11.8974	-0.832017	-4.42989	1.27753	2.90216	4.19812	-5.90106	-1.39844	5.90574	1.57921	4.80671	-4.31279	2.55439	-4.54349	2.67483
V0359_LF	6.70367	-0.113539	8.93914	-11.9233	-0.460732	3.88457	-1.57365	-0.121	0.430028	-3.58596	4.51332	0.382047	-7.64493	-3.00597	-0.442895	-2.53743	-1.04723	-0.0406381	4.39422	2.41984	-2.41606	0.43249	-6.99687	-0.480457	-2.45436	0.102128	-1.81536	-7.9619	1.17885	-1.27139	-2.85135	-11.0426	16.4398	-1.80222	10.869	-1.68908	-4.25891	0.695488	3.3727	3.37526	-4.84907	-1.13594	5.22452	0.5327	3.9655	-4.44334	1.88383	-5.28632	1.52126
V0360_LF	5.19	-0.0701164	8.57935	-10.1117	0.377613	3.17893	0.471175	-0.227089	1.21671	-2.11716	2.977	0.15388	-6.32598	-4.7076	0.826108	-1.46157	-1.35421	0.43597	4.77303	0.805752	-2.51214	1.00652	-4.92839	-0.592753	-0.80939	0.385713	0.629421	-5.38843	2.19617	-1.41416	-2.19818	-6.98555	8.6621	-1.64436	6.09493	-1.12902	-3.08024	-0.315331	1.94544	-1.06811	-3.81307	1.37789	0.389926	1.36586	1.49048	-3.64877	0.893087	-0.882147	-1.16856
V0308_Ms	-7.44123	27.0408	-3.56621	4.70097	-2.16486	0.760905	-4.26951	-0.545166	-2.51689	-2.25958	0.703613	-0.382807	0.330145	4.56177	0.245256	3.78056	-0.849998	0.197812	-4.07945	5.42897	-2.0197	1.98895	1.03435	1.58182	-1.17336	-0.221766	0.626447	1.44704	-1.00896	1.85633	-3.18826	-1.69756	-0.190829	-0.736505	-3.1336	-3.28247	1.93126	-1.50723	1.61154	0.969974	-3.51195	1.07404	4.8626	0.027927	0.90412	-0.698427	-0.845859	1.57097	-1.4512
V0399_NN	-17.0353	-7.61398	-8.77294	-4.70063	8.20545	-1.69431	1.3092	-4.42975	2.86645	1.9099	8.1979	-4.64956	1.52292	-4.1312	-0.358465	-0.496178	-3.0018	1.95069	-0.834424	-0.370194	-0.588009	0.609889	-0.541213	1.8356	-1.99134	1.10574	-2.25153	-0.530359	1.45118	-0.441266	-0.4231	1.23819	-0.447607	-3.78239	-1.87247	1.69331	-0.656878	-2.10439	-1.6334	-0.406587	1.95222	-0.205077	0.0525539	-0.320741	-1.80848	0.759492	-1.06132	0.640269	1.18591
V0400_NN	-23.1334	-9.78774	-11.6249	-4.80959	9.51016	-2.28299	0.36761	-5.63196	3.0218	3.42918	10.8091	-6.25955	1.43998	-5.27432	0.541309	-0.789934	-2.70569	2.16569	-0.378579	0.0701071	0.445231	1.07795	0.0906053	-0.304284	-3.91824	0.419181	-2.36564	-0.552147	1.13285	1.52041	-0.286268	1.63229	-0.493683	-3.26148	-4.6797	0.956184	-0.0592275	-2.58762	-1.00469	-0.511426	3.02151	0.0107771	1.91312	-1.9542	-1.10748	-1.40641	-1.70583	1.62413	1.72824
V0401_NN	-22.2905	-10.4204	-11.2109	-4.31037	8.36426	-2.91645	0.97372	-5.40431	3.11623	4.14987	9.00067	-5.16614	-0.431927	-4.57425	-0.28575	-0.543764	-3.42182	1.93908	-0.93959	-0.842086	-1.33813	-0.130856	-1.51631	0.0374709	-2.10642	0.415128	-2.5677	-0.741046	1.05304	-0.932663	-2.17533	1.6161	0.589059	-1.27092	-2.86707	1.54679	-0.0278586	-3.03151	1.93724	2.07163	0.44924	2.12098	-1.11699	2.49277	-2.41438	0.139641	-2.76225	-1.45156	-0.860113
V0402_NN	-15.3022	-7.40282	-8.77456	-3.97069	6.80596	-1.40691	0.859435	-3.37218	3.06083	2.74961	6.44105	-4.65252	0.53066	-4.74175	-0.213174	-0.574389	-3.32964	1.50909	-0.798632	-1.15592	-1.57258	-0.488501	-0.231214	1.04109	-1.11267	0.209498	-2.52483	-0.453963	0.0248775	-0.899633	-1.07757	0.110004	0.445364	-1.19869	-1.75434	0.335276	0.567839	-2.39155	0.234939	1.11774	-0.201288	1.55085	-1.06946	2.48937	-3.39918	0.420766	-1.79726	-0.488398	-0.335951
V0403_NN	-25.2839	-11.6978	-14.5909	-4.40532	9.43147	-1.72385	-0.948411	-4.7879	3.95459	3.86787	8.69773	-3.57756	-1.04849	-3.45303	0.638077	-1.58348	-1.77067	0.155701	-0.732075	0.433987	0.0485407	0.63734	-0.81656	2.70404	-1.13295	1.47793	-2.00179	-2.69656	0.933796	-1.08099	-2.51892	2.12509	2.20565	-1.50007	-3.63462	2.81328	-0.0374219	-0.224782	-0.108039	0.672503	0.740303	1.08897	3.14579	2.68286	1.00785	-0.168681	1.14637	-1.92696	-1.73481
V0404_NN	-23.0905	-10.5262	-12.4773	-5.14101	9.23483	-2.87764	-0.440744	-4.43383	3.15379	2.31801	9.40454	-5.94051	0.702657	-4.14308	-0.629653	-2.16084	-2.36688	2.31718	-2.3085	0.230629	-0.911464	-1.76172	-0.541078	0.352806	1.66356	0.473582	1.90091	-2.44568	1.5503	0.513459	2.59637	1.63439	2.72693	-1.45852	-2.9238	0.614786	0.57799	-0.853274	-0.931411	0.360115	0.922502	-0.804952	-0.951913	-2.43839	1.94141	-0.0529346	1.87817	-2.08539	-0.553593
V0405_NN	-26.3271	-13.6968	-15.3135	-3.65856	10.7504	-2.67653	-3.54162	-2.41693	0.720012	2.25033	9.43603	-4.17985	1.89221	5.03875	-1.72894	0.0837581	-0.895896	0.457673	-1.42142	-0.330205	-0.310894	-1.05869	-3.04315	2.3684	4.22362	1.50043	4.25353	-0.819163	-0.857126	1.69386	1.63424	4.06896	8.18351	2.39435	-5.71047	1.48589	-1.35079	2.94428	-4.58673	3.24554	-2.89162	1.56029	-0.690437	2.33787	2.98497	4.29577	5.06922	-0.0667636	-10.0083
V0406_NN	-26.6707	-13.2461	-15.8138	-3.93265	10.1551	-2.57154	-3.51848	-2.90753	0.0901931	1.87025	9.71764	-4.50991	1.92652	4.6661	-0.978938	0.785249	-0.330636	0.694103	-1.64014	-0.547516	0.93941	-1.16085	-2.97206	2.14656	4.58428	1.17021	3.96568	-1.41365	-0.822047	1.90007	1.44499	4.84692	7.48746	2.01876	-4.93284	0.61841	-1.18833	3.34176	-3.94212	2.84769	-3.09352	1.76649	0.165233	1.21085	2.82027	3.96653	4.76747	0.267699	-9.50065
V0407_NN	-18.7043	-8.92419	-10.9031	-4.49856	9.12791	-2.29217	1.08458	-3.81782	3.04067	1.6481	9.20276	-5.10674	0.480497	-4.54594	0.167669	0.142816	-2.19021	1.62802	-1.21621	-0.312203	0.75896	-0.486933	-0.221546	0.25464	-1.82748	-0.0919733	-1.41686	-0.688152	-0.190066	-0.927487	-0.210151	-0.0651672	1.63921	-1.05784	-1.14311	2.28666	0.519033	-0.835051	-0.226573	0.441828	1.69234	0.509622	-0.185216	0.715199	-0.630751	-0.438628	-1.02242	-0.0717863	1.70974
V0408_NN	-22.8289	-11.4079	-10.9684	-4.68241	8.43611	-3.36797	-0.623978	-5.21491	3.25898	2.92578	10.4682	-6.70012	0.114901	-4.24231	-0.255726	-1.70324	-2.6775	2.70179	-1.56783	-0.0103072	-0.193941	-1.94603	0.664767	-0.675826	0.364111	0.248641	1.47373	0.225542	1.79749	-0.0905132	1.72304	2.25533	2.01949	-0.0593218	-2.41382	1.42199	-0.724312	1.22989	-0.415872	-1.0569	0.44585	-0.34641	-2.14573	0.897727	0.518648	-1.47926	1.1168	-1.80778	2.00553
V0409_NN	-22.6872	-9.86993	-11.5377	-4.10662	9.8344	-2.61398	-1.18611	-2.67363	0.565123	1.06095	10.3336	-6.72727	3.01551	2.87739	0.200406	3.36924	-0.288513	2.09482	2.71931	0.0645749	1.33372	1.60674	-1.3068	0.640852	-2.70525	-0.994144	-0.960927	2.10219	0.896389	0.843983	-3.59812	-0.00050902	-1.76665	-1.75502	-1.37913	4.37849	0.555016	-1.91654	0.175213	1.38801	3.43046	0.267472	3.17026	-0.831114	-0.155179	-0.888481	-0.0469041	-0.987967	1.23253
V0410_NN	-24.4432	-11.6359	-12.5811	-3.24622	10.0018	-2.83235	-2.3156	-2.87732	0.862337	0.479312	11.0464	-6.90683	2.31498	3.6254	-1.22288	1.6838	-0.949402	2.81325	0.343675	0.112274	0.604379	-0.501539	-0.680353	-1.06174	1.08477	-1.33745	2.18858	-1.74837	0.122754	0.493948	1.70581	1.75688	1.9032	0.252875	-1.68699	2.13067	-0.545816	0.124813	-0.763475	0.132653	0.325773	-3.0529	-1.65188	-0.986421	-0.348724	-0.611455	0.0300461	0.506807	0.561647
V0411_NN	-21.2085	-10.5129	-10.8303	-3.12691	9.56035	-2.5682	-2.25129	-3.13602	0.523331	1.21231	11.9975	-6.62992	2.96034	2.96457	-1.06877	2.56047	-1.03892	3.60384	-0.619723	-0.0631441	-0.913337	-0.960003	-0.336705	0.875278	-0.105065	-1.30138	1.18804	-2.38523	-0.33359	-2.55541	0.849923	-0.142351	0.869178	0.0108298	1.13983	-1.76903	-1.14206	-0.181656	-1.35675	-0.961577	1.3379	-1.41513	-2.07983	-2.19745	0.763947	-2.67737	1.59863	0.564571	1.56713
V0412_NN	-20.8288	-10.0213	-10.955	-4.0243	10.7757	-2.48221	-1.85258	-3.30419	-0.0884388	1.85839	13.2232	-7.41571	3.22838	3.25704	0.100333	4.13047	-0.433417	2.08081	1.05304	-0.211642	1.44454	2.13873	3.21923	-4.9871	-4.98009	-1.27797	-3.40482	3.51011	-2.79722	2.86065	1.44136	-9.0166	-12.9582	3.30787	16.651	-9.85753	1.0223	0.146997	4.88548	-3.43886	-1.89279	2.42724	-2.25154	-4.17807	0.298524	-0.133264	-1.6358	2.99377	-0.0372822
V0413_NN	-22.6206	-11.3175	-11.7518	-3.56116	11.2307	-2.44684	-2.76686	-4.25937	-0.332019	2.27241	14.4808	-9.20159	3.26196	3.94387	-0.0620724	4.14505	-0.715691	3.55411	-0.125364	-0.148135	0.813652	0.835694	3.54087	-6.80284	-3.9628	-2.93987	-1.04159	4.76854	-3.67012	3.39775	3.31644	-10.0293	-13.3199	5.53863	18.5385	-11.4478	1.29753	2.90531	5.28331	-3.7881	-3.78202	2.46697	-4.1127	-4.51709	1.05117	1.35039	-0.324684	2.16827	-0.692303
V0414_NN	-13.9434	-6.35861	-7.60726	-3.14451	6.27418	-1.28874	1.08571	-3.07329	2.76543	1.64321	6.42014	-3.61594	0.523042	-3.10089	-0.414628	0.0209466	-2.02019	1.30199	-0.443617	-0.931656	-0.268793	0.420528	-0.0150372	1.15886	0.347182	1.21079	-1.25932	-0.590465	-0.131237	-0.954464	-0.290086	-0.0325317	-0.446585	-1.76878	-0.0669523	0.335954	0.425738	-1.20156	0.308472	-0.539435	0.960622	-0.592805	-0.927103	-0.181562	-0.291617	-0.616377	0.519399	0.219285	0.720651
V0415_NN	-24.1882	-11.1407	-12.5836	-3.56085	9.67698	-2.77467	-1.88419	-2.80616	0.438888	0.767208	11.5979	-7.92596	3.16471	3.64145	-0.231145	1.71647	0.0548932	1.62513	-0.472523	-0.963997	-0.194993	0.357284	1.25979	-0.0505333	-1.01147	-1.52118	1.34486	-0.68787	-0.350402	-0.350757	2.28979	-1.44348	1.00422	-0.273293	-1.23989	0.585376	0.193661	-0.0608667	0.404069	0.446405	0.274605	-2.37794	-0.292656	-1.56766	0.132943	0.0448999	0.109958	-1.16206	1.00451
V0416_NN	-24.2442	-11.5676	-12.4571	-3.35113	9.97546	-2.20304	-2.09197	-2.99569	0.351924	1.21972	12.0102	-7.48399	2.62875	3.21045	-1.00576	1.24634	0.896874	0.630114	-0.955057	-0.362928	0.339284	-0.460668	-0.649103	-0.591375	1.09105	-1.05745	3.06603	-1.30872	-0.138236	-0.0906156	1.73277	1.62642	3.64811	1.43448	-2.33566	1.44651	-1.62461	0.016438	-0.957874	-0.643126	-0.186428	-1.42405	-1.16461	1.09791	-1.64538	0.406704	1.76941	0.277472	-0.0615663
V0417_NN	-23.1217	-11.037	-12.021	-3.90914	9.80309	-1.64646	-2.29104	-3.13313	-0.0538741	1.48651	12.8834	-6.25024	2.87786	3.71745	0.202521	1.60687	1.14797	1.81444	1.61466	0.879895	0.0525011	2.59698	1.55856	1.19055	-3.4148	1.11135	-5.20149	-0.753751	2.26788	1.20237	-5.12134	0.678114	-2.22587	-1.30417	-4.46981	7.05799	2.01374	1.8064	0.880934	2.17189	1.35922	-1.96609	9.92363	2.50425	-1.32006	0.0202242	-4.89902	-1.75561	7.99301
V0418_NN	-23.0141	-11.4456	-12.7541	-5.43611	9.87712	-3.01212	1.10499	-5.7591	3.95543	2.91337	10.3257	-6.67754	0.321477	-3.9456	-0.0620115	-0.589428	-2.19311	2.20347	-0.13685	-0.41031	0.645745	0.373664	0.0208051	0.0106977	-2.50446	0.349723	-1.65523	-0.488308	0.252648	-2.29212	-2.04147	-1.09689	0.285352	-2.06178	-0.88812	0.803916	-0.910137	-1.26468	0.270102	1.6566	1.88341	0.732257	1.61088	0.559803	0.17434	-1.40938	-3.18449	-0.117578	0.708122
V0559_OK	12.728	-1.86068	5.52865	-5.03744	0.977152	-18.4705	7.26903	-9.48756	-4.51458	2.27878	-2.01595	2.35035	-3.27815	-1.11	-0.297142	1.28486	-0.868538	-0.959602	-1.47186	-2.4132	-0.5135	-0.23582	0.193059	-0.256353	-0.771403	1.08898	0.515737	-1.82602	0.450217	-1.04636	1.03371	-0.531054	-0.487202	0.914596	0.900968	0.0864334	0.362637	0.143593	-0.61403	-1.80153	-0.427731	0.458214	0.276771	-0.97007	-1.34723	1.63348	-0.70299	1.00237	0.0947385
V0560_OK	13.0932	-1.14646	4.74787	-4.49191	0.268261	-15.8962	6.3449	-8.95018	-3.2168	2.37875	-1.86521	1.99955	-2.01855	-1.83701	-0.55637	1.47278	-1.33933	-1.11902	-0.249634	-0.836746	-0.774865	-0.944479	1.53303	-0.84856	0.463633	1.28893	-0.130446	0.604197	0.228873	0.547593	-0.241574	0.414315	-1.00585	1.36048	1.18783	-1.07702	0.852488	-1.29846	0.712635	-2.41516	-0.188607	-1.32926	0.385545	0.373434	1.40563	0.945282	-0.549871	-1.11835	-0.88395
V0561_OK	12.2779	-1.91827	6.67892	-3.71853	0.958633	-18.9378	5.12397	-7.32166	-7.75618	0.728126	-0.418083	2.41033	-1.00005	4.92816	0.396554	3.84075	1.85672	-0.587207	-0.910088	-2.44297	-0.785896	0.932618	-0.546309	-0.446795	-1.03499	1.30247	0.949016	-1.60958	0.118348	-0.683976	1.67037	-0.356117	-1.76544	1.0798	0.383718	1.23127	0.490401	0.999469	-1.37007	-1.41756	-0.058218	-0.64037	1.01305	0.013349	-0.730081	1.31253	0.951746	2.50921	0.213733
V0562_OK	10.7247	-0.40585	4.26084	-3.42322	0.964046	-15.4807	3.81641	-6.98521	-6.1975	0.572519	-0.869345	1.42462	-1.20357	5.71702	0.541416	3.59738	1.49729	-0.779401	-0.727402	-0.570948	1.26789	0.51977	0.144224	0.379506	1.33856	0.31873	-0.375713	-0.151942	0.587046	0.312047	1.88078	0.0244358	0.12643	0.125679	0.419795	-0.395942	-0.619304	2.2634	-1.48544	-0.292523	-0.204238	1.05703	-0.131152	-0.538598	0.0719845	1.33589	-0.422778	-0.333575	-0.753776
V0563_OK	13.2406	-1.01783	5.45965	-3.4545	1.07487	-18.462	4.4529	-8.36295	-7.81164	1.68363	-1.6202	1.86087	-0.719738	6.97421	0.986606	3.97908	1.68307	-0.905735	-0.903384	-0.0546488	0.825458	-0.0877141	-0.463091	0.321804	1.80411	0.176658	-1.64694	-0.462634	-0.185743	1.06092	2.10148	0.682365	0.583063	0.931824	0.316582	-1.02206	-0.980166	2.353	-2.149	-0.174374	0.242097	1.05964	-0.686751	-1.20802	-0.0806467	1.77922	-1.03192	0.18649	-0.292979
V0564_OK	13.8793	-1.43968	5.84568	-5.09611	-0.323467	-20.1185	8.00715	-10.7363	-4.83878	2.42566	-2.3504	1.65854	-3.27758	-1.33202	1.60217	0.969894	-0.437949	-1.08436	-1.20654	-0.577412	0.506261	0.0313354	-0.396442	1.11257	-2.71172	-0.39042	0.382828	1.4713	-0.142784	-0.751777	-0.740523	2.03364	0.451491	-1.0041	-1.79053	0.190324	2.43471	-0.683955	3.16479	3.29919	-1.22475	0.679544	-0.198172	0.436758	0.983536	-3.9381	0.559031	-2.66725	0.0623994
V0565_OK	13.8268	-1.57824	4.95815	-4.6985	0.163964	-19.0754	7.88593	-10.3099	-4.18873	2.6886	-1.90836	2.25981	-3.31242	-0.823243	1.55779	-0.0353156	-0.264796	-1.29204	-1.12867	-0.762148	0.0896665	-0.548035	-0.684671	1.06296	-2.82306	-0.798715	0.519284	1.61336	0.319586	-1.00837	-1.14575	1.8267	0.332008	-1.01739	-1.33987	0.489066	1.6275	-0.530152	2.60801	3.09942	-1.88924	0.00460293	-0.347553	0.823434	0.878156	-4.23442	0.74717	-2.72468	-0.664643
V0567_OK	14.2365	-1.35491	4.96192	-5.28754	-0.152551	-20.695	8.59333	-10.2114	-4.75093	2.98896	-2.16027	2.08095	-2.68281	-0.931981	1.75113	0.791099	0.481314	-1.69182	-0.370244	-0.385058	0.0389612	0.402697	-1.10889	1.81493	-3.16183	-0.335576	-0.0437233	1.74827	-0.100675	-0.644205	-0.76505	0.765788	0.634872	-0.803081	-2.38267	-0.541797	1.73479	-0.436833	2.93678	2.88193	-1.48174	0.0529428	-0.649173	0.302946	0.192829	-4.12848	0.949431	-2.14572	-0.825175
V0568_OK	11.5564	-0.366885	5.70624	-3.82405	1.02684	-16.6005	5.76032	-6.51894	-7.5693	0.363369	-1.0182	0.779735	-1.18371	5.44583	0.7994	2.5578	0.718356	-1.29457	-0.200911	-1.44535	-0.207874	0.755718	0.0258427	1.25372	-0.00174083	0.377418	0.167814	0.19052	0.0498617	0.739812	-0.718663	-0.474921	-0.979838	-0.545812	0.165504	-0.563725	-0.586553	-0.41863	-0.580188	-0.226819	-0.807481	-0.383231	0.868078	0.128866	0.43535	0.313611	-0.872995	0.570047	-0.259115
V0569_OK	11.5708	-0.115021	5.85747	-3.62892	0.593003	-16.5986	3.69156	-8.22784	-6.30429	-0.150363	-0.688966	1.53354	-1.65797	6.59401	0.509161	3.46437	1.8656	-0.965623	-1.32544	1.14592	-0.712652	-0.474232	0.0894286	-0.146474	1.05325	1.57139	0.865975	-1.76687	0.527092	0.468252	-0.430881	0.517415	-1.92057	-0.652824	1.25325	0.626854	-1.25013	-0.645219	0.0503943	1.47872	1.90175	-1.84808	-2.78034	-0.558403	0.173909	0.10227	-1.60805	-1.23719	0.309565
V0570_OK	12.2223	-0.753793	7.15103	-5.47541	0.169772	-19.0561	8.88784	-10.6554	-4.81283	1.54196	-2.15709	1.37134	-3.33555	-0.940301	0.220563	1.27904	-0.746162	-2.11276	-2.1509	-0.63727	-0.0392488	-0.407865	1.00378	-0.156616	0.435709	0.638959	1.76893	-0.073711	0.807587	0.283813	-0.13089	1.24512	-0.287695	-0.84363	-0.0802002	0.594916	0.352931	-0.0525497	0.874358	-0.0473041	0.640314	0.379279	1.00258	0.344438	0.450012	0.393185	0.159232	0.217155	-0.603335
V0571_OK	10.2869	0.4522	5.02385	-2.82285	0.519612	-14.9882	4.37274	-5.72952	-6.10572	-0.2611	-0.224326	1.2719	-0.603075	4.66882	0.75956	2.6959	0.71579	-1.07974	-0.115988	-0.177923	0.231969	1.24569	-0.357019	-1.04528	-0.2206	-0.0832191	0.799267	0.168375	0.402188	-0.216886	-1.15292	-1.00821	0.345145	0.212221	0.0335707	0.618536	-0.437926	-0.268724	-1.07377	0.300019	0.0604762	-0.531676	1.51493	0.149825	-1.12095	-0.779973	0.45224	0.52415	-1.01175
V0572_OK	12.0987	-1.20736	5.57344	-3.44063	0.781973	-17.9857	4.61163	-7.02235	-7.86127	0.0216131	-0.135228	1.49064	-0.172367	4.8903	0.943094	2.4327	0.69032	-0.775749	-0.14556	-2.25689	0.136803	1.7465	-1.16094	-0.34124	0.0701506	-0.735484	1.26969	-0.568336	0.0179274	0.618872	-0.708074	0.559722	-0.034443	0.111735	0.500506	0.289833	-0.567985	1.0881	-1.31284	-0.130783	0.72758	0.473388	0.729161	-0.0219294	-0.0380432	1.36411	0.728676	2.72678	-2.69255
V0573_OK	12.0055	-1.34935	3.54684	-4.7466	-0.0805352	-18.203	5.51102	-8.53264	-3.52945	2.32913	-2.62333	1.36272	-3.31432	-1.2717	0.18967	0.781358	-0.153956	-1.01006	-1.31787	-1.53288	0.507571	-0.954866	-1.12655	-0.435144	-0.968751	-1.01446	0.288414	-1.40063	-0.0728422	0.909985	-1.61584	0.96435	0.477251	-0.676901	-0.281315	0.115987	-0.681316	0.622825	-1.21951	-0.987578	0.788591	0.842362	0.476627	-0.825604	1.41957	0.659133	2.3757	2.4558	-2.82656
V0574_OK	11.5103	-0.468387	4.34052	-4.98862	-0.454617	-17.2513	6.25323	-8.34228	-4.2722	2.74211	-1.8014	1.46751	-3.18685	-1.28443	0.945015	0.542928	-0.441825	-0.638794	-0.685752	-1.17429	0.497561	-0.935597	-0.747172	-0.609683	-0.722159	-0.718123	0.994254	-0.589349	-0.0376756	0.410488	-1.43533	0.691084	0.417021	-1.5309	-0.305367	-0.0311211	-0.960298	-0.0128044	-1.05028	-0.832072	1.96468	0.91119	1.04933	-0.897881	1.9624	0.3005	1.77383	1.28786	-2.25833
V0575_OK	10.1365	0.847478	7.95146	-6.24666	-0.171814	-20.9258	9.02059	-11.2012	-4.76732	1.92636	-0.670869	1.68893	-4.22199	-0.834085	1.31641	2.19106	-0.0412339	-0.320197	-1.34066	-0.560413	-0.115433	-0.814733	0.966436	-0.214639	0.790995	-0.190205	-0.854689	0.297708	0.380755	0.122502	1.33003	-1.58502	0.60182	1.25772	0.310128	-0.23451	0.339483	-0.223869	-0.0676603	-0.133711	0.479648	-0.813657	-0.684048	1.52117	-1.13551	1.93326	-1.34657	-0.848008	2.84187
V0576_OK	9.86745	2.04638	8.43556	-6.3699	-0.021565	-20.7298	9.76931	-13.4593	-5.36106	1.90523	-1.67703	1.49789	-4.15984	-0.196188	1.51595	3.40854	0.261828	0.41177	-2.33853	0.229047	-0.756173	-2.035	-0.718346	-0.410425	0.929967	-0.979377	-1.14313	-0.0903891	-0.403809	-1.26113	2.2249	-1.87931	0.952364	1.56232	1.48885	-0.404395	-1.53962	-0.350291	-0.415904	-0.944007	0.606145	-1.30237	-2.23687	1.51099	-1.62908	2.1692	-1.92974	-0.0945126	3.92917
V0514_TW	3.53863	0.109402	7.97552	-12.2141	1.15664	8.1274	-4.28697	-4.39382	1.5093	8.03863	-4.25355	-2.09309	2.481	7.60818	-1.39901	4.27185	2.89933	-0.635735	1.34705	-2.09038	-0.0443133	0.576987	0.062241	1.50498	-0.284397	-1.1105	0.339849	-0.289589	1.04817	2.53984	-1.15146	-1.93054	-0.928815	1.16934	-1.59365	-0.0494546	0.794143	-1.32431	0.875577	2.01226	-1.0577	-2.63944	0.363861	1.10968	-2.75913	-2.19294	0.92651	-1.25062	-2.75772
V0515_TW	5.76963	0.484428	10.2851	-17.5185	0.254674	11.6456	-2.5889	-10.0959	5.16556	14.7601	-7.24296	-1.30839	1.48568	4.52744	-0.154876	0.362053	0.298169	0.00241856	0.44798	0.603494	0.446046	-0.179258	0.726203	-1.39191	0.145143	-0.361787	0.429343	0.302923	0.436416	0.00687445	1.24229	1.01963	-0.991825	-0.340468	-0.224665	0.715908	1.07178	0.753105	-1.26664	0.46861	0.590375	-1.25751	-1.30635	-0.261813	0.675662	-2.94684	-0.298866	-2.90089	-1.66097
V0516_TW	4.94828	-0.0557723	9.63167	-16.6555	-0.177418	10.9225	-4.07205	-8.71986	4.98037	13.4522	-6.41281	-1.18134	1.6274	4.21045	-0.863868	-1.89866	0.549446	-0.125789	-0.707373	-0.0279573	-0.248806	-1.25819	-0.286811	-0.677939	0.833318	1.41978	0.998053	0.137248	0.115498	-0.840877	-1.15735	0.285218	-1.26234	-1.51792	-0.377023	-0.449709	-0.493408	1.14066	1.82428	2.37883	0.336293	-2.10157	-0.961293	-0.0388131	0.0257393	-2.58666	0.525587	-2.34355	-0.0370865
V0517_TW	7.12639	-1.14343	5.56222	-12.3042	0.630408	6.2548	-1.57799	-4.48656	4.6833	8.73933	-4.32088	-0.072509	2.4908	0.291278	-1.99981	-1.69639	-0.523254	-0.802504	0.127004	-1.25453	0.00931098	1.96454	0.553209	0.552475	-1.5425	1.14651	-1.04681	-1.2742	1.06417	0.622098	-1.18815	0.786494	-0.39216	1.90839	0.522779	-0.686433	0.814749	-1.9304	0.497831	0.396378	-0.787673	-2.99932	1.66888	-0.230982	-0.944961	-1.60024	-1.69855	-1.17355	-2.2905
V0518_TW	3.43887	1.26619	9.14333	-14.2513	1.10284	9.69573	-4.076	-6.24011	1.18453	9.43554	-5.8043	-3.23702	3.76965	10.0399	-1.49544	3.11229	1.54926	-0.72396	0.585546	-0.284726	0.636817	0.453672	-0.554444	0.95736	1.02523	0.573018	1.17622	0.574726	1.09892	0.153492	-1.14732	-0.67701	-1.67453	-0.180113	-2.04595	-0.0400333	-1.18446	1.1813	-0.578302	2.38392	0.272963	-1.44415	-2.0625	0.924702	-1.39065	-1.36725	2.58605	-1.92691	-1.66936
V0519_TW	4.87192	-0.242277	5.93929	-12.957	0.0335706	8.33754	-1.44121	-5.31476	3.38439	9.8259	-4.8744	-1.59851	1.53768	2.28461	-2.20321	-0.757134	-0.23566	-0.314393	0.26498	-0.380483	0.125941	-0.388469	-0.236755	0.627064	-0.919451	-0.700297	-0.0225613	0.139277	0.407947	0.357899	-1.05346	-1.52418	-0.122018	-0.595843	-0.171846	0.0455186	0.431144	-0.290471	-0.452107	0.116717	0.29376	0.721365	-0.324533	-1.09799	0.49289	-1.06363	0.829779	0.559816	-1.72469
V0520_TW	5.78665	0.00917026	6.01661	-11.77	0.522742	6.8961	-1.94004	-5.12897	3.49724	9.3459	-3.86956	-1.43694	0.78068	2.71077	-0.699009	-1.41864	-0.0540973	0.23344	0.374919	-1.41542	0.372186	1.06328	0.01931	0.837731	0.0193758	-0.441828	-0.114031	-0.246004	0.136399	0.585504	-0.401385	-1.41604	-0.408824	0.0335898	-0.496472	-0.351492	0.012931	-0.431662	0.380659	0.457455	0.269505	-0.0496199	-0.288843	0.694292	0.181778	-0.576068	0.638392	-1.07367	-0.532368
V0521_TW	5.84841	-0.365473	6.57812	-13.2658	0.652031	7.07884	-2.26403	-7.71425	3.90085	10.9531	-5.66495	-1.32221	1.96344	2.06505	0.066536	-1.61617	-0.25071	0.621428	-0.0171404	0.335896	0.0871765	0.527697	-0.0443842	-0.0185744	0.516553	0.0648274	0.609563	0.272416	-0.184977	-0.0991227	0.837407	1.63519	-1.78738	-0.860912	-1.01873	-0.375244	-0.125821	1.21827	1.56736	3.23594	0.146064	-0.210995	-1.90712	-0.7785	-0.0389411	-3.26898	1.14477	-1.90639	0.198648
V0522_TW	4.57052	-0.654871	8.87218	-15.7982	0.644849	9.43516	-2.3952	-7.08278	4.54986	13.2516	-7.88446	-1.22329	1.78016	1.34171	-0.588733	-0.154998	-0.876698	-1.64733	2.01735	-0.579331	2.1569	-1.22573	0.951697	2.55566	-4.00794	-3.39841	-0.187999	1.88915	-1.45706	2.65099	4.10143	-3.00967	4.52443	2.13514	0.0819893	4.75894	-0.00633351	-4.18984	-4.06429	-10.9338	-0.744343	3.38217	8.15238	-0.746254	0.926811	9.74682	-8.01453	7.40901	4.25521
V0523_TW	4.64862	-0.435429	7.65161	-13.5088	0.892228	7.94172	-1.43512	-6.70252	3.74698	11.515	-5.2654	-1.6373	1.57141	1.35797	-0.647452	-0.396894	-0.798078	-0.912021	0.625175	-0.56094	1.6175	-1.45138	0.671081	2.28997	-3.0483	-1.80189	-0.515526	1.80797	-1.64353	2.35514	2.82835	-2.98276	4.28212	1.87958	0.296006	3.41136	0.449995	-3.1948	-3.90057	-9.50371	-0.472333	2.43687	6.23737	-0.548304	1.12292	8.48267	-6.41853	7.31964	3.17195
V0524_TW	4.52967	-0.151221	5.75055	-11.12	0.222028	6.46388	-0.221905	-4.43024	2.8201	8.46931	-4.38788	0.129466	2.02992	0.793639	-1.19628	0.766222	-1.27456	-0.216237	0.58272	-0.701841	-0.0905674	-1.04532	0.961548	0.652349	-1.69145	-2.31463	-0.318456	-0.98098	-3.39035	0.444114	0.456684	-1.33496	3.27626	1.73605	1.07143	1.5215	1.16789	-1.99515	-2.08629	-6.00797	-1.34512	2.56281	3.78554	0.389099	-0.276501	3.83196	-4.16857	4.2683	2.9018
V0525_TW	3.6282	-0.374995	9.80844	-16.7215	0.628807	10.2853	-3.01481	-9.19825	3.61214	13.2902	-6.03614	-3.07004	2.09619	6.86203	-1.25193	1.75495	1.28509	0.0905229	0.218035	-0.32425	-0.259937	-1.31539	-1.29944	-0.274443	-0.625633	0.69895	0.556389	0.100189	-0.821761	0.209463	-0.361026	1.60882	-1.69174	0.736783	-0.686655	-1.06761	0.560387	-0.0254114	-1.10879	2.88085	-0.81392	0.325113	-1.29479	0.100269	0.405406	-0.885395	2.20627	-0.627216	0.0869321
V0526_TW	6.56441	-1.15005	6.89753	-13.2903	-0.584693	9.08822	-2.09875	-5.41223	4.69562	11.0358	-4.37105	-0.253092	1.11787	1.87498	-0.59898	0.140943	-0.974079	-0.632204	-0.472595	-1.88094	0.647382	-2.87476	0.780846	-0.0574471	-0.47047	0.554592	-0.0366842	0.589015	0.201523	-1.31044	-0.161677	0.730484	-0.318233	1.29837	0.525765	0.969362	-0.281387	0.682655	0.928649	-1.22088	0.322701	2.29219	1.98256	-0.301677	0.171341	-1.77374	0.420891	1.13795	-1.413
V0527_TW	7.20015	-1.29999	4.33969	-8.43803	0.519365	2.80515	-0.556142	-4.68761	2.6131	7.15621	-2.8297	0.110278	2.31854	-1.74649	-1.95395	-3.15105	-1.638	-0.348695	1.28375	-0.872651	-0.2621	4.45617	-1.49087	-4.23985	0.0981018	-1.07257	-0.977856	0.890975	-0.592762	-1.33782	-0.0561241	1.80301	-0.933949	1.28957	-2.29287	-0.985326	-1.51266	4.8665	-1.49466	-3.61503	-0.243268	3.49624	-7.50895	1.76392	-5.0219	1.3417	9.61226	6.50046	3.60601
V0528_TW	2.98222	-0.387788	7.97974	-9.89056	1.42542	6.4879	-1.78707	-4.08628	0.605876	7.66551	-2.90087	-1.63193	5.23478	8.50515	0.787956	2.74855	2.34498	-0.0677013	0.509869	0.00346166	0.220025	0.107958	1.19439	-0.615181	1.26604	2.89012	-1.54405	1.58987	-1.32652	-0.299126	1.13889	2.80694	-1.5241	-0.796393	-0.379681	-0.875487	-0.593164	2.12179	0.00218407	-1.06344	0.109405	-1.31533	-1.33168	1.75492	0.88352	1.0238	1.69391	-1.0829	1.98569
V0529_TW	4.58292	-0.523086	6.82479	-13.2579	0.409384	7.58657	-2.58566	-6.8465	4.25918	9.84185	-5.13742	-0.506728	0.392998	1.82798	-0.343462	-1.21854	-0.337778	0.177713	-0.149668	0.864152	0.292113	-0.691922	2.37979	-0.168809	1.58903	1.59191	-0.546587	-0.396072	1.39273	-0.533364	0.661667	0.666052	-0.674059	-0.416462	-0.0757991	-1.62007	-1.16815	0.99212	2.6371	1.72442	0.00996652	-1.47434	-1.74144	-0.261825	1.37904	-2.11125	0.28132	-2.2426	-1.17459
V0530_TW	3.45993	-0.494396	6.01554	-10.7014	0.705903	5.88096	0.02816	-4.30274	3.22562	7.13196	-3.73801	-1.44651	1.98576	0.13652	-1.17985	0.069554	-1.74995	0.381809	-0.415482	-0.265219	-0.142777	0.609443	0.5866	-0.104309	-0.0365196	-0.586269	0.370708	-0.235591	1.01161	0.315495	-1.10442	0.71123	-1.23649	0.285001	0.271584	0.3064	-0.248807	-0.47152	-0.0529018	1.68213	-0.308225	-0.318611	0.111365	0.524443	-0.858742	-0.707777	0.373724	-1.05767	-0.400766
V0531_TW	5.42217	-0.854729	5.88549	-11.1076	-0.585816	6.12289	-1.32411	-3.72096	3.46012	8.80705	-3.6407	-0.408782	1.81306	0.926551	-0.576449	-0.353292	-1.39857	-0.429417	-0.223709	-0.182673	0.48158	0.596497	0.72297	1.17785	0.459149	-1.33742	-0.928755	0.707928	0.485584	1.25273	-1.49443	-0.19283	-0.129101	-0.0817654	-0.0680144	-1.19271	-1.04315	1.60119	0.838162	2.54094	0.331067	-0.292947	0.321278	0.538782	-0.75819	-0.721604	1.78473	-0.232273	-0.713587
V0532_TW	9.11348	-1.01211	6.81312	-15.3131	0.00104235	11.207	-2.6783	-8.26192	5.18962	14.1953	-6.26418	-1.88329	2.24445	3.90938	-2.891	-2.10911	0.276533	0.557905	-0.38091	-0.999318	1.10123	0.338025	0.290643	-0.600947	2.27137	1.57017	0.643979	-1.83525	-0.351625	-2.94927	-0.690432	1.2038	-2.26413	-1.36694	-0.191452	-2.55955	1.1677	-0.259613	2.16967	3.72062	2.60372	-0.112337	-2.0247	-1.88165	1.83062	0.120887	-0.118193	-3.37766	-1.56263
V0533_TW	4.63809	-0.761102	10.7331	-17.3313	0.835648	12.8483	-5.53414	-7.96377	2.26154	12.7267	-6.55525	-3.17562	2.44566	12.212	-2.64113	1.51828	3.17044	-0.727556	0.685831	-1.57721	0.610543	-0.809079	-0.976609	0.2519	0.0143429	0.515498	-0.201366	-0.600406	0.0158174	0.181201	-0.429005	0.730437	-2.16006	-0.963889	-0.502589	0.0961081	0.143773	1.46122	-0.106809	3.42132	1.59394	-1.3268	-2.73433	-0.205761	-1.61126	-1.07053	0.834121	-1.362	-1.41377
V0310_Tx	-7.71511	22.9311	-2.11007	2.83252	-0.946648	-1.39231	3.35501	5.01454	-0.798733	1.79408	1.9655	-0.315677	-1.19178	6.82826	-1.51089	2.06425	2.22904	-0.321306	-0.604986	3.5074	3.3211	0.561494	1.64774	2.05086	2.22536	-0.100566	2.60208	-1.69005	4.05553	0.0582527	-11.0734	-8.58456	-10.3012	-0.886213	-5.59032	3.13719	-7.67926	-6.06329	-1.36017	-5.35587	-5.33619	2.78828	3.24254	-6.06609	-0.124133	3.42438	12.6337	-2.09398	3.48159
V0311_Tx	-8.96706	24.3914	-3.58577	1.64732	-1.37753	-2.09253	7.8052	4.7775	4.23136	4.43126	0.571449	-0.49197	-3.5341	1.13457	-0.885262	-0.406226	-2.89358	-0.871895	0.279694	1.29361	-2.0536	-0.713173	1.60339	2.62685	2.26728	-0.398515	0.253201	-0.112632	3.25685	-1.41105	-10.5844	-8.661	-4.67118	-1.4986	-7.11253	1.44754	-5.66371	-3.13793	-2.6213	-6.94945	-4.23127	1.28302	1.40694	-5.16148	0.654157	3.26902	10.6492	-1.88711	4.16068
V0313_Tx	-5.58588	17.77	-1.6897	0.130017	0.15206	-0.302792	7.64491	5.42519	3.59549	3.82696	0.0817286	-2.01278	-1.7151	0.242327	-0.328221	-1.73697	-1.62583	-0.909047	-0.0591015	-1.7932	0.371291	1.25464	0.431912	1.70595	1.42635	-0.539828	0.263094	0.433099	1.48529	-0.476764	-3.89268	-1.72719	-0.896639	-2.76506	-3.39365	-1.73926	1.49958	-2.4323	0.743571	-2.42367	-2.65184	1.10395	0.815791	-3.13802	0.693943	-0.961112	1.70149	-0.110161	2.48745
V0534_JP	24.902	-4.31757	-10.6875	6.27351	0.416691	10.9632	9.29852	-7.50289	-0.828463	-1.19864	2.01685	1.26448	0.542077	0.848163	21.1126	-4.02422	-1.83255	1.62101	-1.42123	0.367773	1.44787	-3.41147	-0.237677	-0.274609	0.865643	0.659441	0.134578	-1.3789	0.377671	-0.392554	-0.0512983	-0.178413	0.277076	0.728976	-0.287225	-0.581642	0.379891	-0.393665	1.85479	0.159395	0.759731	-0.763941	-0.176153	-1.56218	-0.563794	-0.5287	-0.441439	-1.57683	0.269057
V0535_JP	22.3147	-5.33068	-8.86192	6.38247	0.102028	9.35794	9.92298	-6.03238	-0.617523	-1.51168	1.05367	1.12581	0.814966	-0.782069	15.1123	-1.44588	-1.5789	0.454712	-0.11983	-1.47204	1.01641	-2.14	0.944067	0.670079	0.245062	-0.728569	-0.589041	0.122529	0.947459	-0.655304	0.52665	-0.609668	0.227411	0.925284	-0.436238	0.310327	0.419795	-0.737358	0.734152	-0.563635	0.447876	-0.561393	0.364929	-0.476078	-0.931845	0.0698864	0.859641	0.194079	-0.0156256
V0536_JP	25.5853	-5.14114	-11.4759	7.32081	-0.161282	12.1979	11.1704	-7.17614	-0.319052	-1.35735	1.66118	1.50107	0.219671	-0.116411	14.0547	-0.799238	-2.07441	0.355834	-1.25214	-0.0568314	0.662753	-1.33861	-0.308406	-0.0536991	0.169336	0.0523321	-0.953648	-0.339452	1.08566	-0.16137	1.11119	0.771273	0.660272	0.0882533	-0.114572	-0.192927	-0.570339	1.07846	0.441235	0.625156	0.153334	0.172165	-1.57409	-1.09011	1.03618	-0.718174	0.365503	-0.468344	0.0639635
V0537_JP	23.8838	-4.28475	-9.72731	7.59892	0.681146	10.1923	5.61853	-4.40571	-3.61447	-2.60971	1.84691	-0.23734	2.08421	7.47532	23.3706	-1.18989	0.018095	1.87991	0.0615246	-1.15795	1.24422	-2.74063	0.202567	1.10504	0.68447	0.634682	0.871441	-0.488555	0.532555	0.544394	0.20802	-0.596981	-0.312408	-0.983116	-0.114779	0.614402	0.421979	0.137721	0.614066	0.113002	0.134941	-0.706926	-1.54816	0.799416	-1.04868	0.353052	0.444972	-0.0883671	-0.233487
V0538_JP	24.1782	-5.14697	-10.4776	7.11105	0.0497627	10.1036	10.3885	-6.20351	-0.622919	-1.47553	2.15128	1.72763	-0.00515274	-0.693625	13.8534	-0.788416	-2.13925	0.290302	-0.317861	-0.879392	0.550807	-1.33983	0.872713	0.396052	-0.0800658	0.0738206	0.0799379	-0.407302	-0.428628	0.367238	0.220467	-0.847914	-0.108115	0.311991	-0.402541	0.551701	-0.567261	0.606409	0.129608	-0.596308	-0.265736	1.00756	-0.0132246	-0.760533	0.0305281	0.480884	-0.0268939	-0.118637	0.289444
V0539_JP	25.0718	-5.31509	-9.62404	6.99048	0.945253	9.75355	6.41514	-4.92007	-4.26214	-2.4948	1.81255	-0.256343	2.67111	7.4	19.0889	-1.53773	-0.685779	1.0395	-0.341854	-0.914256	0.834541	-2.00573	-0.63152	0.617128	0.561701	0.833924	0.2034	-1.1333	-0.369278	0.00667774	-0.179352	-0.527424	-0.258955	-0.313337	0.0150752	-0.143776	0.956235	0.370918	-0.483266	1.22326	0.312107	0.0942158	-0.942131	0.457023	-0.703679	0.258354	0.790651	1.04127	0.240067
V0540_JP	22.6409	-4.71363	-9.06947	6.91065	1.32577	10.0577	7.92222	-4.78653	-3.8419	-3.96569	1.71337	0.570429	1.88737	5.13684	11.8802	1.23117	-0.167106	0.109393	0.430759	-2.08942	1.59993	0.72092	0.299868	0.99032	-0.593906	-0.706836	0.668636	-0.711457	-0.0716274	0.518827	-0.470076	-1.04548	0.476936	-0.06032	-0.0511873	0.0741678	0.588246	-0.700003	-0.680168	-0.0397495	0.0486264	-0.312962	1.22672	0.139417	0.177623	0.080881	0.372375	0.615641	-0.811152
V0541_JP	23.2568	-5.4661	-9.59723	6.23307	0.443637	9.81759	9.73878	-5.80914	-0.531756	-1.47866	1.88405	1.10076	-0.348303	-0.203899	16.2564	-2.29822	-1.89756	0.100298	0.051501	-0.826236	0.563069	-2.11269	0.124849	0.0552858	-0.662465	-1.45202	0.235895	-0.909399	0.767582	0.49623	-1.00574	-0.663841	-0.375648	-0.033417	0.308083	0.679538	-0.783715	-0.266176	-0.717829	0.491341	0.594808	-0.268071	0.457949	0.0849146	-0.323226	-0.470406	0.0836107	-0.345804	0.00490881
V0542_JP	23.9079	-6.06368	-9.6213	6.65701	0.878927	8.32668	6.07727	-1.93291	-3.61094	-2.72343	1.40711	-0.491013	2.19742	6.57607	19.2473	-1.65045	-0.906339	0.356189	0.00736162	-2.17059	1.10699	-1.50638	-0.844605	1.25444	-0.56015	0.302137	0.450143	-0.725192	-0.0978313	0.501804	-0.51418	-0.961232	0.524038	-0.275128	0.330336	-0.0956379	1.21293	-0.672271	-0.610051	-0.463999	0.421986	1.06284	1.32955	1.09757	-0.0166005	1.13832	1.19215	1.96392	-1.00558
V0543_JP	25.2478	-6.2692	-11.1201	8.52452	0.860243	11.6686	9.07617	-5.13471	-4.81344	-4.03583	3.01387	1.27491	1.55308	5.92858	13.6818	1.59959	0.467712	-0.282835	1.08861	-2.04078	1.26362	-0.823715	-0.241418	1.4407	-0.28675	-0.420331	-0.439316	0.0102491	0.705338	0.431031	0.739378	-0.347613	0.507452	0.274198	-0.170995	-0.262329	0.51174	-0.414869	-0.463053	-0.176953	-0.523272	0.115181	0.7905	0.243959	0.986706	-0.539668	0.362871	0.831347	0.211835
V0544_JP	26.1341	-7.25034	-12.5903	8.87419	1.00106	12.6889	14.4003	-8.0798	-1.13059	-4.86555	2.6684	4.31218	-0.121803	-0.612425	-15.459	4.69369	2.08779	-1.03883	-1.33745	-0.180618	-0.388044	1.09582	-0.837196	0.0262469	0.0590315	-1.30281	0.221119	-0.587408	-0.909809	0.0816138	0.673861	0.623452	-0.858168	-0.22887	0.137816	0.0987941	0.823875	0.144593	0.472055	-0.254008	1.12026	-0.156247	-0.0370052	0.137209	0.0379855	0.0429691	0.98445	-0.667898	0.493447
V0545_JP	25.7887	-7.21436	-12.7217	9.33154	1.52037	12.6304	13.5502	-6.83419	-3.2482	-5.90875	2.40532	3.83048	0.54272	2.73425	-17.8373	7.6364	3.639	-0.468097	0.111863	0.0127116	-0.37857	0.742031	-0.0455022	-0.0113911	0.818323	-0.853469	0.103462	0.562518	0.346357	0.321894	-0.24371	1.02884	0.194534	0.326394	-0.44893	0.468691	0.0295258	0.475482	-0.1599	-0.000659037	-0.169826	0.545054	-0.0368641	0.663352	-0.741539	-0.377885	0.387052	-0.112712	-0.32129
V0546_JP	25.3266	-7.74065	-11.9952	7.80881	1.0046	10.7717	14.2946	-8.60334	-0.457644	-3.11448	2.06177	3.79715	-0.682606	-3.59812	-13.93	3.84399	1.38939	-1.06707	-0.522671	0.121023	-0.44187	0.134334	-0.0586787	-0.0334742	0.0408981	-0.776234	-0.404859	1.07907	-0.682064	-0.499587	-0.0945604	0.648793	0.109465	0.0674668	0.238093	-0.231336	-0.298169	0.434539	-0.186698	-1.06249	0.153078	0.491027	0.860789	0.0410785	1.21175	-0.297345	0.130742	-0.526764	0.701764
V0547_JP	24.5589	-5.78964	-10.9596	6.92666	0.595793	10.8248	13.3351	-7.05675	-0.546037	-3.15923	2.48636	3.49485	-0.717752	-3.84155	-11.9434	3.13067	0.288631	-0.32359	-0.228513	0.387317	-0.312894	0.843913	-0.261962	-0.0850483	0.724058	0.362172	-0.622143	-0.0177781	-0.720009	0.0667827	-0.305785	-0.00756133	0.640488	0.293002	-0.151021	-0.965361	-0.370407	-0.318651	0.110658	-0.999475	-0.455994	-0.330107	0.211282	-0.162166	0.169259	-0.142211	0.294347	-0.175529	-0.0804097
V0548_JP	25.8564	-7.29096	-12.7071	8.28225	0.888147	12.0717	15.7288	-8.60251	-0.064395	-3.84448	2.25004	4.00553	-1.44391	-3.28981	-16.4332	5.2548	1.66849	-0.27294	-0.267964	0.169744	-0.950518	0.0225788	0.249187	-0.085304	0.289635	-0.766073	0.170892	0.273397	0.596058	0.16841	-0.742054	0.983426	-0.139503	-0.170509	-0.298943	0.53321	-0.42647	0.763683	0.27815	0.0250278	0.0216679	0.44801	-0.25823	0.390282	-1.20793	-0.399078	-0.435312	-0.488165	-0.105515
V0549_JP	21.1798	-5.82712	-9.55365	6.24522	0.404407	9.66329	12.3096	-7.51127	-0.617035	-2.93606	2.44441	3.22059	-1.39032	-2.91417	-11.6905	3.3373	0.337833	-0.515022	-0.499234	0.868374	-1.0309	1.29253	0.0700528	-0.882301	0.16205	0.070134	0.259715	0.669111	0.0510006	-0.582754	0.164611	-0.0849073	0.0503692	0.0993641	0.585771	0.412221	-0.521065	1.11609	0.806739	0.574394	-0.280929	-0.00579817	-0.506011	0.535076	1.12972	0.000431931	-0.281459	-0.677897	-0.0584043
V0550_JP	21.0227	-4.81999	-9.65574	5.92	1.00267	9.71563	12.2157	-6.60567	0.144316	-2.77574	1.69642	3.01052	-0.840047	-2.84759	-13.3652	3.66352	0.949127	-0.27815	-0.576582	0.354622	-1.02568	0.0578974	0.345685	-0.127825	0.543241	-0.741824	0.644282	0.456425	0.140209	0.588941	-0.446806	0.348576	-0.130655	-0.271948	-0.0343196	0.274755	-0.19258	-0.375298	0.180686	-0.3785	-0.637583	0.739715	-0.659477	0.118649	-0.997218	-0.59655	-0.557024	0.594777	-0.00664294
V0551_JP	26.0622	-6.88697	-12.021	9.89595	1.24062	10.8264	11.8241	-6.34078	-3.83518	-4.99158	3.0544	3.15862	0.0577114	3.01598	-13.298	6.29986	2.77998	-0.952408	0.12309	-0.481452	-0.248336	1.95304	-0.454735	0.402907	-0.102439	0.226745	-0.106405	0.471759	0.0889655	0.350931	0.522531	0.0361239	0.799321	0.907202	0.0690028	-0.166618	-0.791724	0.788949	-1.04061	0.906933	0.0522092	-0.0829961	-0.400192	-0.0330699	0.365409	0.317502	-0.433994	0.329584	-0.483979
V0552_JP	22.1917	-5.76902	-9.69564	6.41276	0.891801	9.39788	9.62037	-5.46754	-2.43569	-4.03562	2.5186	1.93999	1.08525	3.57074	-12.3405	4.99578	1.63924	-1.05866	0.383907	-0.445358	-0.333984	2.04654	0.0410501	0.257121	-0.0285189	0.554382	0.346033	-0.393774	0.0722593	-0.177464	-0.437373	0.048275	0.0718848	-0.50405	-0.0929341	0.00530867	0.836873	-0.836245	-0.451424	0.399805	-0.79438	-1.55696	0.0103264	-0.0590462	0.332958	0.583828	-0.456178	-0.666634	0.0239554
V0553_JP	17.0428	-3.82248	-7.33754	4.54094	0.528976	7.44124	9.68029	-5.0904	0.289041	-2.08561	1.54208	1.79209	-0.597253	-2.54652	-8.57447	2.66469	-0.0645445	-0.358058	-0.380402	0.368136	-0.458676	1.1057	0.335162	-0.220495	-0.119262	-0.344246	0.207984	0.196494	-0.563673	-0.0612231	0.0240866	0.0553094	0.394167	-0.130919	0.9846	-0.305014	-0.503581	-0.123629	0.154775	-0.0161033	-0.183286	-0.188943	-0.5052	-0.168104	-0.0747521	0.785936	-0.910768	0.0844289	0.252629
V0439_WZ	16.7254	-5.09152	-3.74639	2.06548	-0.0989928	-3.42468	-3.83423	2.79378	2.23301	0.785569	0.539207	-0.44523	0.91559	-2.7463	-3.46023	-10.6278	-1.6257	0.93921	-1.0551	2.17964	-1.40963	-9.49129	2.03794	-2.1751	3.70882	-3.83088	6.66208	0.372288	-1.13163	1.15834	-0.90632	0.054632	0.281498	-4.18015	1.01128	0.706333	-0.242076	0.526453	-0.252788	0.971945	1.55007	0.713865	0.312061	-1.03035	4.33125	-0.895849	-1.70881	-0.707158	3.13794
V0440_WZ	18.0628	-5.01249	-6.07554	1.96478	-0.126289	-3.32291	-2.62055	2.57393	1.68336	1.58197	-0.269643	-0.772412	1.49481	-2.26116	-3.19027	-9.36	-1.80483	0.751749	-1.64219	0.973155	-1.15089	-8.39996	0.636065	-2.54331	3.23459	-3.26288	4.96343	0.965664	0.644076	0.97189	0.527144	0.864815	0.477957	-2.37634	0.0885568	0.385651	-1.08899	0.662856	-0.0328827	-1.41583	-0.440042	0.0440002	0.446127	-1.24859	1.48772	-1.66553	1.05936	1.12837	0.239719
V0441_WZ	16.0575	-4.82766	-4.70336	2.49969	0.516737	-2.52162	-4.60442	3.33648	-1.20221	-0.151993	1.42614	-0.127633	2.46244	3.8496	-3.29774	-6.71464	-0.0156199	0.0715655	-0.0278447	0.801072	-1.00727	-6.31133	0.380427	-1.47516	3.2247	-3.34198	5.95511	0.683671	0.4529	1.03007	-0.633752	0.0770936	-0.31633	-2.86081	0.600901	0.745594	-0.809723	1.24673	-0.706982	-0.295967	0.433949	-0.547581	1.39567	-0.728184	1.10723	-1.92308	0.663861	1.01899	0.197748
V0442_WZ	18.0082	-4.72019	-4.25863	0.340887	-0.274823	-3.38988	-3.48023	2.98004	1.43665	1.24419	-0.411848	1.55863	3.54818	-3.26596	-3.36863	-10.354	-2.16731	0.308516	-0.294002	3.2631	-2.01633	-2.4984	0.851729	0.112215	-0.460017	-1.33315	1.66636	-0.314495	3.96918	0.0697965	-1.53555	0.478575	-2.70618	-1.03606	1.03991	-0.960075	0.867611	1.33755	6.3656	-1.96009	1.21192	0.0238567	4.72869	2.67628	-5.29301	-3.6596	0.734781	2.40938	-9.59018
V0443_WZ	14.342	-3.99956	-3.06873	1.6407	-0.193661	-2.87481	-5.06594	3.41114	-1.71193	0.300275	0.595975	-0.994946	3.50213	2.86633	-3.25795	-4.43599	0.429391	-0.206923	-0.000568671	0.675134	-1.1773	-6.16903	-0.393434	-1.03265	2.17627	-2.81041	3.70326	-0.604295	-0.35601	1.0825	-0.68604	-1.64638	-0.805913	-0.875046	1.03844	1.07147	-0.513434	0.219574	-0.790482	0.21223	0.886324	1.23922	0.47773	0.751003	1.31205	-0.359568	-1.36899	1.11967	1.89087
V0444_WZ	18.1427	-4.57403	-4.27205	2.47896	0.0566473	-3.4815	-5.94545	3.44087	-1.70909	-0.51013	0.229405	-0.869651	3.43714	4.83008	-4.14602	-7.73909	0.554579	0.515579	0.707203	1.75436	-1.7662	-6.16802	1.91268	-1.38602	2.67915	-2.48956	4.36608	0.0049009	0.884561	0.987338	0.114973	0.750083	-1.7028	-1.57835	1.57827	-0.610081	0.728324	0.892744	2.99055	-0.083797	-0.807209	-0.42512	1.77964	1.16635	-3.64055	-5.17187	0.710741	2.47373	-7.3824
V0445_WZ	19.3684	-5.12567	-4.68033	2.43497	0.208679	-3.45634	-6.22762	4.63693	-2.29333	-0.185283	1.19324	0.286001	3.63286	4.84793	-3.3687	-8.66234	0.555797	1.15645	0.287843	1.5603	-1.58921	-6.15546	1.71822	-2.1071	2.41475	-1.75472	4.5733	-0.6456	2.05112	0.535019	0.322847	0.574028	-1.70174	-0.768513	1.14704	-0.399005	0.413347	1.54934	3.24858	-0.629089	-0.792334	-0.653057	2.10017	1.54208	-3.61646	-5.9781	0.729235	2.15415	-7.86083
V0446_WZ	18.3812	-4.67945	-3.69217	3.57937	0.450953	-3.1028	-5.5273	3.52111	-2.07343	-1.20125	0.877317	-0.0193838	3.46286	4.1678	-3.01999	-7.21991	0.303035	0.831429	1.75996	2.35855	-0.68636	-7.08885	1.11244	1.56697	0.54589	-0.429845	0.814227	-0.914639	0.963493	0.474817	-1.32913	-2.71468	-3.59166	-2.8441	1.78098	3.5291	1.21432	-1.17793	0.192334	0.966799	3.10433	-0.61037	2.0068	2.62206	0.00694905	0.0612487	-3.58747	0.695349	1.86368
V0447_WZ	20.4018	-5.30809	-3.40683	3.34936	0.841177	-3.18044	-6.1911	3.36358	-2.15136	-1.38668	0.7756	0.268582	3.04252	4.80064	-2.78986	-8.69076	0.223687	0.0432419	1.69464	2.39529	-1.09659	-6.90618	0.441713	1.74832	0.0116559	0.553574	1.35481	-0.151899	1.33703	0.76267	-1.73419	-3.08858	-3.84548	-3.20398	2.36417	4.24027	1.86145	-0.899662	0.200274	1.72074	3.74923	-1.07884	2.18599	3.37814	-1.4762	-0.436603	-3.34375	-0.323746	2.40417
V0448_WZ	14.2351	-4.37906	-1.30437	2.18628	-0.360823	-3.00331	-5.04593	3.27131	-1.32462	-0.839916	1.15877	-0.446868	3.11759	4.96282	-2.59861	-4.82518	-0.762352	0.704844	-1.07118	0.611505	-2.27672	-7.16511	1.32585	-1.4123	3.21477	-1.69605	5.92648	-0.427329	0.895146	0.606323	0.619802	-1.74922	-2.26911	-2.07571	1.01438	2.21146	0.788695	-0.0530179	-1.25317	0.808611	2.62121	-1.50145	1.40607	0.418945	0.817196	-1.04481	-2.29696	-1.35873	1.46781
V0449_WZ	15.0661	-4.67109	-2.3932	0.603178	-0.682746	-3.22214	-3.47688	1.7644	1.92366	1.88709	-0.296977	-0.0796296	1.65559	-2.4372	-2.80402	-7.76753	-2.20132	0.933041	-1.44853	1.1403	-1.27458	-7.93285	1.04296	-2.23015	3.36659	-4.79321	6.57945	0.962312	-2.393	1.86277	-0.093232	-1.00711	-0.664947	-4.62478	2.77991	2.4123	1.22757	0.137866	-0.414841	0.772002	2.55669	0.89648	-0.5836	3.02049	2.91211	4.53638	-2.40153	-2.91269	10.6242
V0450_WZ	14.9565	-5.0991	-1.63874	1.30997	0.169244	-3.42738	-5.82804	3.72121	-0.966462	0.114702	-0.275326	0.261512	3.29379	3.03513	-2.37504	-3.64195	0.451105	0.0467849	0.590573	0.571356	-0.0957327	-6.60307	-0.505186	-0.0842097	2.21744	-4.97196	3.87843	-0.103597	-1.65725	1.24479	-1.71168	-2.2683	-0.914939	-4.74139	2.42937	3.04354	1.40999	-0.459245	0.00610515	1.96673	5.07416	0.54101	1.40468	4.0191	3.39232	4.58587	-3.32224	-1.57509	10.7881
V0451_WZ	12.0223	-4.38099	-0.372253	1.67409	0.144492	-2.05604	-4.54773	3.38259	-1.07552	-0.940313	0.876453	-0.241379	1.70851	2.64377	-1.67678	-4.90133	0.133389	0.0644238	0.988052	1.58928	-0.809434	-3.48681	0.0399087	0.639207	0.911125	-0.753857	0.638698	-0.0997054	-1.00688	0.262931	-2.25673	-1.99654	0.0987498	-1.62008	0.159523	1.3308	-0.721584	-0.561583	-0.473687	1.10863	1.64406	0.226848	0.924862	0.721475	0.703585	0.605806	-2.04729	-0.261398	2.58771
V0452_WZ	18.7808	-3.70977	-4.60672	1.348	-0.295657	-2.63422	-1.29515	1.67722	0.695314	0.721165	-0.446029	0.735755	1.03019	-2.5236	-3.89346	-8.5854	-1.87248	0.120998	-0.143034	0.799668	-0.483507	-7.77472	-0.130577	0.459688	-0.437221	-0.462827	1.6398	0.575698	-0.915435	-0.566492	-1.73596	-1.66298	-1.82264	-2.40401	1.1296	0.397287	0.942343	-1.84884	-0.492447	-0.856231	-0.464952	-0.576951	1.45428	-0.81637	-1.86306	-0.650286	-0.879036	0.177314	-1.09584
V0453_WZ	16.274	-5.367	-4.34469	2.81511	0.0213325	-4.05672	-4.41035	3.36388	-2.57299	-0.256009	0.20402	-0.589225	2.7724	3.84879	-3.45665	-7.61033	0.0164602	0.889592	0.0958331	-0.0222198	-0.322218	-8.71915	-0.0793912	-0.262027	0.930994	-1.54325	4.41493	0.617474	-1.23181	0.262743	0.677652	-0.480844	-0.872934	-1.13429	1.72739	0.358649	0.122396	-0.960252	-1.64544	-0.79717	-0.991648	-0.262995	0.770338	-0.9777	-0.632923	-0.827982	0.0760589	1.0857	-0.803517
V0454_WZ	15.6109	-3.70314	-3.05589	1.37044	1.16697	-2.32661	-5.29007	4.15359	-1.50448	-0.984509	-0.355569	-0.367301	4.41892	2.20691	-2.64223	-6.18188	0.365176	-0.278285	-0.165255	2.23184	-1.05086	-2.74675	0.609324	0.188957	-0.314114	-0.6015	1.68159	-0.340947	4.29057	0.220344	-1.30944	-0.972212	-2.33946	-0.454117	0.430301	-1.14654	1.9892	0.317168	5.76411	-1.53676	1.00569	0.304399	5.01185	2.91168	-5.74348	-3.53743	1.20963	2.03825	-9.50688
V0455_WZ	21.9544	-5.79539	-5.83834	4.7453	0.755571	-4.62652	-6.62075	4.50765	-2.01751	-0.883919	0.148762	-1.21952	2.59883	6.18361	-5.0082	-9.94972	1.30259	-0.619204	2.97521	2.07889	1.64387	-10.2478	-0.894261	6.09124	-7.13758	3.11535	-15.4072	0.588791	-1.55122	-2.9202	0.519524	-0.509177	3.26531	7.21222	-3.08874	-3.68778	0.573794	-1.36513	-3.35272	-0.26595	-3.85539	0.960685	-6.50164	-2.30895	-0.454828	1.11749	2.37676	-2.00161	0.580369
V0456_WZ	21.9976	-5.18682	-6.18207	3.74949	0.769996	-4.78546	-6.24837	5.05218	-2.34279	-0.0947697	0.29687	-0.483645	3.29236	5.54924	-4.91125	-9.86387	1.50442	-0.197906	4.14827	1.3999	0.938318	-10.5501	-0.577754	5.5981	-6.95347	3.25758	-15.624	0.811369	-1.95614	-3.66172	-0.0616812	-1.11059	2.55402	7.32096	-2.8641	-3.57553	0.220093	-2.32504	-3.64176	0.401511	-3.82315	0.543308	-6.41274	-1.82075	-0.402495	1.33356	2.25722	-0.898817	0.981456
V0457_WZ	21.441	-5.45411	-5.65687	3.75342	0.577751	-4.70546	-6.51441	4.37282	-2.67686	-0.639488	0.187281	-0.438652	3.45458	6.20081	-5.29269	-10.9585	1.17178	-0.29975	3.80094	2.20164	1.1416	-9.91217	-0.777204	6.54015	-6.79527	3.88066	-15.1462	0.322038	-0.898339	-3.44857	0.252238	-1.21227	3.41274	6.84023	-3.45123	-2.6081	0.377394	-1.81388	-3.02679	0.0468385	-3.50729	0.205263	-6.41583	-2.25178	-0.848887	1.68545	1.64845	-1.84084	1.11014
V0458_WZ	22.0914	-5.5159	-5.97109	4.31708	0.150889	-3.798	-4.60371	3.94631	-2.69479	-1.4865	-0.264972	-0.480643	3.288	4.94215	-3.55013	-6.90051	1.21112	-0.439159	1.24549	1.85009	-0.0894278	-6.6103	-0.398783	2.27172	-2.54687	0.331573	-3.88856	0.142001	-0.775601	-0.574406	-0.907189	-0.237748	-0.122433	1.40133	-1.43847	0.59164	2.0859	-1.02236	-0.86085	0.0822974	-1.39917	1.30206	-0.285837	-0.63967	-0.533148	0.236946	-0.809283	-0.786735	-1.20121
V0334_XM	7.94242	-0.518048	1.40964	-3.34463	1.05428	-0.141765	-2.24594	5.0486	-1.88502	-0.439211	2.25985	4.76424	7.0518	-2.16267	1.04708	6.61675	2.69244	0.579581	0.627967	-2.02462	0.708683	0.294158	0.16157	-0.230789	1.27046	-0.91036	-0.534214	1.83587	-1.14072	-0.451747	-1.69716	0.718449	-0.183814	-0.633266	-0.0278228	0.363641	-0.307917	0.382623	-1.80792	-1.93745	-0.424534	1.90264	0.621292	0.388728	0.423281	1.1577	-0.176334	1.12658	1.38933
V0335_XM	7.83422	-1.40213	2.64121	-3.61813	1.25275	-1.38099	-5.91377	7.27177	-0.998398	-0.111371	2.65006	8.36835	10.3727	-3.82957	2.35784	10.4384	1.73435	0.925094	-1.02166	0.550134	-4.12479	-0.256564	-3.67912	2.76726	3.18354	-18.9609	-4.46786	-17.4758	-13.2157	-0.174188	-5.53041	4.37855	-3.57736	4.8427	-3.3613	-5.78131	6.76484	-3.37681	2.01873	0.0345458	3.53891	-2.33871	-0.52578	-0.604805	2.01835	0.23839	0.837525	-2.54357	-1.03116
V0336_XM	7.42635	-0.625713	2.67624	-4.46122	0.32193	-1.71248	-3.45887	5.28639	2.63863	1.25857	1.09317	7.51308	7.34121	-10.2688	2.52539	7.69361	0.0542398	0.899931	-1.73361	0.579072	-4.03647	-0.671273	-3.90753	2.80441	3.09143	-19.1459	-3.68571	-15.6751	-10.6782	-0.587966	-4.51974	2.96225	-3.17827	4.64873	-2.41484	-5.37876	6.29229	-3.19798	1.92304	-0.0703907	4.74791	-0.888886	0.250279	-0.852788	0.683434	0.428928	0.344137	-3.31746	-1.34638
V0337_XM	9.30708	-0.603404	2.03481	-3.42888	1.17338	-0.8705	-4.84494	7.89139	-1.6496	0.390572	2.6077	5.81753	8.89498	-1.80908	1.81216	7.79404	1.74562	-0.678254	1.78217	-1.70985	-0.0810663	-0.276792	-4.36651	0.753972	0.831646	-1.75815	-2.01283	-1.6846	10.6587	0.422451	3.11406	-2.04954	0.301156	-1.48459	-0.574608	-1.03991	-2.17201	0.854137	-0.168328	-1.68731	-1.12313	3.29636	-3.86326	2.29685	-0.389025	1.57078	-0.88348	-0.56927	-1.77467
V0339_XM	8.47458	-0.0667509	1.66849	-3.67873	-0.345217	-0.224553	-1.96985	3.15707	1.05129	1.66805	0.242936	3.88306	5.18051	-8.5877	0.784991	3.28474	-0.325083	1.47818	-0.576917	-1.07173	-1.04331	-1.97386	0.0276754	0.0250306	-0.0171451	-1.59068	-1.11951	0.255676	1.7695	-1.21185	2.55419	-0.699853	0.997102	0.486873	-1.42537	1.50906	0.394406	-2.47047	0.967584	-0.865393	0.661359	0.256877	1.69885	-0.850958	-0.255296	0.850596	-1.81913	0.709338	-0.213546
V0340_XM	9.75727	-0.750999	0.970596	-4.84236	1.01029	-0.798945	-2.97692	6.1383	1.33169	2.45347	2.68879	8.70419	9.36743	-12.1686	2.11156	7.97563	2.37459	2.2437	-4.73513	-1.74732	0.293997	-5.24929	6.40829	-3.55131	-3.22251	14.9572	3.9489	-2.53809	-5.77906	-2.03257	-1.71899	-1.4373	1.45367	1.62719	0.225984	-0.684996	2.56131	0.228081	-2.02398	-0.207146	0.359234	0.116507	-0.57895	1.80694	0.176789	-1.70715	0.614394	-1.56415	0.657517
V0341_XM	8.87473	-0.511556	1.60398	-3.76257	1.29767	-0.450627	-4.85128	8.78384	-2.21982	1.32685	3.53132	7.91778	11.4244	-5.73656	0.431851	10.6503	4.48237	2.20302	-3.25796	-1.99854	1.74986	-4.76371	6.36552	-3.58281	-2.40147	15.9143	4.71673	-2.19707	-7.47646	-1.41696	-2.20678	-1.6721	1.69919	1.36625	0.220208	-0.0391759	1.70555	0.260757	-2.34407	-0.373412	0.813038	-1.09104	0.767902	2.02587	-0.0228288	-0.531826	0.573922	-1.03347	0.174051
V0342_XM	8.68773	-0.286934	1.35981	-4.74809	0.732466	-0.709589	-2.34045	5.73482	1.04266	2.18825	2.6881	7.9818	9.07075	-11.8291	1.34902	7.87746	1.48727	2.23934	-3.45535	-2.10657	1.5247	-6.11852	6.21928	-3.98102	-2.51576	15.5811	4.10998	-1.77002	-6.41322	-1.76765	-2.65201	-2.26144	1.44225	0.331137	0.0242268	-0.763284	1.63735	0.898429	-1.67622	-0.743611	0.625717	-0.907973	-0.950599	0.570117	-0.427661	-0.843986	0.492779	-0.527432	0.820244
V0343_XM	8.98311	-1.38612	1.40945	-4.17894	1.98748	-0.821109	-4.41764	7.41335	-2.11125	0.927167	3.38279	7.50061	11.545	-5.67647	0.780324	10.4571	4.35028	1.33072	-3.37783	-3.22856	0.474848	-4.48926	6.44778	-3.84877	-3.21019	16.4111	4.01146	-2.5872	-5.77048	-1.38302	-1.94844	-1.4645	0.896728	1.12028	-0.0689613	-0.787569	2.36808	0.502554	-3.84443	-0.836877	0.590767	-0.673487	0.68903	1.13269	0.501801	-1.92191	0.0790285	0.447854	0.727541
V0344_XM	8.75345	-0.668902	2.34961	-3.8612	0.241666	-0.873632	-5.98825	8.78395	-1.05157	0.108779	3.42939	7.93363	10.1869	-3.57606	-0.125272	10.0722	2.97906	-0.366907	-0.32198	-2.40933	0.335628	-2.01209	-2.53836	3.98045	1.08676	0.479561	-0.540278	-3.54222	19.8353	-2.14339	6.52762	-3.92386	-2.83086	-2.90081	-0.430798	-0.190033	-0.164822	0.644533	-0.00122675	1.07891	2.42691	1.68024	-3.82648	-1.96772	-1.09026	0.935586	-2.96155	0.634583	1.57298
V0345_XM	9.33553	-0.218292	2.03106	-3.83084	1.20953	-0.298086	-5.60599	8.09586	-0.747196	0.437306	3.59137	7.18522	9.71631	-3.16063	0.406197	9.45496	3.2329	-0.452697	-1.59998	-2.24747	-0.810653	-0.667454	-3.56769	3.76261	1.61977	-1.72079	-0.330484	-3.95789	20.0212	-1.8845	7.17809	-4.44024	-2.64397	-2.49956	-1.36546	-0.739437	-0.393719	1.33213	-0.352266	1.34939	1.32215	2.79946	-3.50086	-1.765	-0.946149	0.867706	-1.43444	0.385655	1.17004
V0346_XM	9.55622	-0.154628	1.66569	-5.05473	-0.103217	-0.834715	-3.48799	6.32937	1.86284	1.42219	2.72104	6.9578	7.31167	-9.76092	1.62748	7.47938	1.39004	0.256966	-1.75492	-2.03362	-1.25277	-2.05031	-3.47882	2.93647	0.639296	-1.00489	-1.75548	-2.20735	19.794	-1.52536	6.92823	-3.39227	-1.798	-2.23452	-1.41117	-1.10329	0.321598	0.762712	1.1471	1.58215	0.73132	2.05128	-4.91994	-1.3534	-1.62709	1.74094	-2.40931	-0.676928	1.08327
V0347_XM	8.7473	-0.346987	1.99154	-3.47912	0.237248	-1.12608	-4.93565	6.99471	-2.00033	0.745238	3.21358	5.49599	7.76081	-2.1128	2.39399	6.84978	2.47498	2.21587	-0.843863	-1.08112	1.60185	-0.619468	1.31769	-1.90484	-0.356537	3.29515	-0.439424	0.445552	-3.37434	0.30199	-1.25499	1.79075	0.232625	0.339858	-0.252444	2.10467	-1.15375	-0.535685	-2.30911	0.525518	-1.78493	-0.263151	3.07506	-0.935945	1.04787	-1.47235	1.78356	1.12052	-0.108125
V0348_XM	8.22776	-0.322505	3.06635	-4.40171	0.600304	-1.54395	-5.2451	7.33923	-1.4181	0.339756	2.54604	6.42279	10.2106	-3.80157	1.16744	9.18774	1.62331	0.287852	-0.232021	0.0491128	-0.143895	1.14216	-3.26875	0.375434	-0.0977733	-5.80466	-0.215955	-0.389575	-1.65068	0.970403	0.0482278	3.43431	0.93303	3.1043	1.77441	4.94385	-4.02704	-1.0243	-1.11723	-4.64854	-5.17999	7.79022	4.36379	-0.696316	1.8656	-2.87559	2.34711	1.62027	-4.69757
V0349_XM	8.73396	0.403789	2.7227	-5.41292	0.433752	-1.06202	-2.46833	5.72706	2.33172	1.7776	1.99077	7.25436	7.21136	-9.10427	2.98308	5.76728	-0.488954	0.555791	-0.888784	0.214352	-0.69724	0.526438	-2.92271	-0.964344	0.357811	-6.2856	-0.143699	-0.57836	0.279975	0.241615	0.39999	2.72576	-0.116225	2.61126	0.988048	5.11826	-4.56798	0.0295307	-1.32025	-4.94909	-5.60565	7.45545	3.67589	-1.37225	0.724457	-3.1682	2.43089	1.66035	-4.5385
V0350_XM	6.90004	0.95738	2.97208	-4.80759	0.227561	-1.55711	-1.09403	4.13121	0.686852	1.50069	2.38339	5.0454	4.65642	-9.15509	2.3166	2.4771	0.0708701	0.830329	-0.891086	0.370347	1.06804	-0.295104	-0.687088	-0.976623	-0.884847	-0.926183	-0.605159	1.91694	-0.804958	-0.00319231	0.489085	2.15711	0.671839	-0.00852464	0.789332	2.10621	-0.465942	-0.684106	-0.546522	0.0469604	-1.32571	0.219123	3.6413	0.00118836	0.226851	-1.34808	0.461987	-0.532882	-0.39639
V0351_XM	9.89064	-0.394572	1.19302	-4.80013	-0.565713	-1.37041	-1.62438	4.72187	0.915176	3.84479	4.13883	7.93378	6.26234	-9.01832	2.00574	4.88448	-0.293564	1.10625	-2.74392	-0.219365	2.92203	-1.17061	-3.50209	3.82632	-0.0449919	-7.44095	-2.85176	19.3513	-5.20287	2.30832	-1.1856	1.339	3.36278	-4.90784	0.482275	-0.619638	-5.81477	1.4077	4.61838	3.53011	-2.57728	-5.08579	-0.819749	-0.866973	0.593767	0.587301	0.626654	-2.07584	0.887978
V0352_XM	9.63484	-0.0881183	1.57877	-3.98953	0.581193	-0.914731	-4.9104	7.71895	-2.09575	1.66641	5.40327	7.11438	8.9661	-3.05122	2.35347	7.20351	1.37586	0.667737	-1.75184	-0.910608	3.98247	-1.41315	-3.72173	4.34773	-0.0719651	-6.5203	-2.63224	19.4491	-4.88661	2.99228	-1.05269	1.95855	4.03482	-5.64493	0.80718	-0.237486	-5.7046	1.55817	4.3379	4.08514	-2.22019	-5.53215	-1.20815	-0.42597	-1.56291	0.968705	1.61887	-1.06498	0.888512
V0353_XM	8.58682	0.570995	1.37727	-4.62225	-0.232006	-0.851642	-2.56626	5.47161	1.0606	3.04673	4.08874	7.4196	6.18358	-9.53702	3.09973	4.49324	-0.661877	0.990579	-1.99168	-0.327389	2.32445	-1.80421	-2.19144	3.50194	0.638322	-6.72187	-3.22036	19.6099	-4.67648	1.76752	-0.348226	1.07381	3.0759	-4.83421	-0.144439	0.045065	-5.32934	1.59043	3.01157	3.58031	-1.59116	-5.16814	-0.944432	-2.33774	-0.492849	1.27765	0.470205	-1.5347	1.15205
V0381_XY	2.81284	-1.96507	14.4833	-3.70368	-0.794499	1.66407	-2.38643	-0.227565	1.57687	-6.87787	6.76077	-0.763394	-4.74256	5.9984	-1.37032	3.2859	0.940731	1.04512	-0.327557	1.84112	0.469368	-3.39751	4.33282	-1.48482	6.51332	-1.30366	9.44954	-1.89163	1.11225	2.58643	-0.931749	1.28242	5.63598	0.69869	3.46324	-1.51687	-1.58291	-3.71182	-0.478432	0.168448	-0.860348	0.256545	-2.11205	-4.24017	4.87879	5.29584	3.87472	-4.26315	6.64565
[truncated: 275 more columns]

## Sheet: fig 2b
DAPC	Bolded = plotted
Individual	LD1	LD2	LD3	LD4	LD5	LD6	LD7	LD8	LD9	LD10	LD11	LD12	LD13	LD14
V0577_BH	0.97704	3.48354	-29.5888	3.98073	0.725781	-2.23583	13.0123	-8.96198	0.0294538	0.564858	-0.400795	0.0666337	-1.90984	-0.32168
V0578_BH	1.30505	3.34253	-30.3141	4.71753	1.44378	-2.07931	13.7268	-9.01397	-0.840732	1.59292	0.816428	-0.0332985	-2.86399	0.654871
V0579_BH	1.0902	3.23837	-29.5479	3.81186	1.19118	-1.40823	12.9024	-8.35692	-0.222408	0.791763	0.110487	0.18179	-2.23756	0.24704
V0581_BH	1.14704	3.52786	-30.521	4.08432	1.30738	-0.719743	13.6234	-8.45048	-1.20357	0.35671	0.434725	0.396233	-2.01802	-0.303815
V0582_BH	0.294615	3.69008	-31.1877	4.08274	0.999947	-1.47251	12.419	-7.98131	-0.57647	0.329578	0.820984	0.14196	-1.68298	-0.296728
V0584_BH	0.368894	3.18172	-30.2871	3.80893	0.132936	-1.25319	12.1581	-8.25503	-0.481166	1.06933	0.342113	0.33329	-2.03151	-0.0398634
V0585_BH	0.365994	4.01073	-32.0043	4.10204	2.16301	-0.270138	14.746	-9.92574	-0.867495	0.596594	0.2467	0.777502	-2.04368	-0.0381523
V0586_BH	0.727797	3.70973	-30.067	3.89311	1.16534	-1.50728	13.2936	-8.86698	-0.364762	1.62972	0.550606	1.05692	-1.50177	0.493299
V0587_BH	0.954221	3.23729	-29.6968	4.24989	1.17022	-1.82038	13.088	-9.10629	0.0834405	1.07765	-0.0140545	0.322675	-3.29513	-0.316837
V0588_BH	1.47714	0.211159	-23.2552	3.50561	1.40824	-1.45013	8.50425	-4.52179	-1.246	0.213793	0.434822	0.434876	-1.79803	1.10467
V0589_BH	1.01702	3.95319	-30.8007	3.7837	1.37567	-1.63533	13.2103	-9.01633	-0.960992	0.498588	0.071945	0.488171	-2.62444	-0.00837341
V0590_BH	1.3145	4.05829	-30.0909	4.54753	1.14942	-0.92968	13.5347	-8.87705	-1.3426	0.885509	0.784209	0.479514	-2.20635	0.118253
V0591_BH	1.6685	4.74566	-30.4599	3.94275	1.27824	-1.93398	13.1502	-9.98525	-0.288757	0.507475	-0.168622	-0.683027	-2.42151	0.699078
V0592_BH	1.15971	3.73715	-29.0488	4.64277	0.751784	-1.22999	13.5461	-8.54161	-1.05611	0.675959	0.322928	0.273144	-2.58732	0.049777
V0593_BH	0.250847	4.28968	-30.2879	1.96402	0.140722	-0.89629	10.1064	-7.04855	-1.08269	0.533212	0.268913	0.988243	-1.1511	-0.0377239
V0594_BH	1.10104	2.56629	-29.2338	3.45033	0.189778	-1.16855	11.6322	-7.45707	-1.00012	0.740759	-0.179229	0.530672	-1.61915	-0.702545
V0595_BH	1.11693	4.11385	-29.8085	3.50125	0.635618	-0.508	12.1802	-8.64528	0.288947	1.76817	1.25523	0.684604	-1.4434	0.767535
V0596_BH	1.49241	3.74805	-31.1273	4.88632	1.81466	-2.01522	14.7235	-9.14402	-0.501008	1.35665	0.563884	-0.0817865	-1.48393	-0.679432
V0382_CS	-4.78962	23.8456	4.42388	0.4584	1.45915	-11.0587	1.63438	5.31537	3.58699	4.69229	1.00589	-0.367664	-0.0720838	0.0527904
V0384_CS	-4.66725	22.1433	3.52794	0.0580843	1.3879	-11.464	2.3507	4.58213	2.59862	4.1035	1.0023	0.226416	-0.86498	0.0499469
V0305_Fl	-1.31933	-6.86933	-1.37286	2.56235	8.91205	-2.244	-0.975992	5.24316	0.380538	-1.70192	-2.94623	-1.86828	-2.20071	-5.76847
V0306_Fl	-0.462617	-7.0195	-4.26266	5.64028	10.5045	2.40186	-1.60465	9.76377	0.650134	0.933207	-1.66036	-2.13369	-2.54848	-9.51158
V0307_Fl	-1.13047	-6.56228	-4.08905	5.00904	10.5901	3.67282	-3.06617	8.91026	0.964042	0.410521	-2.73316	-2.69283	-1.98593	-10.4209
V0608_Fl	-0.939264	-5.14271	-3.4038	3.41121	7.00934	0.642249	-1.05956	4.90061	1.26492	0.0205687	-1.80151	-1.84726	-1.52599	-5.66849
V0613_Fl	-0.803166	-7.49868	-2.14767	4.74927	9.49465	2.17696	-1.70676	8.31528	0.99063	0.677445	-1.51878	-1.45635	-2.06112	-10.1929
V0617_Fl	-1.35235	-4.38762	-3.47072	5.01013	8.18095	1.19738	-1.69452	4.4099	0.0427678	0.367255	2.53247	1.70122	0.81151	5.72515
V0619_Fl	-0.866473	-5.10935	-2.33852	3.81255	7.29028	1.6353	-1.0945	5.40062	0.0377243	1.74039	-1.80692	-0.964911	-1.45094	-3.47174
V0623_Fl	-1.21947	-6.12652	-2.31666	5.1729	9.86658	2.21511	-2.34117	9.33097	0.0625751	1.12764	-1.95135	-1.03896	-1.02796	-7.28864
V0626_Fl	0.059708	-7.38256	-3.02296	5.7075	10.5584	3.1358	-0.228531	9.34291	0.811448	1.14929	-0.976037	-1.05332	-1.9839	-10.3204
V0628_Fl	-0.599482	-6.18073	-2.7511	4.00554	8.1178	2.76752	-1.84326	7.0089	0.715175	1.68646	-1.50384	-1.71093	-0.885659	-7.29157
V0630_Fl	-1.2379	-6.67353	-1.40503	5.36025	10.5724	2.93653	-2.4533	9.27346	0.505788	0.701417	-2.45043	-1.37226	-1.85429	-10.9482
V0631_Fl	-0.471111	-6.99015	-3.86404	5.36347	10.0799	2.26985	-0.966012	8.2386	1.09767	0.981124	-1.51625	-0.403446	-2.08179	-9.06633
V0632_Fl	-0.838356	-6.56945	-3.06433	5.50499	11.269	2.0108	-3.70089	7.95048	1.78276	1.00588	-1.76678	-2.77049	-2.80367	-11.2172
V0633_Fl	-0.647944	-6.37906	-3.20882	5.37777	9.82669	2.43782	-0.51399	7.43126	0.429916	0.766899	-1.16882	-1.11201	-2.32172	-8.47927
V0634_Fl	-1.23788	-7.78661	-2.96753	4.80713	11.2706	2.91113	-1.5585	8.66002	0.210607	1.37108	-1.95873	-1.55213	-1.9907	-9.07438
V0635_Fl	-2.35108	-4.52285	-3.66204	5.81063	10.9458	3.08772	-1.64567	7.1417	1.28344	0.643848	-0.130049	1.7663	0.670065	6.85191
V0638_Fl	-0.782492	-5.5975	-0.364139	3.58951	7.99698	0.867888	-1.55485	4.07566	-1.42315	0.012338	0.736024	0.169664	0.0566992	-2.77867
V0639_Fl	-0.914731	-6.98096	-4.31146	6.24873	11.7732	2.05082	-1.92103	9.70462	0.431895	0.895928	-1.78821	-1.35432	-1.50318	-7.39511
V0640_Fl	-2.04206	-6.1035	-3.83285	5.92004	10.8018	4.58261	-1.95771	7.10768	-0.393625	-0.270704	-0.0251194	1.32053	0.726366	3.41489
V0642_Fl	-0.0961347	-7.01469	-3.2911	4.74384	9.79954	3.17841	-0.931104	8.04038	1.2599	1.69147	-1.64373	-1.22209	-2.22491	-8.84647
V0643_Fl	-0.238784	-7.89391	-2.49581	5.0408	9.13168	2.99412	-2.17081	7.57571	0.767321	0.64918	-1.1736	-2.89975	-2.36344	-7.42269
V0645_Fl	-1.57437	-7.67883	-2.6042	5.06148	10.7239	2.98086	-1.65551	8.85876	0.322101	1.59329	-1.93844	-1.2642	-1.74791	-9.72561
V0646_Fl	-0.847587	-6.91267	-3.28393	4.0598	11.0234	2.06104	-2.40447	8.64947	0.903075	0.478885	-2.14322	-1.39932	-2.17764	-8.69135
V0647_Fl	-2.09628	-6.27092	-4.22147	5.34732	10.1364	3.77822	-1.84037	5.49675	-0.742756	0.545529	0.830868	-0.074716	0.202969	7.54961
V0648_Fl	-0.238392	-6.07527	-2.94503	4.22498	8.10032	1.56707	-1.65809	6.08583	-0.192444	1.38753	-1.50982	-2.1557	-1.56614	-7.4144
V0649_Fl	-3.25957	-4.70424	-2.38518	5.90502	10.3781	3.37747	-2.76908	6.57611	-0.512864	-0.357744	-0.760731	-0.880688	-0.338149	0.145401
V0650_Fl	-0.493532	-5.63061	-1.47532	3.68464	6.50334	1.96987	-0.609629	5.30668	-0.174168	1.16705	-1.70044	0.0120032	-1.63391	-6.63337
V0459_FZ	0.195836	-7.16316	4.863	-1.68605	1.70901	-3.42355	-2.30761	-4.44762	-4.11947	0.9489	4.73602	0.474676	1.43298	-0.750573
V0460_FZ	-0.671311	-8.53144	4.68018	0.457642	0.969687	-5.09595	-1.23388	-6.16773	-4.20866	1.4677	8.23285	1.54427	2.05126	-1.4169
V0462_FZ	-0.995897	-7.95663	5.43778	-0.658454	1.59579	-5.62584	-2.36875	-5.85479	-4.70978	1.92335	7.63485	0.690539	1.52786	-1.31243
V0464_FZ	-1.04239	-7.21529	4.48651	-0.618752	1.41082	-3.37047	-1.72265	-6.00789	-4.98901	1.03341	6.42437	1.31746	1.47638	-0.803996
V0465_FZ	-0.837668	-7.41374	5.4942	0.0415498	1.36669	-5.08693	-3.04035	-6.05815	-5.83285	1.56542	8.16121	1.4885	1.58396	-1.17705
V0466_FZ	-0.163897	-7.87675	5.08533	-0.491337	1.62319	-4.20333	-2.87525	-7.08555	-4.37354	2.90419	7.67784	1.18477	2.41199	-1.27063
V0467_FZ	-0.410886	-7.75025	4.21844	-0.037869	1.35578	-2.94406	-2.75481	-6.27035	-3.97448	2.26704	5.38871	1.03319	3.16255	-0.856459
V0468_FZ	-1.46488	-8.11609	5.74094	-0.504736	1.90309	-3.91242	-1.94541	-6.9555	-5.03382	1.80484	8.60579	1.20829	2.22341	-1.13302
V0469_FZ	-0.292277	-7.22458	4.77389	-0.764784	1.1035	-4.13373	-1.66083	-6.52198	-3.92926	1.34267	6.92033	0.69295	1.52448	-0.852802
V0470_FZ	0.344944	-5.42256	4.02606	-1.43694	0.839961	-3.61533	-2.08777	-3.85652	-3.19488	1.51876	5.46556	0.862806	0.815942	-1.33999
V0471_FZ	-0.522867	-8.30184	5.15364	0.249143	1.63682	-5.84908	-1.02228	-5.28257	-5.41379	1.61395	9.84361	2.00991	2.0898	-1.64594
V0472_FZ	-0.559207	-6.84348	4.77481	-0.444085	1.11986	-4.86526	-2.07003	-4.35649	-4.27151	1.78817	6.51599	1.20337	1.88697	-1.1573
V0473_FZ	-0.864987	-6.94304	4.64823	0.81406	1.71353	-5.38113	-1.21866	-6.23843	-4.76003	2.10178	9.72708	1.32914	1.96193	-1.83877
V0474_FZ	-1.08968	-8.7322	4.41895	-1.38231	1.02978	-4.18753	-1.86506	-5.79339	-4.47586	1.35254	6.72762	1.934	2.43296	-1.02505
V0475_FZ	-1.02586	-8.49048	5.03945	-1.26054	2.60674	-5.05061	-2.56927	-6.96359	-4.4507	2.09844	7.55564	0.680547	1.76556	-1.56839
V0476_FZ	-0.983905	-8.16549	4.37684	-0.38415	1.79134	-4.36439	-2.73043	-6.68957	-5.0007	1.67015	6.2726	0.882838	2.56204	-0.989645
V0477_FZ	-0.895399	-8.34133	5.11889	-0.0426971	1.04216	-4.70534	-2.25443	-6.83858	-4.93455	1.48506	7.12475	0.896157	1.0736	-0.696001
V0478_FZ	-1.33267	-7.35966	6.2942	-0.248195	1.44909	-5.52795	-2.05986	-6.23647	-4.27923	0.692141	7.80175	0.680712	0.893135	-1.05792
V0419_GL	-6.22597	19.8612	6.50094	-0.447448	-0.88896	4.21513	3.2002	3.9431	-11.7537	-4.30774	0.177786	-0.589334	-1.73191	0.0625186
V0420_GL	-5.47308	26.6568	8.5575	-0.461544	-1.17651	4.95815	4.24161	4.84087	-16.4736	-5.17686	0.5266	-1.30653	-2.69248	-0.856767
V0421_GL	-5.93334	25.8973	8.24909	-0.303871	0.247698	4.40571	3.77455	4.81483	-15.1488	-5.12031	0.310454	-1.14555	-3.10705	0.124894
V0422_GL	-5.6652	23.5859	8.0902	-0.0457995	-0.925016	4.37251	3.32689	3.7658	-13.2275	-3.32795	-0.414441	-1.24233	-1.6857	0.109951
V0423_GL	-6.57722	24.0716	7.84879	-0.265525	-0.47178	4.31462	3.81958	3.81896	-13.8136	-3.38553	0.0123845	-1.44386	-2.09549	0.315483
V0424_GL	-5.62513	26.0672	7.85372	0.121125	-0.582816	5.76643	4.31607	3.22969	-14.4433	-4.9389	2.85634	0.301987	-3.17607	-0.804077
V0425_GL	-5.87415	26.2231	7.69269	0.568396	-0.68237	5.43604	5.72557	3.31446	-14.4524	-5.67984	1.31565	0.113756	-3.35974	-0.709296
V0426_GL	-4.8831	21.3374	7.04469	-0.68832	-1.13625	4.17971	3.40682	3.06748	-12.3316	-4.06284	1.37025	-0.533265	-1.59274	-0.71592
V0427_GL	-6.78212	23.1816	6.389	0.286366	-0.739131	5.17753	5.38483	3.5821	-14.7549	-5.87431	0.833646	0.0362285	-2.54923	0.124092
V0428_GL	-7.17491	22.9118	7.38844	0.803542	-0.696741	3.6096	5.65176	4.59592	-16.3024	-5.4799	-0.53592	-1.1425	-3.05355	0.243142
V0429_GL	-6.18192	24.0032	7.47578	0.433714	-0.565716	4.45666	4.83029	5.15988	-17.3095	-4.91925	-0.754403	-1.83455	-3.01801	0.312107
V0430_GL	-5.07581	25.0387	8.02377	-0.87095	-0.427418	6.27529	3.07406	4.16571	-15.4287	-5.71768	-0.647959	-0.439881	-2.23081	0.700382
V0431_GL	-6.18147	23.2294	7.14161	-0.787392	-1.07985	6.52276	3.47722	3.41391	-13.928	-4.92375	-0.411938	-0.681806	-2.11778	0.649537
V0432_GL	-6.17304	24.442	7.75313	-0.120282	-0.360251	4.23036	3.93116	3.91119	-15.6924	-4.49917	0.918704	-0.328113	-1.89166	-0.356221
V0433_GL	-5.92681	25.5754	8.8112	0.110601	-0.897761	4.93655	5.22738	4.22236	-14.1547	-4.59198	-0.220617	-0.318911	-2.58212	-0.186714
V0434_GL	-5.8807	22.0254	7.50391	0.277827	-1.02008	4.79101	3.69444	2.99451	-11.8278	-4.6101	0.401491	-0.176732	-1.79834	0.0124738
V0435_GL	-5.09995	22.0551	5.65819	-0.521608	-0.318888	4.59165	3.57848	2.22566	-10.2652	-3.97052	0.862384	0.0392956	-0.789812	-0.0194473
V0436_GL	-6.64221	24.5044	8.09916	0.323771	-0.758566	5.87757	4.78845	3.52637	-15.7461	-5.02416	-0.520717	-1.97766	-1.65743	-0.618839
V0438_GL	-4.57186	21.497	6.77038	0.10816	-0.9056	4.8657	2.3735	2.68127	-12.863	-3.78076	0.584868	-0.33601	-1.86536	-0.620962
V0386_HN	69.8891	6.28864	1.99111	0.226828	-2.45844	1.50206	-1.14192	1.53725	1.03883	-1.10345	-0.181424	-0.800835	0.374913	0.0763034
V0387_HN	74.7917	6.703	1.8881	-0.258776	-1.96091	0.930303	-2.71517	1.53458	0.751996	-0.440845	0.101712	-0.468328	0.19615	0.156198
V0388_HN	57.9674	5.00591	1.86188	-0.187294	-1.29373	0.460506	-1.53907	1.33106	0.882373	-0.44493	0.162105	-0.343852	-0.286278	0.0796474
V0391_HN	72.1832	6.55884	1.48597	1.00096	-0.623719	1.03379	-0.875129	0.763114	0.466479	-0.505495	-0.728072	-1.07957	-0.158113	0.433015
V0392_HN	73.6088	6.47705	1.43237	0.582865	-1.08266	1.01955	-1.99587	0.98065	0.390204	-0.120936	-0.685731	-0.335743	0.472067	0.960284
V0393_HN	69.919	6.70746	1.87992	-0.00943182	-0.451008	0.231229	-1.92167	1.02826	0.888306	-1.00225	0.22214	0.210802	0.557047	0.347892
V0395_HN	70.2985	7.64271	1.43229	0.193571	-1.29235	0.893064	-2.08112	0.37801	0.34482	0.0805985	0.450224	-0.496474	0.619566	0.0417763
V0396_HN	72.0695	6.2575	1.4876	-0.11865	-1.13736	0.445303	-2.47942	0.646119	0.540437	-0.756723	-0.529304	-0.0283259	0.997597	0.143114
V0397_HN	70.3975	7.02984	2.41872	0.338703	-1.00424	1.02461	-2.70166	0.931398	-0.898461	-0.948469	0.885517	-0.595836	0.67925	0.0922778
V0398_HN	71.2723	7.63318	2.90507	0.235408	-1.58223	1.51824	-2.7647	0.867747	-0.0994144	-0.767138	1.36251	-0.0921489	0.746682	0.160127
V0314_HZ	-1.15692	-7.54056	2.56723	-4.67279	4.05723	-15.3039	0.364601	-2.33743	-0.0245836	-12.5079	-4.66823	-1.24707	-1.47247	0.94585
V0315_HZ	-0.456752	-8.68908	2.92092	-5.52526	4.93595	-18.789	-0.0951327	-2.29724	-0.176853	-15.399	-7.35628	-2.08591	-0.779659	1.12405
V0316_HZ	-0.789817	-7.32388	4.22539	-4.5816	3.3053	-15.0456	0.684378	-0.441782	-0.334675	-10.2918	-5.03478	-1.06313	-0.958552	1.34858
V0317_HZ	-0.091955	-6.47223	4.00719	-5.19425	3.38198	-14.6951	0.797393	-0.721509	0.715505	-13.4309	-4.76144	-1.79032	-0.847922	1.12412
V0318_HZ	-0.978837	-8.27233	2.76593	-4.04843	3.35989	-16.4485	-0.122445	-1.82812	-0.522091	-13.4909	-5.97688	-1.9304	-1.0864	0.845417
V0319_HZ	-1.61326	-7.95557	3.47075	-4.94465	3.91823	-15.8157	-0.583467	-1.23731	-0.441475	-12.4438	-5.39782	-1.93328	-1.3177	0.905254
V0320_HZ	-0.676862	-6.77219	2.18712	-4.44232	3.10413	-14.7061	0.245762	-1.1092	0.116007	-11.7279	-4.91867	-1.16918	-0.878001	0.539943
V0321_HZ	-1.36334	-7.46675	2.91916	-4.69845	3.99915	-16.7715	0.187318	-0.583924	0.416348	-13.588	-5.92682	-1.58894	-0.673199	0.907137
V0322_HZ	-0.537577	-8.07323	2.69611	-5.04542	2.93973	-15.7582	0.484488	-2.05865	0.0884855	-13.757	-5.71543	-2.25718	-0.551558	1.2054
V0323_HZ	-0.948312	-6.02579	0.74461	-4.16896	3.86814	-14.4038	0.437536	-2.10652	0.681579	-11.5374	-4.94419	-1.35084	-0.67799	0.351953
V0324_HZ	-1.73428	-7.36475	1.99569	-4.29262	3.98896	-16.2752	-0.0276085	-2.0549	0.484377	-13.6119	-5.08532	-0.773553	-0.455342	0.854483
V0325_HZ	-0.724977	-8.85734	3.01428	-5.98419	3.78609	-16.8947	0.0459705	-1.04689	0.685338	-16.1236	-6.85125	-1.47427	-0.662755	1.57231
V0326_HZ	-1.21907	-8.3939	3.30341	-5.32712	3.58348	-17.431	0.638539	-0.94358	0.533187	-15.856	-6.29323	-2.20417	-1.13408	1.21236
V0327_HZ	-0.718813	-8.25007	3.45475	-4.89791	4.02262	-16.8838	0.0937736	-0.48714	-0.142523	-15.1856	-5.74335	-1.39923	-0.643105	1.26492
V0328_HZ	-0.937802	-8.36547	2.79002	-4.7413	3.79872	-15.8719	0.569536	-1.78429	-0.368393	-14.6761	-6.22219	-2.01742	-0.958492	1.23704
V0329_HZ	-0.647963	-7.89976	3.02091	-6.09516	3.7868	-15.1766	0.0906539	-1.5379	0.41701	-13.4031	-5.00342	-1.99871	-1.26611	1.17445
V0330_HZ	-0.26059	-7.99642	2.65742	-4.50818	2.82452	-14.0134	0.414827	-1.3746	-0.20317	-11.8431	-4.64638	-2.06349	-1.30515	0.931767
V0332_HZ	-1.02701	-8.26138	2.18226	-4.94121	3.31153	-15.298	1.4194	-1.08666	0.15143	-11.541	-3.21786	-1.03921	-1.48398	1.29623
V0333_HZ	-0.425633	-7.2317	3.1252	-3.74136	1.95516	-10.7913	0.417693	-1.60152	-0.198378	-7.08634	-1.87284	-0.296024	-0.451027	0.318642
V0291_Hi	-2.89621	-5.49885	-3.02046	4.3132	7.52471	2.39057	-3.31531	5.1549	-0.312791	-0.444314	0.762486	0.23588	0.396803	4.47813
V0292_Hi	-1.82618	-4.78122	-3.25492	4.81308	10.0022	3.84088	-2.86469	8.04452	1.15484	-1.31641	1.3393	1.54288	1.62648	4.70167
V0293_Hi	-3.02155	-4.33635	-3.70289	4.83831	9.80651	3.90636	-1.31828	7.08114	0.504323	0.306746	1.51467	1.00044	0.704704	4.45444
V0294_Hi	-2.30539	-4.98486	-2.18716	3.68448	7.42787	3.05262	-2.07404	3.96347	0.419951	0.316957	1.24348	0.425723	0.742878	4.31991
V0295_Hi	-0.706711	-5.62432	-5.23539	6.5628	10.3761	2.80533	-1.75034	5.12773	0.148353	0.0853847	-0.223235	0.39025	-0.104268	5.531
V0296_Hi	-1.22968	-5.42268	-3.3627	5.89644	9.53663	3.98469	-2.86136	6.59572	0.0178045	0.448517	0.729009	-0.628455	0.888271	4.07112
V0297_Hi	-0.806371	-5.87314	-2.82357	5.60294	9.16077	3.92043	-1.8106	5.56783	0.114425	0.973508	0.932756	0.786516	1.19134	5.67201
V0298_Hi	-2.6705	-6.13467	-3.53992	6.74055	10.5493	3.86995	-1.83697	6.10795	-0.634475	0.102706	0.562825	0.726796	1.22373	6.5519
V0299_Hi	-3.02967	-6.0924	-3.221	5.21363	10.5097	4.51582	-3.82347	6.83083	0.435024	0.542746	0.306191	0.758727	0.69597	6.39063
V0300_Hi	-1.06615	-4.96073	-3.13145	6.02749	11.0071	2.88516	-2.86919	6.66679	-0.172713	0.658092	1.50767	0.681555	0.904464	5.09183
V0301_Hi	-2.99123	-5.00944	-2.03152	5.76716	9.91998	3.82811	-3.05736	7.53325	-0.687432	0.864156	1.41061	1.02117	1.41684	6.65071
V0302_Hi	-2.33859	-5.42435	-2.75473	6.20516	10.2472	3.82117	-2.79125	7.53885	-0.239912	1.54413	0.304738	0.722257	1.12563	7.31094
V0303_Hi	-2.11822	-4.94712	-1.94535	5.40869	10.1841	4.02604	-2.80663	8.18707	-0.23452	0.599897	0.962444	1.10383	0.964647	6.97199
V0304_Hi	-1.64111	-2.96315	-2.8496	4.82942	6.24585	3.05303	-1.33118	5.1209	0.260676	-1.0011	0.501096	0.770435	0.747619	2.98797
V0361_HY	-5.91562	23.0732	4.17294	0.944637	2.11113	-13.4688	1.79804	4.10225	10.4663	7.69329	0.924709	-0.293037	2.26493	0.0491256
V0362_HY	-5.23625	23.4737	4.30062	0.379268	1.54686	-13.944	0.398119	4.82516	9.03245	7.38168	0.509247	-0.96739	1.35747	0.251205
V0363_HY	-3.77688	21.9905	5.03949	0.981544	1.80477	-13.9059	1.98827	4.45758	11.8168	8.26603	1.26822	-0.787587	3.12401	-0.855099
V0364_HY	-5.40157	22.1076	3.47925	0.738523	1.29449	-12.6453	0.949729	3.68137	9.12851	6.69777	0.574471	0.399076	1.70714	0.112419
V0365_HY	-3.82063	21.3685	4.24808	0.436951	1.17352	-11.7288	0.25112	3.96048	8.60038	7.47585	0.810096	0.0585356	1.66227	0.192876
V0366_HY	-6.20334	20.6707	2.98872	0.54834	1.03601	-12.1805	1.29992	3.83353	8.55855	7.09072	0.779333	0.423149	1.69224	0.116587
V0367_HY	-5.05823	20.7584	4.17589	0.69761	1.59915	-11.1411	1.66912	3.32103	8.32455	5.94953	-1.18745	-0.919294	1.8441	1.15706
V0368_HY	-5.72076	21.0412	4.11543	0.359373	1.37742	-10.1083	-0.135728	2.9045	7.88145	6.30169	-0.212952	-0.415593	2.74059	0.926642
V0369_HY	-5.48847	21.6332	3.57921	1.54994	1.95788	-12.6864	0.986678	3.07602	8.54212	7.02856	1.4202	0.351065	2.01075	-0.626175
V0370_HY	-4.94594	22.8531	3.52437	0.829318	1.56093	-15.2404	1.09514	3.99866	10.519	8.36333	1.32969	0.740465	1.65741	-0.691154
V0371_HY	-5.36223	18.9608	3.76635	1.79809	0.657981	-9.50228	1.41217	2.40711	8.15969	5.89754	0.783417	0.197189	2.0198	-0.420343
V0372_HY	-5.74415	22.8842	5.22288	0.407728	1.19375	-11.6061	-1.11952	4.16411	8.26717	7.57191	1.46024	0.00533632	1.71589	-0.0859429
V0373_HY	-4.94541	17.8095	3.22015	0.203683	1.63681	-10.0262	1.19653	2.99925	6.76363	5.31196	0.840512	0.408762	1.3241	0.0277003
V0374_HY	-5.15796	22.908	4.45352	-0.276875	1.86546	-12.8416	1.17544	4.37887	9.31983	7.26812	1.01873	-0.521898	1.60834	0.144828
V0375_HY	-6.1801	21.8372	5.09648	1.2069	1.15149	-13.3834	0.863252	4.14713	10.6253	8.04778	1.14902	-0.645597	2.25399	-0.220373
V0376_HY	-6.42003	21.4788	4.12409	0.857028	1.37802	-12.7225	1.45246	3.70001	10.2085	7.81145	0.504268	-0.494655	2.1849	0.132328
V0377_HY	-5.44469	22.6142	5.20896	0.630532	1.7431	-12.7303	0.226565	4.81732	9.01788	6.96954	0.892065	-0.3124	1.31955	0.386175
V0378_HY	-4.15813	21.3318	3.57026	1.14812	1.23444	-12.4485	1.59207	3.60201	8.1676	7.06867	0.73596	0.271592	1.68389	-0.250831
V0379_HY	-5.37955	22.7569	3.32737	0.473598	2.18735	-13.5317	1.1497	3.61107	9.46957	6.76035	0.999108	0.672371	1.97288	-0.0132606
V0380_HY	-5.57142	21.5153	3.8291	0.745459	1.96897	-12.2819	0.960217	3.83711	8.53104	7.10193	0.573512	0.399389	2.09766	0.0310276
V0494_HK	-3.99829	4.83852	1.13173	2.93366	-3.23666	10.9744	0.928435	-5.30477	6.333	-5.61423	-0.901001	-0.947303	10.7194	-1.86904
V0495_HK	-5.60512	5.14478	2.60441	2.55092	-2.38145	9.90544	1.04469	-4.52686	5.68865	-8.0138	-0.844247	-1.35285	9.78501	-1.7174
V0496_HK	-3.99359	4.25811	1.56367	2.39183	-2.896	9.94104	0.974388	-4.53187	6.14163	-6.74643	-0.941549	-0.871414	9.81718	-1.76303
V0497_HK	-4.04371	4.02544	1.71113	3.13495	-3.516	10.1537	1.4498	-4.40116	6.26794	-7.71743	-0.831515	-1.0591	10.6738	-1.49398
V0498_HK	-4.83763	3.92415	2.18476	3.22065	-2.91593	9.82277	2.8262	-4.20699	5.31664	-6.58854	-2.90455	-1.24841	9.38457	-1.32637
V0499_HK	-4.45	3.3528	0.714498	2.70762	-2.61399	9.5647	2.3926	-4.53007	6.01693	-7.94459	-2.19374	-0.712957	9.98108	-1.28057
V0500_HK	-3.68809	2.22796	1.19194	2.04421	-3.24496	8.8958	0.581403	-3.66864	4.84089	-4.61796	-1.52015	-0.733979	9.51957	-1.11908
V0501_HK	-4.08369	5.40142	1.74402	3.41355	-2.35519	9.91762	2.26144	-3.27318	5.39299	-6.25272	-1.9478	-0.418377	9.29121	-0.942754
V0502_HK	-3.24118	2.67139	1.47387	2.59618	-2.09999	6.85019	1.89798	-2.26422	3.56208	-3.95165	-1.19701	0.128	7.12893	-1.01969
V0503_HK	-5.218	4.8689	3.01822	2.58422	-2.61994	9.00591	1.91182	-4.1172	5.01517	-6.3006	-0.93245	-1.09226	8.18053	-1.5854
V0504_HK	-4.57986	3.34157	1.89008	3.28454	-2.51638	9.63865	2.06213	-5.68224	5.42855	-7.81818	-1.1298	-1.13713	10.4405	-1.90621
V0505_HK	-4.20264	3.30947	1.94968	2.72849	-3.26107	10.244	1.78891	-5.17242	4.47992	-7.59577	-2.2796	-1.03445	10.7152	-1.38797
V0506_HK	-4.7688	3.27641	0.771103	1.96702	-1.51366	7.46669	1.51629	-3.9256	3.6613	-3.93654	-0.16471	-0.663535	7.03787	-0.835396
V0507_HK	-4.89388	6.07254	2.87494	2.83747	-2.92123	11.2696	1.74851	-5.00981	5.98612	-6.66502	-0.544518	-1.06616	10.252	-1.41577
V0508_HK	-3.27201	3.46572	1.56648	1.94966	-1.8128	8.60934	1.6916	-3.56581	3.81704	-4.89224	-0.767023	-1.14884	8.20253	-0.497745
V0509_HK	-4.67645	4.27474	1.48336	1.92517	-2.20742	8.70342	1.29255	-3.51269	4.85644	-4.19433	-1.45222	-1.44644	7.68431	-0.944894
V0510_HK	-3.98837	3.51315	1.26803	3.17292	-3.38579	9.833	2.05336	-4.28083	5.84654	-6.20916	-1.65159	-1.48606	9.55871	-1.9014
V0511_HK	-3.77443	3.84577	1.1265	3.2463	-3.55735	9.50775	1.05675	-4.96461	5.93266	-7.5542	-1.85134	-1.80707	10.6213	-2.08608
V0512_HK	-3.08383	4.3982	0.878032	3.14064	-1.41174	6.85854	1.9172	-3.09644	3.90236	-4.47305	-1.19403	0.691996	6.84276	-0.185553
V0513_HK	-5.63931	3.91622	0.834232	4.13398	-4.03007	7.03104	2.56349	-2.00832	5.50363	-3.17999	-1.98748	-1.29617	5.5227	-0.106402
V0479_JY	-2.70187	1.80139	7.42015	1.2165	-3.46359	7.18315	-2.02356	-4.8252	9.01071	-4.09205	5.04323	0.651825	-8.29774	0.132103
V0480_JY	-1.87255	2.07907	6.83051	1.78397	-2.76495	7.52425	-2.24205	-4.97509	11.2883	-5.32652	5.04217	-0.51805	-8.94238	0.713967
V0481_JY	-4.99587	1.50288	7.057	1.47569	-4.35369	7.91234	-2.96444	-4.98037	10.8221	-5.59659	4.82608	0.156575	-10.0623	0.471475
V0482_JY	-3.39378	2.41452	6.83722	1.0129	-2.93647	8.48957	-2.68212	-5.11704	11.1008	-7.23941	4.40259	-0.594755	-9.88494	1.16032
V0483_JY	-3.26826	0.741133	6.37888	2.41046	-4.4984	7.37856	-2.17845	-4.62352	12.4189	-6.00727	4.89515	-0.518175	-11.6111	0.553503
V0484_JY	-3.73866	3.42339	7.85246	1.08256	-3.92816	8.20834	-2.94228	-4.16873	12.626	-6.44191	5.89479	0.121482	-10.727	0.847055
V0485_JY	-2.60282	3.22297	6.27505	0.816613	-3.30078	6.56657	-1.6797	-3.36189	9.31393	-5.24157	5.07092	-0.0878645	-8.33867	0.284269
V0486_JY	-3.35019	3.88452	7.62559	0.326669	-3.65937	8.18074	-2.51853	-4.75933	13.1836	-6.98242	5.922	-0.287521	-10.4962	0.531528
V0487_JY	-4.59573	4.38054	7.56014	1.24547	-3.43665	9.30002	-2.54871	-5.24465	13.6058	-6.56478	6.77424	0.321386	-11.5329	0.443086
V0488_JY	-3.04261	2.02912	7.45517	2.87048	-4.01291	7.08207	-3.43107	-4.11494	11.2755	-6.55191	5.84984	0.662481	-9.85662	0.908304
V0489_JY	-4.04237	3.85717	5.14583	1.6449	-3.32204	6.46469	-2.36768	-4.19101	9.09005	-3.76014	2.71477	-1.27903	-5.03528	-0.340124
V0490_JY	-2.81175	2.14544	6.71654	1.24861	-2.85178	6.3855	-2.47921	-4.23064	9.32975	-4.71891	5.29902	0.733399	-7.2518	0.137977
V0491_JY	-5.24185	3.96033	5.95467	2.32965	-3.89793	7.42909	-1.51087	-4.76364	10.1324	-4.77747	4.32344	0.117266	-7.76513	0.025207
V0492_JY	-5.03056	2.80431	5.12705	1.55065	-3.56576	6.65479	-1.91627	-3.96956	8.63759	-4.38885	3.01875	-0.0587362	-6.3574	0.370035
V0493_JY	-3.61586	1.7165	7.32376	2.96734	-4.77036	8.40577	-2.03625	-5.39011	11.8854	-6.48066	5.47626	0.713875	-10.3702	0.420913
V0309_La	-2.77908	-5.32081	-2.9589	6.42252	8.75646	4.42934	-3.18274	6.31759	-0.322786	0.485175	0.518146	0.414452	1.02755	6.8071
V0554_La	-2.15895	-4.84499	-2.82888	5.8643	10.2606	4.16086	-2.14859	8.02665	-0.273068	0.300339	0.579776	0.711945	0.300549	6.65077
V0555_La	-1.83017	-5.73415	-4.59319	6.0474	11.9596	3.76589	-3.13654	7.56442	0.533088	0.166869	0.114727	0.370454	1.07085	5.17865
V0556_La	-2.05478	-4.65599	-1.88512	4.14154	6.67704	3.5829	-2.04491	4.70147	-0.713136	0.944848	1.68083	1.29912	0.829168	5.07761
V0557_La	-2.18259	-5.3717	-2.22123	5.96419	10.1223	3.25361	-2.98515	6.67597	-0.321824	0.745905	1.41736	1.34983	0.952779	6.133
V0558_La	-1.45849	-5.82386	-2.60629	4.52706	7.61176	2.80133	-2.53735	5.08864	-0.0267919	0.380608	0.573185	0.615114	1.23977	4.42692
V0597_La	-1.25931	-5.89229	-3.89217	5.46024	10.2343	2.92148	-2.69215	6.98078	-0.0509495	1.01436	-0.664375	-0.763759	0.0572146	1.41399
V0598_La	-1.77417	-4.64939	-3.85505	6.18743	11.0035	3.973	-2.7342	6.66456	-0.0550539	0.0346106	1.83181	1.00178	1.37297	7.30153
V0599_La	-3.01866	-6.13454	-2.98664	6.10938	10.2311	2.84824	-1.2369	6.62211	-0.303189	0.751781	1.62903	2.54635	1.16418	6.14562
V0600_La	-1.60995	-4.67354	-2.49989	5.47173	10.2285	3.52979	-2.21631	8.33833	-0.321153	0.474516	1.59475	2.0359	1.5905	8.48938
V0601_La	-2.1328	-5.48338	-3.15328	5.01828	9.87839	3.84507	-3.67033	6.39706	0.421367	1.29396	-0.295543	-1.42832	-0.756411	3.09365
V0602_La	-2.11994	-5.15682	-1.81663	5.27678	8.99791	3.3403	-4.71012	7.22187	-0.263256	0.963543	1.09255	0.0121194	1.97379	5.64999
V0603_La	-2.89272	-4.95167	-2.65971	5.24072	10.5721	4.01038	-3.32935	6.02766	0.321035	-0.371249	1.0401	0.633302	1.53268	5.95146
V0605_La	-2.02049	-5.27191	-1.68339	4.70893	8.51711	3.53502	-1.53403	5.92185	0.241546	0.659536	0.348652	0.384599	-0.870199	4.19226
V0606_La	-1.27582	-4.93208	-3.32881	5.00289	8.3768	3.39012	-2.57314	5.31879	-0.718771	0.525385	0.80598	0.473207	0.702271	4.79452
V0354_LF	-4.88689	3.70549	2.49731	2.5388	-2.72	7.75984	0.564621	-4.48448	7.337	-5.41669	-0.843275	-1.66115	1.60202	-0.126845
V0355_LF	-4.48125	3.75979	1.73697	2.99072	-3.06582	10.5722	1.63344	-4.90291	5.34967	-6.82731	-1.91703	-1.21023	10.1434	-1.02688
V0356_LF	-4.46991	3.83922	1.44403	2.40048	-2.65979	10.0776	1.68793	-4.41598	5.26816	-6.61515	-0.833895	-0.793575	10.4193	-1.87392
V0357_LF	-3.29658	4.19959	1.83312	2.96223	-3.31176	9.06522	1.68513	-3.83531	4.8653	-6.48085	-0.992038	-0.788271	10.6612	-1.64617
V0358_LF	-3.94774	2.43103	7.71892	1.62954	-3.32048	8.76767	-2.39044	-4.30716	11.6351	-6.19718	5.98399	-0.336273	-10.5721	0.321903
V0359_LF	-3.13107	2.21671	7.32088	1.52885	-3.54102	8.51974	-3.23535	-4.70109	11.1961	-5.76839	6.15791	0.486727	-9.29116	0.120464
V0360_LF	-4.25421	2.49443	5.94884	1.40861	-3.3861	7.08527	-1.62685	-4.12631	8.64196	-4.89621	2.68431	0.698009	-5.24254	0.945098
V0308_Ms	-0.117624	-7.00431	-3.20706	6.13685	11.7376	3.4623	-2.61744	8.46062	1.35035	-0.713422	-1.57488	-2.11751	-1.5242	-4.41862
V0399_NN	-5.14049	-0.305175	-14.0817	-6.96208	-13.4582	0.5962	-12.8105	5.1041	-0.976219	0.0847724	0.102973	-0.635271	1.81107	-0.459011
V0400_NN	-5.35111	0.787061	-17.3734	-8.6939	-16.5674	-0.379525	-17.1783	7.35145	-2.22598	-0.422268	0.385709	-0.58243	1.45491	-0.764062
V0401_NN	-3.88002	1.45216	-16.8981	-7.21564	-15.9652	-0.713393	-13.8845	7.46038	-1.73144	-0.776614	0.107316	-0.430002	0.324207	0.291097
V0402_NN	-3.55805	0.71319	-12.8669	-6.07415	-11.1786	-0.228383	-11.3026	4.26953	-1.17843	-0.712642	-0.392241	-0.489365	1.18429	0.100662
V0403_NN	-4.22835	2.02135	-21.1167	-7.86816	-14.3201	-1.57695	-13.0793	6.204	-1.93407	-0.559631	1.25878	0.0757435	-1.3714	-0.172088
V0404_NN	-4.9612	0.300237	-17.6403	-6.97194	-15.462	-0.171362	-14.6468	5.92197	-1.69199	-1.02918	1.76009	-1.02341	0.58633	-0.68051
V0405_NN	-5.04611	0.549481	-20.1596	-6.91614	-15.6159	-1.34686	-12.7854	6.34901	-2.28669	-0.0260043	0.970189	-0.0651237	-0.458348	-0.372642
V0406_NN	-3.76878	0.335435	-20.1077	-7.29335	-15.8724	-0.613781	-12.7302	6.75269	-2.29019	-0.153219	0.363188	-0.667827	-0.748543	-0.32893
V0407_NN	-5.34751	-0.240521	-16.1774	-7.76536	-14.063	-0.00825746	-13.1481	5.5937	-0.202899	-0.739193	0.38492	-1.71408	0.245869	0.287531
V0408_NN	-4.43269	2.21091	-15.6609	-7.19912	-16.1852	-1.3703	-15.1306	7.05473	-1.69877	-1.56597	1.17829	-0.629984	0.352594	-0.356921
V0409_NN	-4.02563	-0.513312	-18.5269	-8.00233	-15.2893	-0.655369	-15.1052	6.31889	-1.34248	-0.89145	-0.127572	-0.809179	1.69213	0.399943
V0410_NN	-4.24137	0.880553	-18.7716	-8.26714	-15.1458	-1.37489	-14.989	7.01569	-1.34977	-1.31031	1.57776	-0.581001	0.736941	-0.0418494
V0411_NN	-5.25149	0.586501	-15.7163	-8.18935	-15.1831	-0.576305	-15.5815	6.82039	-1.1468	-0.391231	0.695885	-1.60071	-0.0514111	-0.032103
V0412_NN	-4.20679	0.470447	-18.4123	-7.33472	-14.9525	-0.622286	-13.4595	5.98498	-1.32075	-0.680242	1.16257	-0.194625	0.314669	0.259457
V0413_NN	-4.56552	1.25263	-18.149	-8.57218	-16.2219	-0.861739	-14.9245	7.16631	-1.92879	-1.51125	1.0701	-0.0506234	0.0724923	-0.301652
V0414_NN	-3.54077	0.537798	-11.9737	-5.55991	-9.55024	-0.235949	-9.0841	3.88256	-0.176622	-0.204975	0.217785	-0.545977	0.601749	0.391309
V0415_NN	-3.24037	0.47576	-18.5176	-8.49934	-15.629	-1.04544	-15.5173	7.17481	-1.24366	-0.884292	1.22556	-0.801961	0.796072	-0.161698
V0416_NN	-4.80149	1.30019	-18.2007	-8.69795	-15.3848	-0.528776	-15.0126	6.95873	-1.3914	-1.0367	1.02842	-0.565943	0.229955	-0.0201493
V0417_NN	-4.02802	2.0589	-17.7719	-9.63988	-15.4825	-1.14088	-17.0499	7.43365	-2.45845	0.256778	2.7938	0.293273	1.01507	-1.00088
V0418_NN	-4.21089	-0.391806	-19.5046	-8.7243	-17.0058	-1.35781	-15.202	7.15638	-0.450767	-1.03586	1.0274	-0.263841	0.85354	0.19222
V0559_OK	-1.35191	-15.9343	8.89272	10.4094	-19.0738	-2.43061	12.9756	7.81496	-0.966377	2.53185	-0.67045	-0.00228501	-0.657437	0.803086
V0560_OK	-0.825063	-14.0667	8.63251	8.89286	-15.888	-2.43684	11.3115	6.16817	-1.09808	2.68132	-1.08171	-0.00602928	0.146825	0.256577
V0561_OK	-0.89408	-15.3954	10.1774	11.0603	-19.2725	-2.35281	12.7051	8.04531	-1.29297	3.17768	-0.715826	-0.865	-0.716525	0.715493
V0562_OK	-0.348584	-14.3155	7.26749	8.67463	-15.2381	-2.81039	10.888	7.17838	-0.434258	2.72654	-1.1776	-0.243115	-0.975347	0.357413
V0563_OK	-0.629288	-16.4828	9.3042	10.4646	-17.9377	-3.61289	13.1866	8.24377	-1.75105	3.84499	-1.574	-0.0223236	-0.837838	0.16581
V0564_OK	0.276459	-17.0252	9.99356	11.0392	-20.374	-2.98533	13.5507	9.32617	-0.377574	2.67818	-1.31955	-0.744854	-0.431481	1.17333
V0565_OK	-0.549778	-16.6205	8.89895	10.1545	-19.2643	-2.93129	13.2517	8.7463	-0.417254	3.33153	-0.578017	-0.334165	-0.751544	1.31691
V0567_OK	0.604404	-17.9787	9.20684	11.3133	-20.4304	-2.93335	13.8902	8.94911	-0.909043	3.4476	-1.29839	-0.720748	-0.151241	1.53852
V0568_OK	-0.919617	-14.6869	8.56988	9.62182	-16.6025	-1.11362	12.2492	7.5524	-0.933107	2.02929	-0.0691581	0.0433537	0.233025	0.841951
V0569_OK	0.0484133	-15.8029	7.44121	9.83709	-16.4505	-2.66776	12.0238	7.60036	0.382939	2.6324	-0.0621419	0.10599	-0.627014	-0.35165
V0570_OK	-0.620102	-16.1616	9.84347	10.9578	-19.8862	-1.73425	14.3651	9.20109	0.260948	2.35643	-0.890405	0.136357	0.225977	0.601231
V0571_OK	-0.587154	-13.3009	7.75927	8.67612	-14.1178	-1.79817	9.9164	6.77807	0.00361234	2.33945	0.203919	-0.661011	-0.117904	0.381134
V0572_OK	-0.717141	-15.7214	9.9739	10.027	-18.1842	-1.72368	11.2767	7.86968	-1.29572	2.8719	0.268968	-0.785912	0.348461	0.381621
V0573_OK	0.696322	-16.6958	8.29325	10.3782	-17.7458	-3.47889	11.0982	7.29287	-1.24985	1.41863	-0.976109	-0.217659	-0.837454	0.691574
V0574_OK	0.38748	-15.8274	9.2142	10.0211	-17.3293	-1.93095	10.5383	7.62108	-1.40665	1.74506	-0.589856	-0.177453	-0.643443	0.858206
V0575_OK	0.0831181	-15.8003	9.66649	12.4826	-21.2253	-1.69694	13.5977	10.5548	1.07292	2.89847	-1.00257	-0.469384	-0.870583	0.735868
V0576_OK	-0.00779909	-16.585	9.56879	12.2427	-21.851	-0.770514	15.3211	11.6873	1.27	3.18521	-2.78336	-0.401902	-1.09214	0.0987826
V0514_TW	-1.82051	0.407197	3.40427	0.67593	-1.62728	1.56502	-3.85643	-5.22317	0.116043	2.52886	-8.57156	10.4732	-2.01448	-0.0831123
V0515_TW	-2.21853	0.0209088	5.434	0.406189	-1.35046	1.41098	-4.18419	-5.79158	-1.20684	4.87181	-9.99113	16.6067	-2.32775	-0.929097
V0516_TW	-1.4811	0.648206	4.79479	1.56378	-0.725228	1.56996	-4.89907	-7.13656	-1.40074	4.49797	-7.29261	15.783	-2.19044	-1.13412
V0517_TW	-1.33018	-1.96069	3.18813	1.0987	-1.27711	0.747318	-3.96185	-6.5436	-1.18635	3.51625	-4.43445	10.044	-0.209888	-0.269217
V0518_TW	-1.77455	-0.3767	4.07406	0.837826	-1.30513	2.51091	-3.93639	-5.1668	-0.824567	2.96379	-9.10573	13.5649	-0.715082	-0.685119
V0519_TW	-0.424127	-0.737332	3.62384	-0.0778849	-0.878254	2.2046	-4.43909	-5.62865	-1.15208	2.75187	-5.89971	11.4441	-1.12689	-0.289905
V0520_TW	-1.88855	-1.26105	4.04817	0.225412	-1.17601	1.04954	-4.10912	-4.56235	-0.81411	2.5352	-4.58593	11.0085	-1.3649	0.00470365
V0521_TW	-1.79897	-1.87129	3.5561	0.845054	-1.94162	0.414557	-3.65478	-5.23269	-1.95016	3.7434	-6.3606	12.1159	-0.614522	-0.747991
V0522_TW	-1.65266	-0.382347	4.3363	1.77977	-0.80879	1.14127	-3.75216	-7.17626	-2.78158	3.33946	-8.86277	14.7652	-0.896372	-1.8117
V0523_TW	-2.27056	-0.836182	4.65127	0.54764	-1.91652	1.52035	-4.06416	-4.95171	-1.89522	3.13571	-7.21929	12.66	-0.789758	-1.67664
V0524_TW	-0.594335	-0.438938	3.77261	0.506389	-0.645718	2.11134	-2.58068	-4.82703	-1.31025	3.56241	-5.76947	8.96659	-0.974079	-0.449199
V0525_TW	-1.42503	-0.344041	4.61896	0.599194	-3.30796	2.29217	-4.95612	-4.832	-0.97218	3.45117	-10.1341	15.6509	-1.73359	-0.522607
V0526_TW	-0.306687	0.311864	5.01565	-0.276329	-0.569003	1.39835	-4.6363	-6.14605	-0.334463	3.97784	-7.54192	11.173	-2.54944	0.455389
V0527_TW	-2.10353	-0.758155	5.15386	0.777112	-1.7366	-0.0882042	-2.52534	-4.87209	-3.08088	2.80534	-2.56345	8.47714	0.695044	-0.108902
V0528_TW	-2.28745	1.45948	3.88837	0.457198	-1.65625	1.39469	-2.7072	-3.90585	-1.33326	4.58069	-7.03288	9.32475	0.417917	-0.00640177
V0529_TW	-1.60235	0.299384	3.15809	1.23535	-1.17541	0.838281	-2.90724	-5.56668	-0.413126	3.05718	-5.66854	11.4016	-1.80343	-0.787243
V0530_TW	-1.70615	-0.190621	3.31259	0.166704	-1.96989	2.10327	-3.70093	-4.16394	-0.743798	2.18516	-5.20681	8.13191	0.39739	0.0113361
V0531_TW	-0.107218	-0.104238	4.73302	0.68369	-0.957795	1.22559	-4.06916	-5.32963	-1.401	3.23419	-5.07742	8.82006	-1.01485	0.233187
V0532_TW	-1.37342	-2.44975	5.28258	-1.21855	-0.200801	1.09278	-5.79109	-6.85577	-2.46684	4.641	-6.48665	15.954	-0.913151	-0.156602
V0533_TW	-1.2944	0.467425	4.73234	0.204535	-1.49307	2.35244	-5.06152	-6.49187	-0.843551	3.72514	-9.19264	18.0922	-2.21922	-0.637109
V0310_Tx	-2.42025	-6.15113	-3.36196	6.33609	9.83845	4.3493	-1.80225	6.59449	-0.584434	1.22913	0.941797	0.864097	-0.360361	3.32704
V0311_Tx	-1.71569	-6.30578	-5.05749	6.28224	10.6569	3.88016	-2.13284	7.59744	0.159562	0.314175	0.662292	1.59036	-0.162514	4.38914
V0313_Tx	-3.21056	-4.61541	-3.63322	4.4308	8.62973	3.56873	-1.98243	5.62599	0.592284	-0.258638	0.768536	1.91814	1.5634	5.09468
V0534_JP	-0.96275	-6.80811	2.97579	-26.2864	3.1302	6.72965	8.4996	2.35086	1.99455	5.4934	-0.0831524	-0.645942	-0.270227	-0.0667241
V0535_JP	-0.406836	-4.72433	3.47658	-23.5376	2.47168	5.39485	8.56871	1.82731	1.74279	4.74366	-1.6477	-1.3507	0.477252	0.721946
V0536_JP	0.265153	-6.25498	3.50058	-27.9344	4.06962	6.20441	8.69754	2.77062	2.08949	4.89847	-1.8502	-1.09842	-0.534839	0.610896
V0537_JP	-0.453298	-6.33309	3.05377	-24.8127	3.70913	5.19426	8.32203	2.03734	1.58238	4.19282	-1.08151	-1.01593	-0.270968	0.166025
V0538_JP	-0.172649	-6.16222	3.62851	-25.4343	3.05893	5.44128	8.26534	2.54225	1.78493	4.62203	-1.13384	-1.55601	-0.338318	0.755592
V0539_JP	-0.581463	-7.29134	4.01001	-24.5242	2.59569	5.4664	8.29066	2.07001	0.900769	4.46029	-0.0793983	-0.127097	0.378781	-0.0636081
V0540_JP	-1.15517	-6.19398	3.3077	-23.9033	2.66805	6.03702	8.49013	2.17233	1.98884	3.74019	-1.01653	-1.02997	0.00686135	0.380103
V0541_JP	-0.909949	-5.94691	3.13395	-24.5165	2.48038	5.6779	8.17756	2.07888	1.86018	3.99116	-0.291651	-0.918785	-0.25373	0.794983
V0542_JP	0.0246337	-7.0934	3.41784	-22.4559	2.64109	4.66696	7.74326	0.859411	0.87698	2.90166	0.261655	-0.961222	0.26894	0.956651
V0543_JP	-0.342736	-5.67533	3.57792	-27.7503	3.22043	7.12631	9.86496	2.63801	1.99639	4.61113	-1.18033	-1.86551	-0.838755	0.762258
V0544_JP	-0.317481	-6.72807	3.23838	-28.3683	3.76831	6.73198	9.52409	2.26328	1.98947	5.67031	-0.334902	-0.786487	-0.286851	0.539111
V0545_JP	-0.236366	-6.41056	2.93276	-28.1189	3.97484	6.68024	9.94727	1.99377	1.84886	5.00138	-1.56447	-1.2731	-0.251927	0.695034
V0546_JP	-0.787948	-6.55403	3.46858	-26.1774	2.31708	5.50601	9.2739	1.97318	1.11759	5.03401	-0.991862	-1.01929	-0.111428	0.491612
V0547_JP	-0.996332	-5.97447	4.29083	-24.6538	3.20567	6.41299	7.69176	1.6475	1.38192	4.22274	-0.288646	-1.12362	0.0439733	0.576144
V0548_JP	-0.315796	-6.63775	3.14408	-28.1722	3.06878	6.41019	9.45614	2.60449	1.97137	4.8157	-1.46861	-1.02948	-0.0561804	0.970288
V0549_JP	-0.410101	-5.24337	3.76171	-22.3602	1.95698	5.52939	7.6275	2.57535	1.75278	3.61712	-0.200634	-0.65854	-0.309129	0.19628
V0550_JP	-0.998208	-5.76612	2.49399	-21.6626	2.93112	5.16377	6.94983	1.40202	1.61186	3.93272	-0.940809	-0.39964	0.149394	0.595521
V0551_JP	-0.703409	-7.34568	4.21012	-26.4312	3.1478	5.46376	9.4452	3.07799	1.33847	4.04028	-0.599396	-1.44112	-0.621994	0.440632
V0552_JP	0.216409	-7.00629	3.42701	-21.8043	2.36635	4.62242	6.52262	1.90266	1.31807	3.70316	-0.044242	0.220963	0.249996	0.35141
V0553_JP	-0.582758	-5.01496	2.72174	-17.1259	2.04479	4.06054	5.22823	1.60662	1.36945	2.5304	-0.545184	-0.426766	0.446872	0.480876
V0439_WZ	-2.10732	-7.77579	4.83746	-0.0703659	2.36248	-5.74034	-3.10155	-6.67744	-4.27974	0.992528	9.7318	0.749341	1.89291	-1.1437
V0440_WZ	-1.01058	-9.07965	4.70844	-1.56749	1.81209	-5.26614	-2.16494	-5.72681	-5.36894	0.984878	7.35418	0.731613	1.85351	-0.548436
V0441_WZ	-1.53475	-8.08649	4.27122	-1.4837	1.73971	-4.36114	-1.76537	-5.24397	-4.58564	1.56914	7.79424	0.954984	1.12261	-0.779573
V0442_WZ	-0.633	-7.40299	5.21408	0.747675	1.17719	-4.0331	-2.37773	-7.21672	-5.83604	2.17342	7.88658	1.31426	3.68653	-1.81109
V0443_WZ	0.0556226	-7.26247	4.77345	0.19359	1.15224	-4.09611	-2.60878	-5.41109	-4.78166	1.17548	5.51194	0.317298	1.30366	-0.885593
V0444_WZ	-0.477986	-8.32936	5.15148	0.113017	1.88926	-5.57648	-1.25134	-5.60582	-4.68213	1.2837	7.80829	1.86691	2.69402	-1.56111
V0445_WZ	-1.09866	-8.12109	6.05598	-0.0280583	1.88002	-4.99316	-1.90037	-6.23866	-5.46551	1.96627	8.92839	1.37779	2.04325	-1.21207
V0446_WZ	-1.28563	-8.09491	4.74409	-1.10699	2.00087	-4.82261	-1.80583	-5.68723	-4.87758	1.92653	9.02929	1.0152	2.81489	-1.85406
V0447_WZ	-2.10867	-8.93816	4.85508	-0.967601	1.92991	-5.11869	-1.06408	-6.46314	-4.87549	1.76999	10.4164	1.9128	2.67567	-2.22969
V0448_WZ	-0.314652	-6.76217	5.62756	0.196413	0.831729	-4.53743	-2.06475	-4.51928	-3.5258	1.75755	6.81359	0.648005	1.59744	-1.31337
V0449_WZ	-0.506025	-7.38031	4.83956	0.403442	1.69865	-4.95647	-2.74581	-6.62366	-5.3882	1.59585	7.74871	1.28011	1.13589	-0.883004
V0450_WZ	-0.51917	-7.41065	4.24428	0.985011	1.38905	-4.98227	-2.12303	-7.33756	-5.05693	1.73608	6.45535	0.248887	0.43731	-0.582178
V0451_WZ	-1.23772	-3.83729	4.31396	0.282544	1.09887	-3.74584	-1.97515	-5.23009	-2.2841	0.318987	6.36192	0.50766	1.18796	-1.09026
V0452_WZ	-0.874757	-9.00626	4.73401	-1.28895	1.37315	-2.77438	-0.452511	-5.55717	-4.24209	1.61537	6.98592	0.918121	2.09409	-0.685272
V0453_WZ	-0.280507	-8.2874	4.8198	0.00312089	0.595601	-3.97143	-0.697148	-5.07387	-5.46295	1.21088	7.58605	0.888504	1.94084	-0.793061
V0454_WZ	-2.14067	-6.15462	4.29796	0.335481	1.26496	-3.2726	-1.8451	-6.41724	-4.42046	0.825254	5.6564	0.592063	3.03824	-1.75616
V0455_WZ	-0.812046	-7.0096	5.06562	-0.714828	1.47462	-6.1245	-2.6975	-5.6149	-4.04003	0.976351	7.70875	1.28296	1.82269	-1.1859
V0456_WZ	-0.630037	-7.50856	4.75112	0.0422351	1.50222	-5.23942	-3.08477	-6.53005	-4.8083	1.88278	7.68458	1.17535	2.13109	-0.796372
V0457_WZ	-0.445981	-7.05965	5.01218	0.112525	1.28149	-5.06744	-2.84767	-6.20052	-4.78973	2.03335	8.7212	1.80879	2.4806	-1.50596
V0458_WZ	0.290897	-9.72697	5.35313	-2.08435	1.5298	-5.12941	-0.252399	-5.44005	-4.64979	1.2157	7.07423	0.220857	2.49962	-1.28573
V0334_XM	-1.8664	-1.88	3.76867	1.82772	-0.48735	1.86308	-3.22685	-8.22712	-1.72679	5.85332	-4.59097	-6.50755	-0.372086	1.23876
V0335_XM	-2.86775	-1.37402	5.78581	3.88343	-1.1967	2.84478	-7.15918	-10.9432	-4.055	9.72928	-5.95225	-10.4695	-2.18244	1.20677
V0336_XM	-2.47376	-1.85109	5.41536	4.15071	-1.13872	2.14621	-6.58525	-10.2405	-3.11613	8.05574	-6.10008	-9.76341	-1.74689	1.20503
V0337_XM	-3.06158	-1.44834	5.27338	3.73933	-0.452377	1.70025	-5.66768	-9.73729	-3.22455	6.7492	-5.54684	-8.51299	-1.41929	2.08185
V0339_XM	-1.5217	-1.74534	5.27167	2.40188	-0.44238	1.05394	-4.93527	-7.6382	-2.20416	4.57004	-4.50815	-5.86373	0.132709	0.0126089
V0340_XM	-2.56807	-2.28978	4.80747	4.09701	-1.06326	1.68382	-6.76135	-11.308	-2.80062	8.66761	-7.07038	-10.8549	-2.06743	1.30247
V0341_XM	-2.43939	-1.8262	5.53112	4.59607	-0.238246	2.1908	-7.28048	-11.3372	-3.70501	8.44967	-6.9227	-10.6954	-1.72209	1.68764
V0342_XM	-2.27651	-1.83128	5.03285	3.98745	-1.01548	2.30625	-6.69517	-10.5774	-2.68117	8.15567	-6.7586	-10.1775	-1.43537	1.56235
V0343_XM	-2.64796	-2.49099	4.74305	4.07077	-1.80156	1.86124	-6.44166	-10.7826	-3.29742	8.58432	-7.17669	-10.2814	-1.42396	1.29186
V0344_XM	-1.77649	-1.7643	5.21539	4.982	-0.598785	2.04893	-7.03519	-11.0454	-3.48276	9.29685	-6.57533	-10.899	-1.67536	1.93883
V0345_XM	-3.49781	-2.38025	5.02169	3.72741	-0.769776	1.98955	-7.19986	-10.5069	-3.10834	9.02985	-6.59247	-10.3048	-2.17324	1.6827
V0346_XM	-2.08337	-2.16337	5.40445	3.79671	-1.63418	2.44636	-6.97672	-10.1029	-2.59683	7.68398	-7.12873	-10.7419	-1.74785	1.62567
V0347_XM	-1.39728	-2.14455	5.73396	3.78409	-0.560553	0.347284	-6.59441	-8.72516	-2.25779	6.09644	-4.43685	-7.5694	-1.63709	1.21497
V0348_XM	-1.75588	-1.8249	5.30024	5.1669	-0.856328	0.164345	-7.14707	-10.9809	-1.96889	7.51677	-7.92047	-9.87679	-1.90614	1.24798
V0349_XM	-2.67809	-1.82231	4.64057	4.3944	-0.295389	0.189272	-6.4637	-10.7359	-0.954825	7.46711	-7.00984	-8.88258	-2.06153	1.62713
V0350_XM	-3.11897	-1.5677	4.9419	4.37328	-1.39327	1.97171	-5.11494	-7.48237	-1.42357	4.77871	-3.21629	-6.67945	-0.851144	0.886235
V0351_XM	-2.08916	-2.10655	5.51226	3.64034	-1.37443	1.595	-6.10383	-10.622	-3.21235	9.12425	-6.54086	-9.70389	-2.31359	1.5464
V0352_XM	-3.16189	-1.86212	5.32268	3.91581	-0.679866	2.09812	-7.58798	-11.558	-3.35717	9.10347	-6.61311	-10.4941	-2.04012	1.60893
V0353_XM	-2.90882	-1.33347	4.80239	4.01085	-0.308831	1.58543	-6.7859	-11.0446	-2.81653	8.46606	-6.3555	-9.93411	-1.42427	0.930063
V0381_XY	-4.14429	5.16761	8.60202	1.06096	-3.05276	2.40432	-1.41764	-1.69078	12.8722	-2.39902	3.01405	-0.101945	-4.03266	0.132519

## Sheet: fig 3
fineRAD
Tree
((((((((((V0558_La:2.000000e+00,(V0554_La:1.000000e+00,V0557_La:1.000000e+00)0.000:1.000000e+00)0.000:1.000000e+00,V0556_La:3.000000e+00)0.000:1.000000e+00,V0555_La:4.000000e+00)0.000:1.000000e+00,((V0291_Hi:1.000000e+00,V0294_Hi:1.000000e+00)0.000:1.000000e+00,(V0617_Fl:1.000000e+00,V0313_Tx:1.000000e+00)0.000:1.000000e+00)0.000:3.000000e+00)0.000:1.000000e+00,((V0297_Hi:1.000010e+00,(V0298_Hi:1…
Copy and past above in text editor, save as .txt and open in preferred tree viewer to display the tree
Co-ancestry matrix
Individual	V0558_La	V0554_La	V0557_La	V0556_La	V0555_La	V0291_Hi	V0294_Hi	V0617_Fl	V0313_Tx	V0297_Hi	V0298_Hi	V0299_Hi	V0295_Hi	V0296_Hi	V0303_Hi	V0301_Hi	V0302_Hi	V0292_Hi	V0293_Hi	V0300_Hi	V0304_Hi	V0310_Tx	V0311_Tx	V0649_Fl	V0597_La	V0640_Fl	V0601_La	V0309_La	V0598_La	V0600_La	V0602_La	V0603_La	V0647_Fl	V0606_La	V0635_Fl	V0599_La	V0605_La	V0608_Fl	V0619_Fl	V0628_Fl	V0643_Fl	V0634_Fl	V0308_Ms	V0613_Fl	V0633_Fl	V0646_Fl	V0623_Fl	V0639_Fl	V0648_Fl
V0558_La	0	90.9236	91.4395	87.8168	92.0284	77.4267	76.5483	77.6918	79.9993	78.0887	76.4047	76.4047	77.9578	77.9578	77.9578	77.4946	77.4946	76.1895	76.1895	76.1895	76.1895	78.5288	81.5082	75.7799	77.3461	78.3607	78.3607	78.0077	78.0077	78.0077	78.0077	78.0077	77.7203	77.7203	78.1622	78.1622	78.1622	75.8916	75.0727	74.2364	74.2364	76.7167	79.4724	77.3651	77.3651	77.3651	77.1527	77.1527	73.5923
V0554_La	91.0462	0	93.8258	86.7496	93.147	79.8885	77.0424	77.7765	79.2173	81.3951	80.5949	80.5949	80.2819	80.2819	80.2819	78.5671	78.5671	78.3798	78.3798	78.3798	78.3798	77.8976	82.7905	77.0281	78.9943	79.2484	79.2484	79.2248	79.2248	79.2248	79.2248	79.2248	79.1443	79.1443	78.6291	78.6291	78.6291	74.8229	76.7298	74.068	74.068	76.8749	78.2804	79.4055	79.4055	79.4055	76.0699	76.0699	73.9892
V0557_La	91.4767	93.7649	0	89.6878	94.6074	78.3125	78.1761	78.3174	79.4472	80.0746	78.0003	78.0003	79.4978	79.4978	79.4978	77.7895	77.7895	77.8252	77.8252	77.8252	77.8252	78.7219	82.839	77.8918	79.1683	78.1253	78.1253	79.2775	79.2775	79.2775	79.2775	79.2775	77.833	77.833	78.9046	78.9046	78.9046	75.0507	76.2931	74.6397	74.6397	77.5119	78.8777	77.6726	77.6726	77.6726	78.07	78.07	75.2879
V0556_La	87.7676	86.5994	89.5907	0	90.6237	76.6781	76.6765	75.4414	79.7495	77.2723	76.2662	76.2662	77.8282	77.8282	77.8282	78.7499	78.7499	77.6088	77.6088	77.6088	77.6088	78.9565	82.0358	75.1769	74.8688	77.8438	77.8438	78.7487	78.7487	78.7487	78.7487	78.7487	77.2368	77.2368	78.8376	78.8376	78.8376	73.8828	73.8845	73.4934	73.4934	74.116	76.1323	76.5519	76.5519	76.5519	75.847	75.847	73.4514
V0555_La	92.0838	93.0988	94.6208	90.7449	0	80.8714	77.5411	77.9297	82.7045	80.8031	79.9389	79.9389	80.3476	80.3476	80.3476	81.185	81.185	79.3026	79.3026	79.3026	79.3026	82.2035	86.7045	79.7498	79.4392	81.306	81.306	82.9098	82.9098	82.9098	82.9098	82.9098	81.0852	81.0852	81.9767	81.9767	81.9767	76.7647	77.7787	77.4271	77.4271	80.0839	82.8667	82.4115	82.4115	82.4115	81.021	81.021	76.4874
V0291_Hi	77.4066	79.7911	78.2662	76.7025	80.8236	0	77.1538	76.3138	76.7442	78.7602	78.067	78.067	78.5806	78.5806	78.5806	78.5529	78.5529	78.3835	78.3835	78.3835	78.3835	76.21	78.3852	76.6991	74.9639	77.4151	77.4151	77.3529	77.3529	77.3529	77.3529	77.3529	76.5915	76.5915	76.1923	76.1923	76.1923	73.7851	76.0643	75.8635	75.8635	76.2839	78.067	76.7154	76.7154	76.7154	77.5593	77.5593	74.6476
V0294_Hi	76.5363	76.9582	78.1254	76.6905	77.4975	77.137	0	76.5153	74.6528	78.2529	78.5655	78.5655	78.1917	78.1917	78.1917	78.2267	78.2267	78.0677	78.0677	78.0677	78.0677	76.8698	77.7694	75.7574	75.4477	75.952	75.952	74.7981	74.7981	74.7981	74.7981	74.7981	75.044	75.044	75.8427	75.8427	75.8427	74.0807	74.9976	73.9396	73.9396	75.865	76.1818	75.809	75.809	75.809	76.2953	76.2953	73.921
V0617_Fl	77.7579	77.7558	78.3574	75.5356	77.9766	76.3755	76.6001	0	79.1332	75.8152	77.0498	77.0498	77.5989	77.5989	77.5989	78.5164	78.5164	77.6989	77.6989	77.6989	77.6989	79.5498	79.7734	76.6895	79.93	79.0714	79.0714	81.4328	81.4328	81.4328	81.4328	81.4328	81.1089	81.1089	81.1048	81.1048	81.1048	73.7804	73.1545	74.8875	74.8875	75.1113	76.6275	76.4518	76.4518	76.4518	76.4497	76.4497	74.7439
V0313_Tx	79.9781	79.0959	79.3959	79.7631	82.6343	76.7273	74.6404	79.0456	0	77.0946	78.7673	78.7673	79.1392	79.1392	79.1392	80.8809	80.8809	80.0003	80.0003	80.0003	80.0003	82.5507	85.6978	79.6428	80.9646	80.0624	80.0624	82.4522	82.4522	82.4522	82.4522	82.4522	80.9159	80.9159	81.0464	81.0464	81.0464	75.5879	77.7157	77.7883	77.7883	76.5385	80.9139	78.6789	78.6789	78.6789	77.7729	77.7729	76.9889
V0297_Hi	78.0785	81.2838	80.0385	77.2994	80.7678	78.7516	78.2556	75.7455	77.0927	0	87.4263	87.4263	82.1769	82.1769	82.1769	80.2041	80.2041	80.01	80.01	80.01	80.01	80.1053	81.1788	76.1395	78.1976	77.915	77.915	77.7971	77.7971	77.7971	77.7971	77.7971	76.3434	76.3434	76.7903	76.7903	76.7903	74.9079	75.7324	76.8967	76.8967	77.965	77.6862	77.5319	77.5319	77.5319	78.1234	78.1234	75.1098
V0298_Hi	76.4005	80.4954	77.9522	76.2926	79.8922	78.069	78.577	76.9845	78.7844	87.4405	0	93.7599	81.3327	81.3327	81.3327	80.5465	80.5465	81.9541	81.9541	81.9541	81.9541	79.6888	80.5125	78.579	78.4211	78.6428	78.6428	78.8082	78.8082	78.8082	78.8082	78.8082	76.5751	76.5751	78.4675	78.4675	78.4675	76.4882	77.8252	77.1477	77.1477	78.3618	77.9517	78.7602	78.7602	78.7602	79.4257	79.4257	76.6684
V0299_Hi	76.4005	80.4954	77.9522	76.2926	79.8922	78.069	78.577	76.9845	78.7844	87.4405	93.7599	0	81.3327	81.3327	81.3327	80.5465	80.5465	81.9541	81.9541	81.9541	81.9541	79.6888	80.5125	78.579	78.4211	78.6428	78.6428	78.8082	78.8082	78.8082	78.8082	78.8082	76.5751	76.5751	78.4675	78.4675	78.4675	76.4882	77.8252	77.1477	77.1477	78.3618	77.9517	78.7602	78.7602	78.7602	79.4257	79.4257	76.6684
V0295_Hi	77.9472	80.181	79.4538	77.8614	80.3015	78.5741	78.2023	77.5347	79.1554	82.1905	81.333	81.333	0	82.0729	82.0729	82.9869	82.9869	81.7207	81.7207	81.7207	81.7207	80.8025	81.8261	78.1628	79.283	79.5178	79.5178	79.5873	79.5873	79.5873	79.5873	79.5873	79.5827	79.5827	78.4336	78.4336	78.4336	77.0706	77.4701	77.9545	77.9545	78.2584	80.6376	79.5428	79.5428	79.5428	79.2679	79.2679	77.3229
V0296_Hi	77.9472	80.181	79.4538	77.8614	80.3015	78.5741	78.2023	77.5347	79.1554	82.1905	81.333	81.333	82.0729	0	82.0729	82.9869	82.9869	81.7207	81.7207	81.7207	81.7207	80.8025	81.8261	78.1628	79.283	79.5178	79.5178	79.5873	79.5873	79.5873	79.5873	79.5873	79.5827	79.5827	78.4336	78.4336	78.4336	77.0706	77.4701	77.9545	77.9545	78.2584	80.6376	79.5428	79.5428	79.5428	79.2679	79.2679	77.3229
V0303_Hi	77.9472	80.181	79.4538	77.8614	80.3015	78.5741	78.2023	77.5347	79.1554	82.1905	81.333	81.333	82.0729	82.0729	0	82.9869	82.9869	81.7207	81.7207	81.7207	81.7207	80.8025	81.8261	78.1628	79.283	79.5178	79.5178	79.5873	79.5873	79.5873	79.5873	79.5873	79.5827	79.5827	78.4336	78.4336	78.4336	77.0706	77.4701	77.9545	77.9545	78.2584	80.6376	79.5428	79.5428	79.5428	79.2679	79.2679	77.3229
V0301_Hi	77.486	78.4836	77.7469	78.78	81.1457	78.5459	78.2269	78.4444	80.8997	80.2207	80.537	80.537	82.9768	82.9768	82.9768	0	97.9955	82.5433	82.5433	82.5433	82.5433	82.9617	83.0323	79.4175	77.5248	79.6537	79.6537	79.3864	79.3864	79.3864	79.3864	79.3864	78.942	78.942	79.6936	79.6936	79.6936	76.7681	77.9465	78.4648	78.4648	77.0811	81.4797	79.9619	79.9619	79.9619	79.2614	79.2614	78.279
V0302_Hi	77.486	78.4836	77.7469	78.78	81.1457	78.5459	78.2269	78.4444	80.8997	80.2207	80.537	80.537	82.9768	82.9768	82.9768	97.9955	0	82.5433	82.5433	82.5433	82.5433	82.9617	83.0323	79.4175	77.5248	79.6537	79.6537	79.3864	79.3864	79.3864	79.3864	79.3864	78.942	78.942	79.6936	79.6936	79.6936	76.7681	77.9465	78.4648	78.4648	77.0811	81.4797	79.9619	79.9619	79.9619	79.2614	79.2614	78.279
V0292_Hi	76.175	78.2768	77.7759	77.6321	79.2535	78.3714	78.0748	77.624	80.0067	80.0211	81.9472	81.9472	81.7075	81.7075	81.7075	82.5462	82.5462	0	82.2112	82.2112	82.2112	80.4471	82.4967	78.2179	78.8	79.9383	79.9383	80.211	80.211	80.211	80.211	80.211	78.8328	78.8328	79.4994	79.4994	79.4994	77.909	78.0399	77.8585	77.8585	79.0734	80.3113	79.9919	79.9919	79.9919	80.1979	80.1979	78.0469
V0293_Hi	76.175	78.2768	77.7759	77.6321	79.2535	78.3714	78.0748	77.624	80.0067	80.0211	81.9472	81.9472	81.7075	81.7075	81.7075	82.5462	82.5462	82.2112	0	82.2112	82.2112	80.4471	82.4967	78.2179	78.8	79.9383	79.9383	80.211	80.211	80.211	80.211	80.211	78.8328	78.8328	79.4994	79.4994	79.4994	77.909	78.0399	77.8585	77.8585	79.0734	80.3113	79.9919	79.9919	79.9919	80.1979	80.1979	78.0469
V0300_Hi	76.175	78.2768	77.7759	77.6321	79.2535	78.3714	78.0748	77.624	80.0067	80.0211	81.9472	81.9472	81.7075	81.7075	81.7075	82.5462	82.5462	82.2112	82.2112	0	82.2112	80.4471	82.4967	78.2179	78.8	79.9383	79.9383	80.211	80.211	80.211	80.211	80.211	78.8328	78.8328	79.4994	79.4994	79.4994	77.909	78.0399	77.8585	77.8585	79.0734	80.3113	79.9919	79.9919	79.9919	80.1979	80.1979	78.0469
V0304_Hi	76.175	78.2768	77.7759	77.6321	79.2535	78.3714	78.0748	77.624	80.0067	80.0211	81.9472	81.9472	81.7075	81.7075	81.7075	82.5462	82.5462	82.2112	82.2112	82.2112	0	80.4471	82.4967	78.2179	78.8	79.9383	79.9383	80.211	80.211	80.211	80.211	80.211	78.8328	78.8328	79.4994	79.4994	79.4994	77.909	78.0399	77.8585	77.8585	79.0734	80.3113	79.9919	79.9919	79.9919	80.1979	80.1979	78.0469
V0310_Tx	78.5464	77.8267	78.6962	79.0002	82.1852	76.2139	76.9056	79.5174	82.596	80.15	79.7338	79.7338	80.8293	80.8293	80.8293	82.993	82.993	80.4828	80.4828	80.4828	80.4828	0	92.7027	81.4367	82.1691	80.7613	80.7613	82.2715	82.2715	82.2715	82.2715	82.2715	82.1703	82.1703	82.1327	82.1327	82.1327	81.7597	81.7397	83.0977	83.0977	80.9284	83.9275	82.6604	82.6604	82.6604	83.5982	83.5982	80.5058
V0311_Tx	81.5175	82.6908	82.7878	82.0779	86.6574	78.3864	77.7833	79.7133	85.7405	81.1924	80.5241	80.5241	81.8349	81.8349	81.8349	83.0459	83.0459	82.5158	82.5158	82.5158	82.5158	92.6677	0	81.7279	82.9819	83.0131	83.0131	84.5968	84.5968	84.5968	84.5968	84.5968	82.9399	82.9399	83.7436	83.7436	83.7436	80.7698	79.935	80.1215	80.1215	81.4301	84.7095	84.7866	84.7866	84.7866	83.2272	83.2272	81.5102
V0649_Fl	75.7812	76.9617	77.8632	75.2188	79.7257	76.719	75.7958	76.6615	79.6904	76.1638	78.612	78.612	78.1861	78.1861	78.1861	79.4463	79.4463	78.2569	78.2569	78.2569	78.2569	81.4333	81.7507	0	81.6934	83.1102	83.1102	80.9382	80.9382	80.9382	80.9382	80.9382	78.4922	78.4922	80.6178	80.6178	80.6178	79.9736	81.7915	82.3992	82.3992	84.8522	83.6327	83.0047	83.0047	83.0047	85.7485	85.7485	81.7759
V0597_La	77.3209	78.8677	79.1069	74.8715	79.3836	74.9333	75.4367	79.8325	80.9576	78.1821	78.4056	78.4056	79.2603	79.2603	79.2603	77.5156	77.5156	78.7878	78.7878	78.7878	78.7878	82.1129	82.9475	81.6549	0	82.7655	82.7655	85.2987	85.2987	85.2987	85.2987	85.2987	84.0541	84.0541	81.8922	81.8922	81.8922	81.115	82.2467	82.2013	82.2013	80.4056	83.1534	81.595	81.595	81.595	82.7074	82.7074	80.8432
V0640_Fl	78.3252	79.1313	78.0544	77.8526	81.2374	77.3791	75.9301	78.9765	80.0537	77.8932	78.6226	78.6226	79.4835	79.4835	79.4835	79.6284	79.6284	79.9249	79.9249	79.9249	79.9249	80.7107	82.9771	83.0417	82.7575	0	82.3421	85.1788	85.1788	85.1788	85.1788	85.1788	83.2554	83.2554	83.626	83.626	83.626	78.3469	79.409	79.8492	79.8492	80.0866	82.8145	82.7098	82.7098	82.7098	82.1198	82.1198	79.0543
V0601_La	78.3252	79.1313	78.0544	77.8526	81.2374	77.3791	75.9301	78.9765	80.0537	77.8932	78.6226	78.6226	79.4835	79.4835	79.4835	79.6284	79.6284	79.9249	79.9249	79.9249	79.9249	80.7107	82.9771	83.0417	82.7575	82.3421	0	85.1788	85.1788	85.1788	85.1788	85.1788	83.2554	83.2554	83.626	83.626	83.626	78.3469	79.409	79.8492	79.8492	80.0866	82.8145	82.7098	82.7098	82.7098	82.1198	82.1198	79.0543
V0309_La	78.0223	79.1534	79.2522	78.7996	82.8817	77.3626	74.8195	81.3874	82.5002	77.8265	78.8372	78.8372	79.6095	79.6095	79.6095	79.4138	79.4138	80.2492	80.2492	80.2492	80.2492	82.2708	84.604	80.925	85.3556	85.2358	85.2358	0	89.7278	89.7278	89.7278	89.7278	88.4328	88.4328	86.8233	86.8233	86.8233	76.5939	78.6213	78.4817	78.4817	76.991	80.6869	79.6921	79.6921	79.6921	79.3446	79.3446	77.1215
V0598_La	78.0223	79.1534	79.2522	78.7996	82.8817	77.3626	74.8195	81.3874	82.5002	77.8265	78.8372	78.8372	79.6095	79.6095	79.6095	79.4138	79.4138	80.2492	80.2492	80.2492	80.2492	82.2708	84.604	80.925	85.3556	85.2358	85.2358	89.7278	0	89.7278	89.7278	89.7278	88.4328	88.4328	86.8233	86.8233	86.8233	76.5939	78.6213	78.4817	78.4817	76.991	80.6869	79.6921	79.6921	79.6921	79.3446	79.3446	77.1215
V0600_La	78.0223	79.1534	79.2522	78.7996	82.8817	77.3626	74.8195	81.3874	82.5002	77.8265	78.8372	78.8372	79.6095	79.6095	79.6095	79.4138	79.4138	80.2492	80.2492	80.2492	80.2492	82.2708	84.604	80.925	85.3556	85.2358	85.2358	89.7278	89.7278	0	89.7278	89.7278	88.4328	88.4328	86.8233	86.8233	86.8233	76.5939	78.6213	78.4817	78.4817	76.991	80.6869	79.6921	79.6921	79.6921	79.3446	79.3446	77.1215
V0602_La	78.0223	79.1534	79.2522	78.7996	82.8817	77.3626	74.8195	81.3874	82.5002	77.8265	78.8372	78.8372	79.6095	79.6095	79.6095	79.4138	79.4138	80.2492	80.2492	80.2492	80.2492	82.2708	84.604	80.925	85.3556	85.2358	85.2358	89.7278	89.7278	89.7278	0	89.7278	88.4328	88.4328	86.8233	86.8233	86.8233	76.5939	78.6213	78.4817	78.4817	76.991	80.6869	79.6921	79.6921	79.6921	79.3446	79.3446	77.1215
V0603_La	78.0223	79.1534	79.2522	78.7996	82.8817	77.3626	74.8195	81.3874	82.5002	77.8265	78.8372	78.8372	79.6095	79.6095	79.6095	79.4138	79.4138	80.2492	80.2492	80.2492	80.2492	82.2708	84.604	80.925	85.3556	85.2358	85.2358	89.7278	89.7278	89.7278	89.7278	0	88.4328	88.4328	86.8233	86.8233	86.8233	76.5939	78.6213	78.4817	78.4817	76.991	80.6869	79.6921	79.6921	79.6921	79.3446	79.3446	77.1215
V0647_Fl	77.7438	79.0863	77.8179	77.2888	81.0767	76.6089	75.0746	81.0589	80.9613	76.3781	76.6115	76.6115	79.6093	79.6093	79.6093	78.9878	78.9878	78.8705	78.8705	78.8705	78.8705	82.1681	82.9523	78.4867	84.1037	83.312	83.312	88.4379	88.4379	88.4379	88.4379	88.4379	0	88.0215	85.7271	85.7271	85.7271	76.7524	77.7554	77.9189	77.9189	76.1316	80.1502	78.3866	78.3866	78.3866	78.754	78.754	76.7649
V0606_La	77.7438	79.0863	77.8179	77.2888	81.0767	76.6089	75.0746	81.0589	80.9613	76.3781	76.6115	76.6115	79.6093	79.6093	79.6093	78.9878	78.9878	78.8705	78.8705	78.8705	78.8705	82.1681	82.9523	78.4867	84.1037	83.312	83.312	88.4379	88.4379	88.4379	88.4379	88.4379	88.0215	0	85.7271	85.7271	85.7271	76.7524	77.7554	77.9189	77.9189	76.1316	80.1502	78.3866	78.3866	78.3866	78.754	78.754	76.7649
V0635_Fl	78.1777	78.5664	78.8934	78.8892	81.9492	76.207	75.881	81.0716	81.0921	76.8316	78.5103	78.5103	78.4632	78.4632	78.4632	79.7253	79.7253	79.5394	79.5394	79.5394	79.5394	82.1406	83.7637	80.6173	81.9485	83.6836	83.6836	86.8302	86.8302	86.8302	86.8302	86.8302	85.7361	85.7361	0	83.9934	83.9934	76.733	79.1164	78.5334	78.5334	78.7212	79.17	79.9874	79.9874	79.9874	79.6924	79.6924	77.6627
V0599_La	78.1777	78.5664	78.8934	78.8892	81.9492	76.207	75.881	81.0716	81.0921	76.8316	78.5103	78.5103	78.4632	78.4632	78.4632	79.7253	79.7253	79.5394	79.5394	79.5394	79.5394	82.1406	83.7637	80.6173	81.9485	83.6836	83.6836	86.8302	86.8302	86.8302	86.8302	86.8302	85.7361	85.7361	83.9934	0	83.9934	76.733	79.1164	78.5334	78.5334	78.7212	79.17	79.9874	79.9874	79.9874	79.6924	79.6924	77.6627
V0605_La	78.1777	78.5664	78.8934	78.8892	81.9492	76.207	75.881	81.0716	81.0921	76.8316	78.5103	78.5103	78.4632	78.4632	78.4632	79.7253	79.7253	79.5394	79.5394	79.5394	79.5394	82.1406	83.7637	80.6173	81.9485	83.6836	83.6836	86.8302	86.8302	86.8302	86.8302	86.8302	85.7361	85.7361	83.9934	83.9934	0	76.733	79.1164	78.5334	78.5334	78.7212	79.17	79.9874	79.9874	79.9874	79.6924	79.6924	77.6627
V0608_Fl	75.8781	74.7435	75.011	73.9123	76.7248	73.7909	74.0884	73.72	75.6005	74.9105	76.4846	76.4846	77.079	77.079	77.079	76.7771	76.7771	77.9161	77.9161	77.9161	77.9161	81.7418	80.7679	79.9553	81.1321	78.3744	78.3744	76.575	76.575	76.575	76.575	76.575	76.7374	76.7374	76.7097	76.7097	76.7097	0	83.5902	87.0196	87.0196	87.9376	84.321	84.301	84.301	84.301	91.7818	91.7818	85.0442
V0619_Fl	75.0786	76.6797	76.2795	73.9221	77.7535	76.0744	75.0236	73.1158	77.7387	75.7688	77.8577	77.8577	77.488	77.488	77.488	77.9703	77.9703	78.0579	78.0579	78.0579	78.0579	81.727	79.9536	81.7816	82.2842	79.4403	79.4403	78.6157	78.6157	78.6157	78.6157	78.6157	77.7482	77.7482	79.1023	79.1023	79.1023	83.6206	0	85.6686	85.6686	84.1951	84.7879	84.7927	84.7927	84.7927	86.1763	86.1763	86.7256
V0628_Fl	74.2346	74.0094	74.6162	73.5266	77.4062	75.8691	73.9464	74.8404	77.8137	76.9263	77.1701	77.1701	77.9735	77.9735	77.9735	78.4865	78.4865	77.8807	77.8807	77.8807	77.8807	83.0721	80.1382	82.3808	82.2316	79.8908	79.8908	78.4707	78.4707	78.4707	78.4707	78.4707	77.9112	77.9112	78.5172	78.5172	78.5172	87.0397	85.6663	0	89.4375	89.1478	87.8277	87.7398	87.7398	87.7398	90.6476	90.6476	86.4321
V0643_Fl	74.2346	74.0094	74.6162	73.5266	77.4062	75.8691	73.9464	74.8404	77.8137	76.9263	77.1701	77.1701	77.9735	77.9735	77.9735	78.4865	78.4865	77.8807	77.8807	77.8807	77.8807	83.0721	80.1382	82.3808	82.2316	79.8908	79.8908	78.4707	78.4707	78.4707	78.4707	78.4707	77.9112	77.9112	78.5172	78.5172	78.5172	87.0397	85.6663	89.4375	0	89.1478	87.8277	87.7398	87.7398	87.7398	90.6476	90.6476	86.4321
V0634_Fl	76.7507	76.8521	77.5166	74.1926	80.1101	76.3403	75.9148	75.0946	76.5925	78.0247	78.4201	78.4201	78.3148	78.3148	78.3148	77.1318	77.1318	79.1342	79.1342	79.1342	79.1342	80.9529	81.5066	84.8918	80.4801	80.1709	80.1709	77.0254	77.0254	77.0254	77.0254	77.0254	76.1574	76.1574	78.745	78.745	78.745	88.0412	84.2468	89.2137	89.2137	0	84.735	89.0695	89.0695	89.0695	95.7878	95.7878	87.272
V0308_Ms	79.4471	78.1788	78.8383	76.1379	82.8106	78.0305	76.166	76.5361	80.9119	77.678	77.949	77.949	80.6127	80.6127	80.6127	81.466	81.466	80.3004	80.3004	80.3004	80.3004	83.8892	84.6855	83.5974	83.1591	82.8256	82.8256	80.6461	80.6461	80.6461	80.6461	80.6461	80.1022	80.1022	79.1265	79.1265	79.1265	84.3059	84.7547	87.7998	87.7998	84.6628	0	88.4903	88.4903	88.4903	88.9016	88.9016	85.1839
V0613_Fl	77.3697	79.3456	77.66	76.6008	82.4004	76.7342	75.8402	76.4111	78.7162	77.5663	78.7903	78.7903	79.5679	79.5679	79.5679	79.9869	79.9869	80.0257	80.0257	80.0257	80.0257	82.6608	84.8167	83.0018	81.6508	82.7721	82.7721	79.6951	79.6951	79.6951	79.6951	79.6951	78.3826	78.3826	79.9864	79.9864	79.9864	84.3353	84.8058	87.7619	87.7619	89.0267	88.5375	0	100.018	100.018	88.6829	88.6829	84.8111
V0633_Fl	77.3697	79.3456	77.66	76.6008	82.4004	76.7342	75.8402	76.4111	78.7162	77.5663	78.7903	78.7903	79.5679	79.5679	79.5679	79.9869	79.9869	80.0257	80.0257	80.0257	80.0257	82.6608	84.8167	83.0018	81.6508	82.7721	82.7721	79.6951	79.6951	79.6951	79.6951	79.6951	78.3826	78.3826	79.9864	79.9864	79.9864	84.3353	84.8058	87.7619	87.7619	89.0267	88.5375	100.018	0	100.018	88.6829	88.6829	84.8111
V0646_Fl	77.3697	79.3456	77.66	76.6008	82.4004	76.7342	75.8402	76.4111	78.7162	77.5663	78.7903	78.7903	79.5679	79.5679	79.5679	79.9869	79.9869	80.0257	80.0257	80.0257	80.0257	82.6608	84.8167	83.0018	81.6508	82.7721	82.7721	79.6951	79.6951	79.6951	79.6951	79.6951	78.3826	78.3826	79.9864	79.9864	79.9864	84.3353	84.8058	87.7619	87.7619	89.0267	88.5375	100.018	100.018	0	88.6829	88.6829	84.8111
V0623_Fl	77.1512	76.0002	78.0306	75.8796	80.9959	77.5686	76.3089	76.3893	77.7866	78.1389	79.4431	79.4431	79.2809	79.2809	79.2809	79.2784	79.2784	80.2095	80.2095	80.2095	80.2095	83.5806	83.2391	85.7318	82.7375	82.165	82.165	79.3295	79.3295	79.3295	79.3295	79.3295	78.7379	78.7379	79.6736	79.6736	79.6736	91.8213	86.1779	90.6459	90.6459	95.7193	88.9443	88.6684	88.6684	88.6684	0	91.8047	87.7053
V0639_Fl	77.1512	76.0002	78.0306	75.8796	80.9959	77.5686	76.3089	76.3893	77.7866	78.1389	79.4431	79.4431	79.2809	79.2809	79.2809	79.2784	79.2784	80.2095	80.2095	80.2095	80.2095	83.5806	83.2391	85.7318	82.7375	82.165	82.165	79.3295	79.3295	79.3295	79.3295	79.3295	78.7379	78.7379	79.6736	79.6736	79.6736	91.8213	86.1779	90.6459	90.6459	95.7193	88.9443	88.6684	88.6684	88.6684	91.8047	0	87.7053
V0648_Fl	73.6035	73.9446	75.2751	73.4896	76.4732	74.6632	73.9544	74.7105	77.0195	75.147	76.6971	76.6971	77.3521	77.3521	77.3521	78.3024	78.3024	78.077	78.077	78.077	78.077	80.4964	81.5251	81.7618	80.8919	79.1039	79.1039	77.1223	77.1223	77.1223	77.1223	77.1223	76.7693	76.7693	77.6593	77.6593	77.6593	85.0727	86.7228	86.4389	86.4389	87.2229	85.2237	84.7965	84.7965	84.7965	87.7047	87.7047	0
V0650_Fl	73.6035	73.9446	75.2751	73.4896	76.4732	74.6632	73.9544	74.7105	77.0195	75.147	76.6971	76.6971	77.3521	77.3521	77.3521	78.3024	78.3024	78.077	78.077	78.077	78.077	80.4964	81.5251	81.7618	80.8919	79.1039	79.1039	77.1223	77.1223	77.1223	77.1223	77.1223	76.7693	76.7693	77.6593	77.6593	77.6593	85.0727	86.7228	86.4389	86.4389	87.2229	85.2237	84.7965	84.7965	84.7965	87.7047	87.7047	91.01
V0307_Fl	73.8194	74.8747	74.3012	73.7742	77.0968	76.077	75.6603	74.7365	78.9269	76.8888	79.6008	79.6008	78.5011	78.5011	78.5011	80.4232	80.4232	80.7601	80.7601	80.7601	80.7601	83.1987	82.7246	83.7644	84.659	81.2822	81.2822	79.8256	79.8256	79.8256	79.8256	79.8256	78.9405	78.9405	79.7384	79.7384	79.7384	90.149	87.818	88.5938	88.5938	90.1752	89.2298	85.6757	85.6757	85.6757	91.947	91.947	98.5962
V0306_Fl	75.8693	75.8087	76.5667	73.9963	77.8556	75.8464	76.5437	76.291	78.416	77.4213	77.4685	77.4685	79.4269	79.4269	79.4269	80.2824	80.2824	80.2366	80.2366	80.2366	80.2366	83.4444	82.5027	83.4199	85.4565	81.1878	81.1878	78.9442	78.9442	78.9442	78.9442	78.9442	79.5306	79.5306	78.7342	78.7342	78.7342	89.7505	87.4404	88.0623	88.0623	89.1364	89.2205	84.914	84.914	84.914	91.9471	91.9471	97.4987
V0626_Fl	74.6913	75.0418	75.588	73.8599	78.615	76.2288	76.3155	75.4243	77.5245	77.2066	77.5784	77.5784	79.0157	79.0157	79.0157	79.1091	79.1091	79.9156	79.9156	79.9156	79.9156	80.856	82.0876	83.338	83.4107	80.3965	80.3965	78.3414	78.3414	78.3414	78.3414	78.3414	78.6559	78.6559	78.9263	78.9263	78.9263	86.8421	86.9292	88.438	88.438	90.6548	87.3275	86.6182	86.6182	86.6182	91.7078	91.7078	96.4779
V0632_Fl	74.6913	75.0418	75.588	73.8599	78.615	76.2288	76.3155	75.4243	77.5245	77.2066	77.5784	77.5784	79.0157	79.0157	79.0157	79.1091	79.1091	79.9156	79.9156	79.9156	79.9156	80.856	82.0876	83.338	83.4107	80.3965	80.3965	78.3414	78.3414	78.3414	78.3414	78.3414	78.6559	78.6559	78.9263	78.9263	78.9263	86.8421	86.9292	88.438	88.438	90.6548	87.3275	86.6182	86.6182	86.6182	91.7078	91.7078	96.4779
V0631_Fl	74.6913	75.0418	75.588	73.8599	78.615	76.2288	76.3155	75.4243	77.5245	77.2066	77.5784	77.5784	79.0157	79.0157	79.0157	79.1091	79.1091	79.9156	79.9156	79.9156	79.9156	80.856	82.0876	83.338	83.4107	80.3965	80.3965	78.3414	78.3414	78.3414	78.3414	78.3414	78.6559	78.6559	78.9263	78.9263	78.9263	86.8421	86.9292	88.438	88.438	90.6548	87.3275	86.6182	86.6182	86.6182	91.7078	91.7078	96.4779
V0642_Fl	74.6913	75.0418	75.588	73.8599	78.615	76.2288	76.3155	75.4243	77.5245	77.2066	77.5784	77.5784	79.0157	79.0157	79.0157	79.1091	79.1091	79.9156	79.9156	79.9156	79.9156	80.856	82.0876	83.338	83.4107	80.3965	80.3965	78.3414	78.3414	78.3414	78.3414	78.3414	78.6559	78.6559	78.9263	78.9263	78.9263	86.8421	86.9292	88.438	88.438	90.6548	87.3275	86.6182	86.6182	86.6182	91.7078	91.7078	96.4779
V0645_Fl	74.6913	75.0418	75.588	73.8599	78.615	76.2288	76.3155	75.4243	77.5245	77.2066	77.5784	77.5784	79.0157	79.0157	79.0157	79.1091	79.1091	79.9156	79.9156	79.9156	79.9156	80.856	82.0876	83.338	83.4107	80.3965	80.3965	78.3414	78.3414	78.3414	78.3414	78.3414	78.6559	78.6559	78.9263	78.9263	78.9263	86.8421	86.9292	88.438	88.438	90.6548	87.3275	86.6182	86.6182	86.6182	91.7078	91.7078	96.4779
V0630_Fl	74.6913	75.0418	75.588	73.8599	78.615	76.2288	76.3155	75.4243	77.5245	77.2066	77.5784	77.5784	79.0157	79.0157	79.0157	79.1091	79.1091	79.9156	79.9156	79.9156	79.9156	80.856	82.0876	83.338	83.4107	80.3965	80.3965	78.3414	78.3414	78.3414	78.3414	78.3414	78.6559	78.6559	78.9263	78.9263	78.9263	86.8421	86.9292	88.438	88.438	90.6548	87.3275	86.6182	86.6182	86.6182	91.7078	91.7078	96.4779
V0305_Fl	73.8294	72.2725	73.2697	71.5828	75.0601	73.4339	74.1225	72.6704	73.9383	74.1491	74.5948	74.5948	76.0689	76.0689	76.0689	75.0694	75.0694	75.4007	75.4007	75.4007	75.4007	76.7175	76.4049	77.8017	78.1045	76.0581	76.0581	74.2663	74.2663	74.2663	74.2663	74.2663	75.0718	75.0718	73.8424	73.8424	73.8424	80.9123	79.7236	80.4046	80.4046	81.731	81.8758	78.8026	78.8026	78.8026	82.9061	82.9061	88.1869
V0638_Fl	72.6726	73.495	73.7124	72.5934	75.712	74.7865	72.0571	73.0228	76.1319	76.6771	75.3518	75.3518	76.162	76.162	76.162	77.9818	77.9818	75.7328	75.7328	75.7328	75.7328	79.8886	79.8111	80.5008	78.189	78.0259	78.0259	77.4003	77.4003	77.4003	77.4003	77.4003	75.835	75.835	76.9762	76.9762	76.9762	79.6787	78.6123	81.6647	81.6647	82.9489	80.6758	81.18	81.18	81.18	82.4194	82.4194	80.2139
V0507_HK	67.775	67.3574	67.8422	68.9897	68.8542	68.3791	68.7259	68.4949	70.5151	68.9703	69.5519	69.5519	68.8446	68.8446	68.8446	69.5781	69.5781	70.1141	70.1141	70.1141	70.1141	68.307	68.9992	69.0428	68.053	69.2103	69.2103	69.7801	69.7801	69.7801	69.7801	69.7801	68.6325	68.6325	69.6539	69.6539	69.6539	68.1821	67.9572	68.3224	68.3224	67.6521	68.5257	68.3245	68.3245	68.3245	68.133	68.133	67.6437
V0509_HK	68.9128	69.13	69.1918	69.8432	68.9848	68.7867	69.9304	68.8574	70.7399	69.7759	70.3428	70.3428	69.3166	69.3166	69.3166	69.7716	69.7716	70.574	70.574	70.574	70.574	68.391	69.7543	69.1261	68.7598	69.5164	69.5164	69.5083	69.5083	69.5083	69.5083	69.5083	68.9023	68.9023	69.2477	69.2477	69.2477	69.0147	67.9471	68.6786	68.6786	68.3612	68.6037	68.8098	68.8098	68.8098	68.5828	68.5828	68.3699
V0501_HK	69.2974	69.3167	69.0564	69.6476	69.9223	70.0339	69.7015	69.1144	70.7611	70.5009	71.2261	71.2261	69.7018	69.7018	69.7018	70.6565	70.6565	70.9659	70.9659	70.9659	70.9659	68.8123	70.036	68.9476	69.2396	70.1924	70.1924	70.228	70.228	70.228	70.228	70.228	68.7599	68.7599	69.7433	69.7433	69.7433	68.5723	68.5063	68.6582	68.6582	67.3779	69.8838	69.5299	69.5299	69.5299	68.6848	68.6848	68.188
V0506_HK	69.028	68.5716	69.2689	69.6846	69.3496	69.3749	69.7241	69.1466	70.7326	69.8324	70.2994	70.2994	69.3381	69.3381	69.3381	69.6044	69.6044	70.6228	70.6228	70.6228	70.6228	68.8879	69.7393	69.5897	68.7161	69.5872	69.5872	69.9642	69.9642	69.9642	69.9642	69.9642	68.9135	68.9135	69.4906	69.4906	69.4906	68.5921	68.4645	68.4899	68.4899	68.2047	68.7075	69.1864	69.1864	69.1864	68.8302	68.8302	68.3928
V0502_HK	69.028	68.5716	69.2689	69.6846	69.3496	69.3749	69.7241	69.1466	70.7326	69.8324	70.2994	70.2994	69.3381	69.3381	69.3381	69.6044	69.6044	70.6228	70.6228	70.6228	70.6228	68.8879	69.7393	69.5897	68.7161	69.5872	69.5872	69.9642	69.9642	69.9642	69.9642	69.9642	68.9135	68.9135	69.4906	69.4906	69.4906	68.5921	68.4645	68.4899	68.4899	68.2047	68.7075	69.1864	69.1864	69.1864	68.8302	68.8302	68.3928
V0512_HK	69.028	68.5716	69.2689	69.6846	69.3496	69.3749	69.7241	69.1466	70.7326	69.8324	70.2994	70.2994	69.3381	69.3381	69.3381	69.6044	69.6044	70.6228	70.6228	70.6228	70.6228	68.8879	69.7393	69.5897	68.7161	69.5872	69.5872	69.9642	69.9642	69.9642	69.9642	69.9642	68.9135	68.9135	69.4906	69.4906	69.4906	68.5921	68.4645	68.4899	68.4899	68.2047	68.7075	69.1864	69.1864	69.1864	68.8302	68.8302	68.3928
V0513_HK	69.028	68.5716	69.2689	69.6846	69.3496	69.3749	69.7241	69.1466	70.7326	69.8324	70.2994	70.2994	69.3381	69.3381	69.3381	69.6044	69.6044	70.6228	70.6228	70.6228	70.6228	68.8879	69.7393	69.5897	68.7161	69.5872	69.5872	69.9642	69.9642	69.9642	69.9642	69.9642	68.9135	68.9135	69.4906	69.4906	69.4906	68.5921	68.4645	68.4899	68.4899	68.2047	68.7075	69.1864	69.1864	69.1864	68.8302	68.8302	68.3928
V0505_HK	67.8326	67.9176	67.8502	68.8739	69.556	69.0666	69.4647	68.4055	69.7132	68.581	70.0339	70.0339	68.8357	68.8357	68.8357	69.3595	69.3595	69.9061	69.9061	69.9061	69.9061	68.4372	68.7348	68.9229	68.4158	68.8897	68.8897	69.5427	69.5427	69.5427	69.5427	69.5427	68.8795	68.8795	69.1378	69.1378	69.1378	67.3851	68.104	67.8736	67.8736	67.1859	68.4225	68.6389	68.6389	68.6389	67.9522	67.9522	67.6322
V0504_HK	68.3957	68.4121	68.7435	68.099	68.4682	68.4915	69.7838	68.2592	68.6105	69.2102	69.4942	69.4942	69.5832	69.5832	69.5832	69.5348	69.5348	69.1334	69.1334	69.1334	69.1334	69.4867	68.487	68.9784	69.1067	68.1522	68.1522	68.5234	68.5234	68.5234	68.5234	68.5234	68.6671	68.6671	68.2921	68.2921	68.2921	68.1084	68.1069	68.0239	68.0239	67.1158	69.459	68.9031	68.9031	68.9031	67.9149	67.9149	67.8251
V0503_HK	69.0321	68.9196	69.1282	68.1942	68.4116	68.6814	69.5354	68.6265	68.8216	69.6209	68.9979	68.9979	69.7459	69.7459	69.7459	68.7278	68.7278	68.9975	68.9975	68.9975	68.9975	69.5145	68.4111	68.8761	69.0842	68.5532	68.5532	69.0912	69.0912	69.0912	69.0912	69.0912	69.2732	69.2732	68.8077	68.8077	68.8077	68.5666	68.2337	68.266	68.266	67.8194	69.5336	69.0043	69.0043	69.0043	68.0846	68.0846	67.3182
V0508_HK	69.7402	69.6602	70.0549	69.3792	68.8118	69.2292	70.1407	68.697	69.5028	70.9282	70.0958	70.0958	70.293	70.293	70.293	70.0661	70.0661	69.6422	69.6422	69.6422	69.6422	69.2762	68.6652	69.1019	69.1843	68.9326	68.9326	69.0194	69.0194	69.0194	69.0194	69.0194	68.7777	68.7777	68.33	68.33	68.33	68.7173	67.9775	68.3306	68.3306	67.7003	69.3906	68.662	68.662	68.662	68.2365	68.2365	67.6268
V0510_HK	68.6488	68.1058	69.1705	68.0973	68.7425	68.9096	69.3671	69.0816	70.0181	70.2067	69.3645	69.3645	69.6084	69.6084	69.6084	69.1141	69.1141	69.5994	69.5994	69.5994	69.5994	70.0409	68.9254	70.5601	69.6406	69.2822	69.2822	69.8741	69.8741	69.8741	69.8741	69.8741	69.1971	69.1971	69.6712	69.6712	69.6712	68.9085	70.0456	70.0379	70.0379	69.2832	69.8418	70.5678	70.5678	70.5678	69.7199	69.7199	68.7725
V0511_HK	68.6488	68.1058	69.1705	68.0973	68.7425	68.9096	69.3671	69.0816	70.0181	70.2067	69.3645	69.3645	69.6084	69.6084	69.6084	69.1141	69.1141	69.5994	69.5994	69.5994	69.5994	70.0409	68.9254	70.5601	69.6406	69.2822	69.2822	69.8741	69.8741	69.8741	69.8741	69.8741	69.1971	69.1971	69.6712	69.6712	69.6712	68.9085	70.0456	70.0379	70.0379	69.2832	69.8418	70.5678	70.5678	70.5678	69.7199	69.7199	68.7725
V0497_HK	68.7965	69.2501	69.3902	68.1378	67.928	68.6773	69.4157	67.8002	68.7256	69.7008	68.9173	68.9173	69.3138	69.3138	69.3138	69.1346	69.1346	68.7992	68.7992	68.7992	68.7992	69.2562	68.232	68.3282	68.5805	67.7067	67.7067	68.398	68.398	68.398	68.398	68.398	68.364	68.364	68.3569	68.3569	68.3569	68.2278	67.7488	68.1693	68.1693	67.4187	69.0443	68.5966	68.5966	68.5966	67.677	67.677	67.4141
V0496_HK	68.7827	69.235	69.3874	67.9747	67.9762	68.1052	69.4013	67.4178	69.1771	69.5206	69.04	69.04	69.4153	69.4153	69.4153	69.3213	69.3213	69.1525	69.1525	69.1525	69.1525	69.3367	68.7181	68.7686	68.8965	68.4083	68.4083	68.1382	68.1382	68.1382	68.1382	68.1382	68.4933	68.4933	68.1367	68.1367	68.1367	68.774	68.2752	68.7052	68.7052	68.0554	69.3198	69.3405	69.3405	69.3405	68.1259	68.1259	67.842
V0495_HK	69.3031	68.3227	68.9645	68.5238	68.409	68.2133	69.7169	68.5132	69.4348	69.5729	68.7511	68.7511	69.5482	69.5482	69.5482	69.0796	69.0796	69.2783	69.2783	69.2783	69.2783	68.776	67.8275	68.8539	68.6144	68.4425	68.4425	68.6962	68.6962	68.6962	68.6962	68.6962	68.3757	68.3757	68.2138	68.2138	68.2138	68.0818	67.5815	67.9138	67.9138	67.373	69.4925	68.7486	68.7486	68.7486	67.7522	67.7522	67.3103
V0499_HK	69.3031	68.3227	68.9645	68.5238	68.409	68.2133	69.7169	68.5132	69.4348	69.5729	68.7511	68.7511	69.5482	69.5482	69.5482	69.0796	69.0796	69.2783	69.2783	69.2783	69.2783	68.776	67.8275	68.8539	68.6144	68.4425	68.4425	68.6962	68.6962	68.6962	68.6962	68.6962	68.3757	68.3757	68.2138	68.2138	68.2138	68.0818	67.5815	67.9138	67.9138	67.373	69.4925	68.7486	68.7486	68.7486	67.7522	67.7522	67.3103
V0498_HK	69.3031	68.3227	68.9645	68.5238	68.409	68.2133	69.7169	68.5132	69.4348	69.5729	68.7511	68.7511	69.5482	69.5482	69.5482	69.0796	69.0796	69.2783	69.2783	69.2783	69.2783	68.776	67.8275	68.8539	68.6144	68.4425	68.4425	68.6962	68.6962	68.6962	68.6962	68.6962	68.3757	68.3757	68.2138	68.2138	68.2138	68.0818	67.5815	67.9138	67.9138	67.373	69.4925	68.7486	68.7486	68.7486	67.7522	67.7522	67.3103
V0494_HK	69.1054	68.2512	69.1189	69.6629	69.152	68.7614	69.3803	68.567	70.838	68.6514	69.6936	69.6936	68.959	68.959	68.959	69.1475	69.1475	69.885	69.885	69.885	69.885	68.1688	69.2672	68.6754	68.2657	68.8539	68.8539	69.3707	69.3707	69.3707	69.3707	69.3707	68.2674	68.2674	68.9628	68.9628	68.9628	67.945	67.3306	68.1228	68.1228	67.0936	68.7529	68.892	68.892	68.892	67.8136	67.8136	67.4202
V0500_HK	69.1054	68.2512	69.1189	69.6629	69.152	68.7614	69.3803	68.567	70.838	68.6514	69.6936	69.6936	68.959	68.959	68.959	69.1475	69.1475	69.885	69.885	69.885	69.885	68.1688	69.2672	68.6754	68.2657	68.8539	68.8539	69.3707	69.3707	69.3707	69.3707	69.3707	68.2674	68.2674	68.9628	68.9628	68.9628	67.945	67.3306	68.1228	68.1228	67.0936	68.7529	68.892	68.892	68.892	67.8136	67.8136	67.4202
V0354_LF	67.3146	67.5725	67.9197	68.268	67.4987	67.8997	67.8676	68.0331	67.9658	68.1576	68.3396	68.3396	67.9138	67.9138	67.9138	67.8602	67.8602	68.3142	68.3142	68.3142	68.3142	67.6437	67.6985	67.1916	66.3389	67.8503	67.8503	68.2114	68.2114	68.2114	68.2114	68.2114	67.8033	67.8033	68.3413	68.3413	68.3413	67.7108	67.0809	67.2391	67.2391	67.5943	67.3381	67.1858	67.1858	67.1858	67.0259	67.0259	66.8625
V0356_LF	68.471	68.5975	67.7953	67.9565	67.9142	68.7841	67.8267	68.3275	67.6709	69	68.2951	68.2951	68.3512	68.3512	68.3512	67.9964	67.9964	68.1338	68.1338	68.1338	68.1338	68.1765	67.8349	67.3372	67.663	68.3399	68.3399	68.1102	68.1102	68.1102	68.1102	68.1102	67.4634	67.4634	67.8992	67.8992	67.8992	67.8495	66.9637	67.2865	67.2865	67.4075	67.4982	67.5312	67.5312	67.5312	67.3713	67.3713	66.9915
V0357_LF	68.471	68.5975	67.7953	67.9565	67.9142	68.7841	67.8267	68.3275	67.6709	69	68.2951	68.2951	68.3512	68.3512	68.3512	67.9964	67.9964	68.1338	68.1338	68.1338	68.1338	68.1765	67.8349	67.3372	67.663	68.3399	68.3399	68.1102	68.1102	68.1102	68.1102	68.1102	67.4634	67.4634	67.8992	67.8992	67.8992	67.8495	66.9637	67.2865	67.2865	67.4075	67.4982	67.5312	67.5312	67.5312	67.3713	67.3713	66.9915
V0355_LF	68.3779	68.0383	67.1394	68.0922	67.8766	68.7458	67.9941	68.3754	68.8722	69.145	69.4214	69.4214	68.2535	68.2535	68.2535	68.3971	68.3971	69.0471	69.0471	69.0471	69.0471	68.1846	68.8907	67.3534	67.5316	68.8298	68.8298	68.7575	68.7575	68.7575	68.7575	68.7575	67.844	67.844	68.4845	68.4845	68.4845	67.479	67.3346	67.2703	67.2703	66.8393	67.6266	67.3939	67.3939	67.3939	66.9252	66.9252	67.3469
V0425_GL	65.5233	66.6127	66.0764	65.6678	64.7612	66.3277	66.3899	66.3017	65.2397	66.7749	65.4283	65.4283	66.5107	66.5107	66.5107	66.456	66.456	66.2582	66.2582	66.2582	66.2582	66.176	65.2554	65.0426	66.0054	65.5015	65.5015	65.6003	65.6003	65.6003	65.6003	65.6003	66.2057	66.2057	64.9017	64.9017	64.9017	65.1576	64.8137	65.2713	65.2713	64.7418	66.1935	65.1974	65.1974	65.1974	65.4894	65.4894	65.0323
V0424_GL	65.5035	66.8696	66.4909	66.0898	64.9028	65.3965	65.9501	67.3081	65.6006	67.1648	65.7412	65.7412	66.6743	66.6743	66.6743	65.6676	65.6676	66.1395	66.1395	66.1395	66.1395	65.9633	65.271	64.839	66.0063	65.8645	65.8645	65.7364	65.7364	65.7364	65.7364	65.7364	66.0846	66.0846	65.0288	65.0288	65.0288	64.9545	64.4882	64.9671	64.9671	64.6772	65.6554	65.3081	65.3081	65.3081	65.3405	65.3405	64.6968
V0428_GL	65.7645	66.8242	66.3461	66.2481	65.4813	65.8277	66.516	67.1762	65.9447	66.5357	65.9819	65.9819	67.3103	67.3103	67.3103	66.9695	66.9695	66.6546	66.6546	66.6546	66.6546	66.8161	65.1132	65.2857	66.3857	66.0776	66.0776	65.9394	65.9394	65.9394	65.9394	65.9394	66.4324	66.4324	65.4689	65.4689	65.4689	64.9719	65.5564	65.1493	65.1493	64.211	65.8328	65.7064	65.7064	65.7064	65.1038	65.1038	64.9399
V0429_GL	65.7645	66.8242	66.3461	66.2481	65.4813	65.8277	66.516	67.1762	65.9447	66.5357	65.9819	65.9819	67.3103	67.3103	67.3103	66.9695	66.9695	66.6546	66.6546	66.6546	66.6546	66.8161	65.1132	65.2857	66.3857	66.0776	66.0776	65.9394	65.9394	65.9394	65.9394	65.9394	66.4324	66.4324	65.4689	65.4689	65.4689	64.9719	65.5564	65.1493	65.1493	64.211	65.8328	65.7064	65.7064	65.7064	65.1038	65.1038	64.9399
V0422_GL	65.8293	67.1329	66.4832	66.1646	65.8257	65.8582	66.6931	67.0153	66.3391	67.0299	65.8713	65.8713	67.1346	67.1346	67.1346	66.7673	66.7673	66.8347	66.8347	66.8347	66.8347	66.675	65.1917	65.5014	66.4487	66.0771	66.0771	66.2816	66.2816	66.2816	66.2816	66.2816	66.3529	66.3529	65.8667	65.8667	65.8667	65.2082	65.1195	65.3431	65.3431	64.8034	65.8707	65.543	65.543	65.543	65.4442	65.4442	64.8427
V0423_GL	65.8293	67.1329	66.4832	66.1646	65.8257	65.8582	66.6931	67.0153	66.3391	67.0299	65.8713	65.8713	67.1346	67.1346	67.1346	66.7673	66.7673	66.8347	66.8347	66.8347	66.8347	66.675	65.1917	65.5014	66.4487	66.0771	66.0771	66.2816	66.2816	66.2816	66.2816	66.2816	66.3529	66.3529	65.8667	65.8667	65.8667	65.2082	65.1195	65.3431	65.3431	64.8034	65.8707	65.543	65.543	65.543	65.4442	65.4442	64.8427
V0430_GL	65.8159	66.8216	66.1848	66.3636	65.5962	66.118	66.6933	67.5018	65.7379	67.7582	66.6246	66.6246	67.4518	67.4518	67.4518	67.1569	67.1569	66.9408	66.9408	66.9408	66.9408	67.3479	66.128	66.0369	66.5857	66.1738	66.1738	66.041	66.041	66.041	66.041	66.041	66.8288	66.8288	65.7965	65.7965	65.7965	65.4683	65.962	65.8787	65.8787	65.311	66.0884	65.5618	65.5618	65.5618	65.7982	65.7982	64.849
V0431_GL	65.8159	66.8216	66.1848	66.3636	65.5962	66.118	66.6933	67.5018	65.7379	67.7582	66.6246	66.6246	67.4518	67.4518	67.4518	67.1569	67.1569	66.9408	66.9408	66.9408	66.9408	67.3479	66.128	66.0369	66.5857	66.1738	66.1738	66.041	66.041	66.041	66.041	66.041	66.8288	66.8288	65.7965	65.7965	65.7965	65.4683	65.962	65.8787	65.8787	65.311	66.0884	65.5618	65.5618	65.5618	65.7982	65.7982	64.849
V0427_GL	65.8978	66.8983	66.373	66.0332	65.668	66.036	66.3283	66.8107	65.857	67.0075	66.0847	66.0847	66.977	66.977	66.977	66.5987	66.5987	66.4018	66.4018	66.4018	66.4018	66.5129	65.3179	65.3349	66.3258	65.8088	65.8088	65.6425	65.6425	65.6425	65.6425	65.6425	66.2424	66.2424	65.2887	65.2887	65.2887	65.2122	65.6524	65.4292	65.4292	64.8482	65.787	65.6618	65.6618	65.6618	65.391	65.391	65.0142
V0426_GL	65.8978	66.8983	66.373	66.0332	65.668	66.036	66.3283	66.8107	65.857	67.0075	66.0847	66.0847	66.977	66.977	66.977	66.5987	66.5987	66.4018	66.4018	66.4018	66.4018	66.5129	65.3179	65.3349	66.3258	65.8088	65.8088	65.6425	65.6425	65.6425	65.6425	65.6425	66.2424	66.2424	65.2887	65.2887	65.2887	65.2122	65.6524	65.4292	65.4292	64.8482	65.787	65.6618	65.6618	65.6618	65.391	65.391	65.0142
V0432_GL	65.8978	66.8983	66.373	66.0332	65.668	66.036	66.3283	66.8107	65.857	67.0075	66.0847	66.0847	66.977	66.977	66.977	66.5987	66.5987	66.4018	66.4018	66.4018	66.4018	66.5129	65.3179	65.3349	66.3258	65.8088	65.8088	65.6425	65.6425	65.6425	65.6425	65.6425	66.2424	66.2424	65.2887	65.2887	65.2887	65.2122	65.6524	65.4292	65.4292	64.8482	65.787	65.6618	65.6618	65.6618	65.391	65.391	65.0142
V0436_GL	65.8978	66.8983	66.373	66.0332	65.668	66.036	66.3283	66.8107	65.857	67.0075	66.0847	66.0847	66.977	66.977	66.977	66.5987	66.5987	66.4018	66.4018	66.4018	66.4018	66.5129	65.3179	65.3349	66.3258	65.8088	65.8088	65.6425	65.6425	65.6425	65.6425	65.6425	66.2424	66.2424	65.2887	65.2887	65.2887	65.2122	65.6524	65.4292	65.4292	64.8482	65.787	65.6618	65.6618	65.6618	65.391	65.391	65.0142
V0438_GL	65.8978	66.8983	66.373	66.0332	65.668	66.036	66.3283	66.8107	65.857	67.0075	66.0847	66.0847	66.977	66.977	66.977	66.5987	66.5987	66.4018	66.4018	66.4018	66.4018	66.5129	65.3179	65.3349	66.3258	65.8088	65.8088	65.6425	65.6425	65.6425	65.6425	65.6425	66.2424	66.2424	65.2887	65.2887	65.2887	65.2122	65.6524	65.4292	65.4292	64.8482	65.787	65.6618	65.6618	65.6618	65.391	65.391	65.0142
V0421_GL	66.509	67.4987	66.6556	66.6828	65.6771	65.3759	66.9954	67.568	66.1112	67.4205	66.7074	66.7074	67.5906	67.5906	67.5906	67.3474	67.3474	67.2137	67.2137	67.2137	67.2137	67.5752	66.5847	65.7736	66.8186	66.6004	66.6004	66.4857	66.4857	66.4857	66.4857	66.4857	67.3396	67.3396	66.184	66.184	66.184	65.8474	65.5037	66.1058	66.1058	65.6337	66.6088	66.9698	66.9698	66.9698	66.1446	66.1446	65.1149
V0420_GL	65.4654	67.0715	65.878	66.0486	65.3221	66.0067	67.0083	66.9348	65.4317	66.5713	65.7682	65.7682	66.5546	66.5546	66.5546	66.2117	66.2117	66.546	66.546	66.546	66.546	66.9169	65.5128	65.3514	66.1183	65.8431	65.8431	65.7118	65.7118	65.7118	65.7118	65.7118	66.8603	66.8603	65.2526	65.2526	65.2526	65.4479	65.204	65.9226	65.9226	65.7397	65.7998	66.5732	66.5732	66.5732	66.0414	66.0414	65.0952
V0419_GL	66.3583	67.0374	66.7701	68.0166	67.3796	66.8897	67.0012	67.5361	67.4943	66.7316	67.2516	67.2516	66.7186	66.7186	66.7186	67.3123	67.3123	67.7845	67.7845	67.7845	67.7845	66.7558	66.8732	66.0749	65.8556	66.7501	66.7501	66.9299	66.9299	66.9299	66.9299	66.9299	66.6167	66.6167	66.7038	66.7038	66.7038	65.886	65.9302	66.1475	66.1475	65.2507	65.594	66.4533	66.4533	66.4533	66.5413	66.5413	65.9524
V0435_GL	65.3734	66.0343	65.4387	67.25	66.4932	66.9324	66.4204	66.9	67.1431	66.1876	67.1483	67.1483	66.6644	66.6644	66.6644	67.1456	67.1456	67.6338	67.6338	67.6338	67.6338	66.2249	67.4019	66.8825	65.8621	66.6242	66.6242	66.9112	66.9112	66.9112	66.9112	66.9112	66.4532	66.4532	66.6855	66.6855	66.6855	65.5442	65.9771	65.4901	65.4901	65.3027	65.6662	65.8066	65.8066	65.8066	66.3915	66.3915	65.8453
V0433_GL	65.8718	67.0704	66.0102	66.3914	66.2053	66.9069	66.3916	66.8783	66.1847	66.5602	66.6123	66.6123	66.9163	66.9163	66.9163	66.7648	66.7648	66.9373	66.9373	66.9373	66.9373	66.1972	65.8629	65.8497	66.0063	66.1481	66.1481	66.2397	66.2397	66.2397	66.2397	66.2397	66.405	66.405	65.7632	65.7632	65.7632	65.4655	65.7458	65.0615	65.0615	64.7261	65.4515	65.7613	65.7613	65.7613	65.6411	65.6411	65.1967
V0434_GL	65.8718	67.0704	66.0102	66.3914	66.2053	66.9069	66.3916	66.8783	66.1847	66.5602	66.6123	66.6123	66.9163	66.9163	66.9163	66.7648	66.7648	66.9373	66.9373	66.9373	66.9373	66.1972	65.8629	65.8497	66.0063	66.1481	66.1481	66.2397	66.2397	66.2397	66.2397	66.2397	66.405	66.405	65.7632	65.7632	65.7632	65.4655	65.7458	65.0615	65.0615	64.7261	65.4515	65.7613	65.7613	65.7613	65.6411	65.6411	65.1967
V0374_HY	65.5301	66.438	66.1997	65.178	65.2289	64.9437	65.5247	65.5876	64.8608	66.7784	65.0644	65.0644	66.2725	66.2725	66.2725	65.5107	65.5107	65.373	65.373	65.373	65.373	65.4101	64.0809	64.5399	65.3345	64.5934	64.5934	65.292	65.292	65.292	65.292	65.292	65.371	65.371	64.9656	64.9656	64.9656	65.2334	65.137	64.7172	64.7172	64.7562	64.9543	64.7661	64.7661	64.7661	65.1556	65.1556	63.9263
V0377_HY	65.5301	66.438	66.1997	65.178	65.2289	64.9437	65.5247	65.5876	64.8608	66.7784	65.0644	65.0644	66.2725	66.2725	66.2725	65.5107	65.5107	65.373	65.373	65.373	65.373	65.4101	64.0809	64.5399	65.3345	64.5934	64.5934	65.292	65.292	65.292	65.292	65.292	65.371	65.371	64.9656	64.9656	64.9656	65.2334	65.137	64.7172	64.7172	64.7562	64.9543	64.7661	64.7661	64.7661	65.1556	65.1556	63.9263
V0363_HY	65.7308	66.3649	66.147	65.5456	64.8451	65.0825	66.2945	65.6604	65.0156	66.5926	65.3465	65.3465	66.503	66.503	66.503	65.8852	65.8852	65.8052	65.8052	65.8052	65.8052	66.0668	64.5841	64.7632	65.5392	65.0045	65.0045	65.1092	65.1092	65.1092	65.1092	65.1092	65.5858	65.5858	64.8582	64.8582	64.8582	65.3445	65.2803	64.8288	64.8288	64.5097	65.0854	64.7909	64.7909	64.7909	65.1474	65.1474	64.2053
V0375_HY	65.7308	66.3649	66.147	65.5456	64.8451	65.0825	66.2945	65.6604	65.0156	66.5926	65.3465	65.3465	66.503	66.503	66.503	65.8852	65.8852	65.8052	65.8052	65.8052	65.8052	66.0668	64.5841	64.7632	65.5392	65.0045	65.0045	65.1092	65.1092	65.1092	65.1092	65.1092	65.5858	65.5858	64.8582	64.8582	64.8582	65.3445	65.2803	64.8288	64.8288	64.5097	65.0854	64.7909	64.7909	64.7909	65.1474	65.1474	64.2053
V0378_HY	65.0193	65.8824	65.6737	65.5386	65.1764	65.4038	65.3184	65.2243	65.2203	66.3479	65.5416	65.5416	65.6926	65.6926	65.6926	65.585	65.585	66.1711	66.1711	66.1711	66.1711	64.9479	64.7308	64.7779	64.8667	64.8878	64.8878	65.2873	65.2873	65.2873	65.2873	65.2873	65.0019	65.0019	65.1021	65.1021	65.1021	65.5816	64.8649	64.6779	64.6779	64.4692	64.5903	65.1228	65.1228	65.1228	65.0975	65.0975	64.2155
V0379_HY	65.0193	65.8824	65.6737	65.5386	65.1764	65.4038	65.3184	65.2243	65.2203	66.3479	65.5416	65.5416	65.6926	65.6926	65.6926	65.585	65.585	66.1711	66.1711	66.1711	66.1711	64.9479	64.7308	64.7779	64.8667	64.8878	64.8878	65.2873	65.2873	65.2873	65.2873	65.2873	65.0019	65.0019	65.1021	65.1021	65.1021	65.5816	64.8649	64.6779	64.6779	64.4692	64.5903	65.1228	65.1228	65.1228	65.0975	65.0975	64.2155
V0380_HY	65.0193	65.8824	65.6737	65.5386	65.1764	65.4038	65.3184	65.2243	65.2203	66.3479	65.5416	65.5416	65.6926	65.6926	65.6926	65.585	65.585	66.1711	66.1711	66.1711	66.1711	64.9479	64.7308	64.7779	64.8667	64.8878	64.8878	65.2873	65.2873	65.2873	65.2873	65.2873	65.0019	65.0019	65.1021	65.1021	65.1021	65.5816	64.8649	64.6779	64.6779	64.4692	64.5903	65.1228	65.1228	65.1228	65.0975	65.0975	64.2155
V0372_HY	65.9043	66.231	66.2857	66.8232	66.8245	66.8096	66.2454	66.4554	66.6643	66.2496	67.0052	67.0052	65.9601	65.9601	65.9601	66.1546	66.1546	67.0778	67.0778	67.0778	67.0778	65.7824	66.2204	65.7998	65.2372	65.8767	65.8767	66.3754	66.3754	66.3754	66.3754	66.3754	65.5414	65.5414	66.0205	66.0205	66.0205	66.076	65.759	65.311	65.311	64.4633	64.7441	65.3712	65.3712	65.3712	65.4004	65.4004	65.051
V0373_HY	65.9043	66.231	66.2857	66.8232	66.8245	66.8096	66.2454	66.4554	66.6643	66.2496	67.0052	67.0052	65.9601	65.9601	65.9601	66.1546	66.1546	67.0778	67.0778	67.0778	67.0778	65.7824	66.2204	65.7998	65.2372	65.8767	65.8767	66.3754	66.3754	66.3754	66.3754	66.3754	65.5414	65.5414	66.0205	66.0205	66.0205	66.076	65.759	65.311	65.311	64.4633	64.7441	65.3712	65.3712	65.3712	65.4004	65.4004	65.051
V0361_HY	65.5043	66.0466	65.5731	66.3031	66.1873	66.1385	65.605	66.2026	66.0205	66.0698	66.2746	66.2746	65.8872	65.8872	65.8872	66.1057	66.1057	66.6706	66.6706	66.6706	66.6706	65.4583	66.0408	65.017	64.9601	65.6466	65.6466	66.2527	66.2527	66.2527	66.2527	66.2527	65.4965	65.4965	65.847	65.847	65.847	65.3024	65.0333	64.591	64.591	64.2619	64.4292	64.8944	64.8944	64.8944	65.1538	65.1538	64.4653
V0362_HY	65.5043	66.0466	65.5731	66.3031	66.1873	66.1385	65.605	66.2026	66.0205	66.0698	66.2746	66.2746	65.8872	65.8872	65.8872	66.1057	66.1057	66.6706	66.6706	66.6706	66.6706	65.4583	66.0408	65.017	64.9601	65.6466	65.6466	66.2527	66.2527	66.2527	66.2527	66.2527	65.4965	65.4965	65.847	65.847	65.847	65.3024	65.0333	64.591	64.591	64.2619	64.4292	64.8944	64.8944	64.8944	65.1538	65.1538	64.4653
V0376_HY	65.5043	66.0466	65.5731	66.3031	66.1873	66.1385	65.605	66.2026	66.0205	66.0698	66.2746	66.2746	65.8872	65.8872	65.8872	66.1057	66.1057	66.6706	66.6706	66.6706	66.6706	65.4583	66.0408	65.017	64.9601	65.6466	65.6466	66.2527	66.2527	66.2527	66.2527	66.2527	65.4965	65.4965	65.847	65.847	65.847	65.3024	65.0333	64.591	64.591	64.2619	64.4292	64.8944	64.8944	64.8944	65.1538	65.1538	64.4653
V0382_CS	65.4526	66.1766	65.6586	66.4073	66.0336	66.4229	64.9426	66.492	65.592	66.0295	66.3968	66.3968	65.7744	65.7744	65.7744	65.4543	65.4543	66.7131	66.7131	66.7131	66.7131	64.9643	66.1302	65.4476	64.9243	65.1095	65.1095	65.6989	65.6989	65.6989	65.6989	65.6989	65.3387	65.3387	65.4708	65.4708	65.4708	65.7396	64.8668	64.7565	64.7565	64.6532	64.4981	65.004	65.004	65.004	65.4809	65.4809	64.6394
V0384_CS	65.4526	66.1766	65.6586	66.4073	66.0336	66.4229	64.9426	66.492	65.592	66.0295	66.3968	66.3968	65.7744	65.7744	65.7744	65.4543	65.4543	66.7131	66.7131	66.7131	66.7131	64.9643	66.1302	65.4476	64.9243	65.1095	65.1095	65.6989	65.6989	65.6989	65.6989	65.6989	65.3387	65.3387	65.4708	65.4708	65.4708	65.7396	64.8668	64.7565	64.7565	64.6532	64.4981	65.004	65.004	65.004	65.4809	65.4809	64.6394
V0371_HY	65.8865	67.0278	66.2414	66.2435	66.0283	66.3476	66.7164	67.4218	66.7754	67.4558	66.9626	66.9626	67.4333	67.4333	67.4333	66.9864	66.9864	67.2099	67.2099	67.2099	67.2099	66.6899	66.0921	66.2622	66.2674	66.1374	66.1374	66.7647	66.7647	66.7647	66.7647	66.7647	66.6821	66.6821	66.6814	66.6814	66.6814	66.3768	66.8465	66.5122	66.5122	65.6257	66.049	66.7397	66.7397	66.7397	65.7155	65.7155	66.0438
V0367_HY	67.1626	68.0199	67.5083	66.6301	67.2924	67.1954	67.9052	67.1897	67.4852	68.1255	67.2695	67.2695	67.8758	67.8758	67.8758	67.7484	67.7484	67.517	67.517	67.517	67.517	67.8681	67.4404	66.3954	66.8466	66.2585	66.2585	67.0001	67.0001	67.0001	67.0001	67.0001	67.1217	67.1217	66.926	66.926	66.926	66.2603	66.6696	65.5816	65.5816	65.4739	66.7991	66.1599	66.1599	66.1599	66.4352	66.4352	65.4464
V0368_HY	67.1626	68.0199	67.5083	66.6301	67.2924	67.1954	67.9052	67.1897	67.4852	68.1255	67.2695	67.2695	67.8758	67.8758	67.8758	67.7484	67.7484	67.517	67.517	67.517	67.517	67.8681	67.4404	66.3954	66.8466	66.2585	66.2585	67.0001	67.0001	67.0001	67.0001	67.0001	67.1217	67.1217	66.926	66.926	66.926	66.2603	66.6696	65.5816	65.5816	65.4739	66.7991	66.1599	66.1599	66.1599	66.4352	66.4352	65.4464
V0364_HY	66.2548	66.7423	66.4627	65.5429	65.4022	65.6908	66.2928	65.775	65.8619	66.86	66.2428	66.2428	66.8084	66.8084	66.8084	66.5641	66.5641	66.5039	66.5039	66.5039	66.5039	66.1018	65.0892	65.648	65.9257	65.3973	65.3973	65.6692	65.6692	65.6692	65.6692	65.6692	65.4321	65.4321	65.8925	65.8925	65.8925	66.3311	65.7457	65.6508	65.6508	65.1544	65.7076	65.8648	65.8648	65.8648	65.4718	65.4718	64.9357
V0365_HY	66.2548	66.7423	66.4627	65.5429	65.4022	65.6908	66.2928	65.775	65.8619	66.86	66.2428	66.2428	66.8084	66.8084	66.8084	66.5641	66.5641	66.5039	66.5039	66.5039	66.5039	66.1018	65.0892	65.648	65.9257	65.3973	65.3973	65.6692	65.6692	65.6692	65.6692	65.6692	65.4321	65.4321	65.8925	65.8925	65.8925	66.3311	65.7457	65.6508	65.6508	65.1544	65.7076	65.8648	65.8648	65.8648	65.4718	65.4718	64.9357
V0366_HY	66.2548	66.7423	66.4627	65.5429	65.4022	65.6908	66.2928	65.775	65.8619	66.86	66.2428	66.2428	66.8084	66.8084	66.8084	66.5641	66.5641	66.5039	66.5039	66.5039	66.5039	66.1018	65.0892	65.648	65.9257	65.3973	65.3973	65.6692	65.6692	65.6692	65.6692	65.6692	65.4321	65.4321	65.8925	65.8925	65.8925	66.3311	65.7457	65.6508	65.6508	65.1544	65.7076	65.8648	65.8648	65.8648	65.4718	65.4718	64.9357
V0369_HY	66.4451	67.0053	66.8375	65.9584	65.6689	65.5356	66.9952	66.2774	65.8788	67.4206	66.3401	66.3401	66.8816	66.8816	66.8816	66.5165	66.5165	66.2901	66.2901	66.2901	66.2901	66.1114	65.274	65.0017	66.0938	65.2942	65.2942	65.5585	65.5585	65.5585	65.5585	65.5585	65.9968	65.9968	65.3089	65.3089	65.3089	66.0188	65.1422	65.3029	65.3029	65.1038	65.7126	66.2688	66.2688	66.2688	65.7078	65.7078	65.0525
V0370_HY	66.4451	67.0053	66.8375	65.9584	65.6689	65.5356	66.9952	66.2774	65.8788	67.4206	66.3401	66.3401	66.8816	66.8816	66.8816	66.5165	66.5165	66.2901	66.2901	66.2901	66.2901	66.1114	65.274	65.0017	66.0938	65.2942	65.2942	65.5585	65.5585	65.5585	65.5585	65.5585	65.9968	65.9968	65.3089	65.3089	65.3089	66.0188	65.1422	65.3029	65.3029	65.1038	65.7126	66.2688	66.2688	66.2688	65.7078	65.7078	65.0525
V0407_NN	66.1442	66.7551	66.1021	67.3865	66.5716	68.9486	67.0653	67.9144	68.2488	66.7047	67.5845	67.5845	67.2749	67.2749	67.2749	67.4566	67.4566	67.906	67.906	67.906	67.906	66.3966	67.6012	65.8726	66.2155	67.2002	67.2002	67.1448	67.1448	67.1448	67.1448	67.1448	67.1221	67.1221	66.2213	66.2213	66.2213	65.7031	65.1327	65.8735	65.8735	65.04	65.4851	66.0227	66.0227	66.0227	65.8353	65.8353	65.9106
V0399_NN	67.0551	66.6129	66.6442	68.1601	67.6445	68.1229	67.4382	67.8474	68.0549	66.8669	67.4128	67.4128	67.1591	67.1591	67.1591	67.5914	67.5914	68.1302	68.1302	68.1302	68.1302	66.7592	68.4577	66.2134	66.6533	67.1427	67.1427	67.4763	67.4763	67.4763	67.4763	67.4763	67.1628	67.1628	66.6936	66.6936	66.6936	66.4759	66.3586	66.0605	66.0605	65.4784	65.955	66.2809	66.2809	66.2809	66.3309	66.3309	66.3321
V0414_NN	67.0551	66.6129	66.6442	68.1601	67.6445	68.1229	67.4382	67.8474	68.0549	66.8669	67.4128	67.4128	67.1591	67.1591	67.1591	67.5914	67.5914	68.1302	68.1302	68.1302	68.1302	66.7592	68.4577	66.2134	66.6533	67.1427	67.1427	67.4763	67.4763	67.4763	67.4763	67.4763	67.1628	67.1628	66.6936	66.6936	66.6936	66.4759	66.3586	66.0605	66.0605	65.4784	65.955	66.2809	66.2809	66.2809	66.3309	66.3309	66.3321
V0402_NN	67.0551	66.6129	66.6442	68.1601	67.6445	68.1229	67.4382	67.8474	68.0549	66.8669	67.4128	67.4128	67.1591	67.1591	67.1591	67.5914	67.5914	68.1302	68.1302	68.1302	68.1302	66.7592	68.4577	66.2134	66.6533	67.1427	67.1427	67.4763	67.4763	67.4763	67.4763	67.4763	67.1628	67.1628	66.6936	66.6936	66.6936	66.4759	66.3586	66.0605	66.0605	65.4784	65.955	66.2809	66.2809	66.2809	66.3309	66.3309	66.3321
V0403_NN	65.677	66.06	65.5006	66.6435	66.4603	67.9114	66.1103	67.2472	67.5915	66.0187	66.9965	66.9965	66.7432	66.7432	66.7432	67.813	67.813	67.8672	67.8672	67.8672	67.8672	66.5458	68.066	65.9606	66.5392	67.0164	67.0164	66.7092	66.7092	66.7092	66.7092	66.7092	66.5894	66.5894	65.6926	65.6926	65.6926	66.0426	65.4948	65.6381	65.6381	64.7864	65.7905	65.9337	65.9337	65.9337	65.8204	65.8204	65.759
V0405_NN	66.2098	66.9695	65.8408	66.153	65.5092	67.3477	66.9934	67.2857	66.5636	66.7643	66.0493	66.0493	67.347	67.347	67.347	67.6406	67.6406	66.6672	66.6672	66.6672	66.6672	66.2938	66.5606	64.9274	66.7106	65.7969	65.7969	65.5174	65.5174	65.5174	65.5174	65.5174	66.8491	66.8491	64.8641	64.8641	64.8641	65.3294	65.1869	65.2034	65.2034	64.6512	65.597	65.8206	65.8206	65.8206	65.2121	65.2121	64.7792
V0406_NN	66.2098	66.9695	65.8408	66.153	65.5092	67.3477	66.9934	67.2857	66.5636	66.7643	66.0493	66.0493	67.347	67.347	67.347	67.6406	67.6406	66.6672	66.6672	66.6672	66.6672	66.2938	66.5606	64.9274	66.7106	65.7969	65.7969	65.5174	65.5174	65.5174	65.5174	65.5174	66.8491	66.8491	64.8641	64.8641	64.8641	65.3294	65.1869	65.2034	65.2034	64.6512	65.597	65.8206	65.8206	65.8206	65.2121	65.2121	64.7792
V0410_NN	66.3657	67.1716	65.6219	66.2659	65.9305	67.3965	66.9868	67.206	67.2923	67.4528	66.8836	66.8836	67.7164	67.7164	67.7164	67.4445	67.4445	67.2259	67.2259	67.2259	67.2259	67.01	66.8496	65.4332	67.0539	66.5763	66.5763	66.4539	66.4539	66.4539	66.4539	66.4539	67.2542	67.2542	65.4123	65.4123	65.4123	66.0614	66.3059	65.8405	65.8405	64.7431	66.114	65.8526	65.8526	65.8526	65.7398	65.7398	65.2963
V0415_NN	66.3657	67.1716	65.6219	66.2659	65.9305	67.3965	66.9868	67.206	67.2923	67.4528	66.8836	66.8836	67.7164	67.7164	67.7164	67.4445	67.4445	67.2259	67.2259	67.2259	67.2259	67.01	66.8496	65.4332	67.0539	66.5763	66.5763	66.4539	66.4539	66.4539	66.4539	66.4539	67.2542	67.2542	65.4123	65.4123	65.4123	66.0614	66.3059	65.8405	65.8405	64.7431	66.114	65.8526	65.8526	65.8526	65.7398	65.7398	65.2963
V0416_NN	66.3657	67.1716	65.6219	66.2659	65.9305	67.3965	66.9868	67.206	67.2923	67.4528	66.8836	66.8836	67.7164	67.7164	67.7164	67.4445	67.4445	67.2259	67.2259	67.2259	67.2259	67.01	66.8496	65.4332	67.0539	66.5763	66.5763	66.4539	66.4539	66.4539	66.4539	66.4539	67.2542	67.2542	65.4123	65.4123	65.4123	66.0614	66.3059	65.8405	65.8405	64.7431	66.114	65.8526	65.8526	65.8526	65.7398	65.7398	65.2963
V0412_NN	66.8835	66.9013	66.7442	66.5871	66.2047	67.7925	67.5715	67.531	67.1136	67.5418	66.7485	66.7485	67.716	67.716	67.716	67.8095	67.8095	67.4648	67.4648	67.4648	67.4648	67.8687	66.4084	65.8416	67.2362	66.6702	66.6702	66.4771	66.4771	66.4771	66.4771	66.4771	67.4072	67.4072	65.497	65.497	65.497	66.1737	66.5486	66.0235	66.0235	64.9192	66.7084	66.047	66.047	66.047	65.8567	65.8567	65.365
V0413_NN	65.7749	66.2313	66.3052	65.9621	66.4262	67.2048	66.7113	67.1544	66.1973	66.9525	66.2055	66.2055	67.5386	67.5386	67.5386	67.2153	67.2153	66.9001	66.9001	66.9001	66.9001	67.457	66.3502	65.8183	66.8144	66.6159	66.6159	66.2399	66.2399	66.2399	66.2399	66.2399	67.269	67.269	65.0698	65.0698	65.0698	65.8959	66.5617	65.5951	65.5951	65.3931	66.4778	66.1659	66.1659	66.1659	65.3823	65.3823	65.295
V0411_NN	67.0026	67.0168	66.5422	66.8609	66.5362	67.3623	66.7447	67.8082	67.0064	67.6072	66.4696	66.4696	67.8182	67.8182	67.8182	67.4839	67.4839	67.3133	67.3133	67.3133	67.3133	67.7625	67.6124	66.215	67.8636	66.6578	66.6578	66.8533	66.8533	66.8533	66.8533	66.8533	67.0438	67.0438	65.6443	65.6443	65.6443	66.4238	65.7558	65.8982	65.8982	65.1828	66.3409	66.1772	66.1772	66.1772	66.0636	66.0636	65.8545
V0409_NN	67.0026	67.0168	66.5422	66.8609	66.5362	67.3623	66.7447	67.8082	67.0064	67.6072	66.4696	66.4696	67.8182	67.8182	67.8182	67.4839	67.4839	67.3133	67.3133	67.3133	67.3133	67.7625	67.6124	66.215	67.8636	66.6578	66.6578	66.8533	66.8533	66.8533	66.8533	66.8533	67.0438	67.0438	65.6443	65.6443	65.6443	66.4238	65.7558	65.8982	65.8982	65.1828	66.3409	66.1772	66.1772	66.1772	66.0636	66.0636	65.8545
V0417_NN	67.0026	67.0168	66.5422	66.8609	66.5362	67.3623	66.7447	67.8082	67.0064	67.6072	66.4696	66.4696	67.8182	67.8182	67.8182	67.4839	67.4839	67.3133	67.3133	67.3133	67.3133	67.7625	67.6124	66.215	67.8636	66.6578	66.6578	66.8533	66.8533	66.8533	66.8533	66.8533	67.0438	67.0438	65.6443	65.6443	65.6443	66.4238	65.7558	65.8982	65.8982	65.1828	66.3409	66.1772	66.1772	66.1772	66.0636	66.0636	65.8545
V0404_NN	65.86	65.9573	65.2645	66.8334	66.7722	68.0111	66.1262	67.615	67.4612	66.1723	66.9917	66.9917	66.8724	66.8724	66.8724	67.308	67.308	67.7464	67.7464	67.7464	67.7464	66.3561	67.7344	65.8353	66.3985	66.656	66.656	67.0741	67.0741	67.0741	67.0741	67.0741	66.6708	66.6708	66.1099	66.1099	66.1099	65.844	65.7721	65.5946	65.5946	64.8982	65.4911	65.7602	65.7602	65.7602	65.8631	65.8631	65.8071
V0408_NN	65.86	65.9573	65.2645	66.8334	66.7722	68.0111	66.1262	67.615	67.4612	66.1723	66.9917	66.9917	66.8724	66.8724	66.8724	67.308	67.308	67.7464	67.7464	67.7464	67.7464	66.3561	67.7344	65.8353	66.3985	66.656	66.656	67.0741	67.0741	67.0741	67.0741	67.0741	66.6708	66.6708	66.1099	66.1099	66.1099	65.844	65.7721	65.5946	65.5946	64.8982	65.4911	65.7602	65.7602	65.7602	65.8631	65.8631	65.8071
V0400_NN	65.86	65.9573	65.2645	66.8334	66.7722	68.0111	66.1262	67.615	67.4612	66.1723	66.9917	66.9917	66.8724	66.8724	66.8724	67.308	67.308	67.7464	67.7464	67.7464	67.7464	66.3561	67.7344	65.8353	66.3985	66.656	66.656	67.0741	67.0741	67.0741	67.0741	67.0741	66.6708	66.6708	66.1099	66.1099	66.1099	65.844	65.7721	65.5946	65.5946	64.8982	65.4911	65.7602	65.7602	65.7602	65.8631	65.8631	65.8071
V0401_NN	65.86	65.9573	65.2645	66.8334	66.7722	68.0111	66.1262	67.615	67.4612	66.1723	66.9917	66.9917	66.8724	66.8724	66.8724	67.308	67.308	67.7464	67.7464	67.7464	67.7464	66.3561	67.7344	65.8353	66.3985	66.656	66.656	67.0741	67.0741	67.0741	67.0741	67.0741	66.6708	66.6708	66.1099	66.1099	66.1099	65.844	65.7721	65.5946	65.5946	64.8982	65.4911	65.7602	65.7602	65.7602	65.8631	65.8631	65.8071
V0418_NN	65.86	65.9573	65.2645	66.8334	66.7722	68.0111	66.1262	67.615	67.4612	66.1723	66.9917	66.9917	66.8724	66.8724	66.8724	67.308	67.308	67.7464	67.7464	67.7464	67.7464	66.3561	67.7344	65.8353	66.3985	66.656	66.656	67.0741	67.0741	67.0741	67.0741	67.0741	66.6708	66.6708	66.1099	66.1099	66.1099	65.844	65.7721	65.5946	65.5946	64.8982	65.4911	65.7602	65.7602	65.7602	65.8631	65.8631	65.8071
V0581_BH	66.9305	67.5768	67.0384	66.9299	67.5389	68.0012	68.0316	68.7526	68.2686	68.4164	68.5468	68.5468	69.3941	69.3941	69.3941	68.7267	68.7267	68.4869	68.4869	68.4869	68.4869	68.9186	68.7383	66.4062	69.5896	67.9228	67.9228	68.0248	68.0248	68.0248	68.0248	68.0248	69.0066	69.0066	67.1223	67.1223	67.1223	68.3051	67.8697	67.6217	67.6217	66.5482	67.7814	67.6234	67.6234	67.6234	67.9266	67.9266	67.3388
V0587_BH	66.9305	67.5768	67.0384	66.9299	67.5389	68.0012	68.0316	68.7526	68.2686	68.4164	68.5468	68.5468	69.3941	69.3941	69.3941	68.7267	68.7267	68.4869	68.4869	68.4869	68.4869	68.9186	68.7383	66.4062	69.5896	67.9228	67.9228	68.0248	68.0248	68.0248	68.0248	68.0248	69.0066	69.0066	67.1223	67.1223	67.1223	68.3051	67.8697	67.6217	67.6217	66.5482	67.7814	67.6234	67.6234	67.6234	67.9266	67.9266	67.3388
V0579_BH	66.778	67.3266	67.0702	68.4244	68.4422	68.9	67.7681	69.4666	68.6186	67.6623	68.5708	68.5708	68.3979	68.3979	68.3979	68.4582	68.4582	68.7379	68.7379	68.7379	68.7379	67.2927	69.1373	67.153	67.4464	67.4681	67.4681	67.6292	67.6292	67.6292	67.6292	67.6292	68.148	68.148	67.5356	67.5356	67.5356	67.3162	66.435	66.1132	66.1132	67.2798	66.9603	67.3801	67.3801	67.3801	66.8856	66.8856	66.9983
V0584_BH	67.3488	67.9356	67.2798	67.5353	67.3756	67.7123	67.9642	68.7468	68.0393	68.0682	68.0364	68.0364	69.3147	69.3147	69.3147	68.3278	68.3278	68.1896	68.1896	68.1896	68.1896	68.4028	69.062	66.9301	68.4492	66.7998	66.7998	66.8895	66.8895	66.8895	66.8895	66.8895	68.6193	68.6193	66.4459	66.4459	66.4459	67.553	66.7246	66.2806	66.2806	66.4599	68.3021	67.6472	67.6472	67.6472	66.6034	66.6034	66.8708
V0589_BH	67.3488	67.9356	67.2798	67.5353	67.3756	67.7123	67.9642	68.7468	68.0393	68.0682	68.0364	68.0364	69.3147	69.3147	69.3147	68.3278	68.3278	68.1896	68.1896	68.1896	68.1896	68.4028	69.062	66.9301	68.4492	66.7998	66.7998	66.8895	66.8895	66.8895	66.8895	66.8895	68.6193	68.6193	66.4459	66.4459	66.4459	67.553	66.7246	66.2806	66.2806	66.4599	68.3021	67.6472	67.6472	67.6472	66.6034	66.6034	66.8708
V0590_BH	67.3488	67.9356	67.2798	67.5353	67.3756	67.7123	67.9642	68.7468	68.0393	68.0682	68.0364	68.0364	69.3147	69.3147	69.3147	68.3278	68.3278	68.1896	68.1896	68.1896	68.1896	68.4028	69.062	66.9301	68.4492	66.7998	66.7998	66.8895	66.8895	66.8895	66.8895	66.8895	68.6193	68.6193	66.4459	66.4459	66.4459	67.553	66.7246	66.2806	66.2806	66.4599	68.3021	67.6472	67.6472	67.6472	66.6034	66.6034	66.8708
V0577_BH	67.2055	67.8187	67.3167	68.5219	68.4545	68.1916	68.5164	68.2849	68.9989	68.3859	69.2456	69.2456	68.3982	68.3982	68.3982	68.6469	68.6469	69.4796	69.4796	69.4796	69.4796	68.3413	69.4057	66.868	67.7359	68.0675	68.0675	68.5206	68.5206	68.5206	68.5206	68.5206	68.4194	68.4194	68.0229	68.0229	68.0229	67.8878	67.7347	66.4227	66.4227	65.7999	67.2321	67.7096	67.7096	67.7096	67.1692	67.1692	67.5247
V0596_BH	67.5322	68.8517	68.2865	68.331	68.7314	67.6409	69.0861	69.3354	68.809	69.3637	68.8397	68.8397	69.1585	69.1585	69.1585	70.1626	70.1626	69.4959	69.4959	69.4959	69.4959	68.9508	69.7564	67.2549	69.1287	68.2866	68.2866	68.6797	68.6797	68.6797	68.6797	68.6797	69.9793	69.9793	68.0405	68.0405	68.0405	68.0729	67.9115	67.3183	67.3183	66.5973	68.3096	68.4679	68.4679	68.4679	67.448	67.448	67.8299
V0585_BH	67.5182	69.1948	67.4998	68.8405	69.2499	68.7839	67.4283	69.4	69.746	68.7955	69.7637	69.7637	69.2725	69.2725	69.2725	69.5262	69.5262	69.7811	69.7811	69.7811	69.7811	68.4734	70.2633	66.9487	68.8491	68.6689	68.6689	68.4753	68.4753	68.4753	68.4753	68.4753	68.8579	68.8579	67.7856	67.7856	67.7856	68.9153	66.8975	67.0733	67.0733	66.5741	67.2183	68.1373	68.1373	68.1373	67.2218	67.2218	68.4421
V0592_BH	67.2295	69.0681	67.3514	68.555	69.081	68.5811	67.2314	68.5366	69.1826	68.2115	69.2268	69.2268	68.4093	68.4093	68.4093	68.9992	68.9992	69.6535	69.6535	69.6535	69.6535	67.9018	69.5976	66.7928	68.3624	68.2079	68.2079	68.3388	68.3388	68.3388	68.3388	68.3388	68.1367	68.1367	67.4625	67.4625	67.4625	67.7687	67.0773	67.1132	67.1132	65.604	67.0517	67.6266	67.6266	67.6266	66.8582	66.8582	68.071
V0586_BH	66.7257	67.6356	67.2712	68.1599	69.3146	68.9691	67.7041	68.843	68.7167	68.4113	69.1945	69.1945	68.3398	68.3398	68.3398	68.9823	68.9823	69.3866	69.3866	69.3866	69.3866	68.2445	68.9383	66.7297	67.8355	68.0964	68.0964	68.4726	68.4726	68.4726	68.4726	68.4726	68.4044	68.4044	67.8237	67.8237	67.8237	66.7747	66.8113	65.8308	65.8308	66.3495	66.7074	67.4709	67.4709	67.4709	66.7476	66.7476	67.0479
V0595_BH	66.7257	67.6356	67.2712	68.1599	69.3146	68.9691	67.7041	68.843	68.7167	68.4113	69.1945	69.1945	68.3398	68.3398	68.3398	68.9823	68.9823	69.3866	69.3866	69.3866	69.3866	68.2445	68.9383	66.7297	67.8355	68.0964	68.0964	68.4726	68.4726	68.4726	68.4726	68.4726	68.4044	68.4044	67.8237	67.8237	67.8237	66.7747	66.8113	65.8308	65.8308	66.3495	66.7074	67.4709	67.4709	67.4709	66.7476	66.7476	67.0479
V0593_BH	67.2127	69.0566	66.8196	68.227	68.6037	69.1443	67.8628	68.7225	69.7975	67.6138	68.1445	68.1445	69.1611	69.1611	69.1611	69.05	69.05	69.6758	69.6758	69.6758	69.6758	68.5958	69.5032	66.8548	68.0313	68.3655	68.3655	68.4802	68.4802	68.4802	68.4802	68.4802	68.69	68.69	67.9088	67.9088	67.9088	67.8099	67.3921	66.8859	66.8859	66.211	67.9536	67.472	67.472	67.472	67.7596	67.7596	67.6066
V0582_BH	67.1124	67.9772	66.9746	68.3886	68.9093	68.8447	67.5488	69.746	69.0632	68.3711	68.2826	68.2826	68.3892	68.3892	68.3892	68.8337	68.8337	69.1728	69.1728	69.1728	69.1728	67.5578	69.7577	66.6395	67.2654	68.1319	68.1319	67.928	67.928	67.928	67.928	67.928	68.3552	68.3552	68.1011	68.1011	68.1011	67.4021	67.8149	66.7207	66.7207	66.0784	67.2108	67.9373	67.9373	67.9373	67.0126	67.0126	67.4189
V0594_BH	67.608	67.7889	67.0767	66.8636	67.2271	67.8324	68.3162	69.0587	67.6437	68.478	67.5165	67.5165	68.4513	68.4513	68.4513	68.0576	68.0576	68.0803	68.0803	68.0803	68.0803	68.0601	68.3647	67.485	67.7534	67.4634	67.4634	66.9544	66.9544	66.9544	66.9544	66.9544	67.7805	67.7805	67.5505	67.5505	67.5505	66.9259	68.3757	67.4138	67.4138	66.6287	67.8311	68.1781	68.1781	68.1781	67.4849	67.4849	67.2269
V0591_BH	65.9302	66.7895	65.5846	67.3125	66.781	67.6735	66.9434	68.5073	69.0283	67.1934	68.4427	68.4427	68.0066	68.0066	68.0066	68.188	68.188	68.6242	68.6242	68.6242	68.6242	67.8661	68.736	67.16	67.3103	67.8894	67.8894	67.5926	67.5926	67.5926	67.5926	67.5926	67.5978	67.5978	67.4338	67.4338	67.4338	67.1784	66.9623	66.5151	66.5151	65.1203	65.6948	66.9578	66.9578	66.9578	66.3543	66.3543	67.0421
V0578_BH	67.0792	68.312	66.9845	67.6302	67.4799	67.3499	67.8125	68.9676	69.1203	68.9965	67.8909	67.8909	68.7589	68.7589	68.7589	69.0379	69.0379	68.382	68.382	68.382	68.382	69.4543	69.5388	67.511	69.0017	68.0999	68.0999	67.785	67.785	67.785	67.785	67.785	68.7163	68.7163	67.2919	67.2919	67.2919	67.2892	67.7127	67.0969	67.0969	65.8408	67.7011	67.8547	67.8547	67.8547	66.6282	66.6282	66.9874
V0588_BH	69.004	70.5083	68.9546	69.3013	70.1603	69.8713	69.9004	70.9186	70.3811	70.4839	69.2996	69.2996	71.2618	71.2618	71.2618	71.1189	71.1189	70.4251	70.4251	70.4251	70.4251	71.9839	71.7123	68.155	71.3304	70.1775	70.1775	70.7019	70.7019	70.7019	70.7019	70.7019	73.6687	73.6687	69.8895	69.8895	69.8895	69.3242	68.9141	69.195	69.195	67.8324	70.2266	69.5885	69.5885	69.5885	68.9167	68.9167	69.2819
V0386_HN	65.4708	65.7105	64.5875	65.6941	65.7018	66.2992	65.26	66.7137	65.8675	66.3235	66.514	66.514	65.8662	65.8662	65.8662	65.984	65.984	66.3896	66.3896	66.3896	66.3896	65.3462	66.1958	64.5221	65.3736	65.5797	65.5797	65.7871	65.7871	65.7871	65.7871	65.7871	65.3898	65.3898	65.3211	65.3211	65.3211	64.9881	64.8847	64.811	64.811	63.7373	64.715	64.7593	64.7593	64.7593	64.5666	64.5666	64.9141
V0393_HN	65.4708	65.7105	64.5875	65.6941	65.7018	66.2992	65.26	66.7137	65.8675	66.3235	66.514	66.514	65.8662	65.8662	65.8662	65.984	65.984	66.3896	66.3896	66.3896	66.3896	65.3462	66.1958	64.5221	65.3736	65.5797	65.5797	65.7871	65.7871	65.7871	65.7871	65.7871	65.3898	65.3898	65.3211	65.3211	65.3211	64.9881	64.8847	64.811	64.811	63.7373	64.715	64.7593	64.7593	64.7593	64.5666	64.5666	64.9141
V0388_HN	66.0629	66.2403	65.5595	65.4295	64.9421	65.7278	67.1165	66.1643	65.3901	67.4681	66.0701	66.0701	66.9363	66.9363	66.9363	65.734	65.734	66.0639	66.0639	66.0639	66.0639	66.6312	65.6671	64.5297	66.391	65.4792	65.4792	65.0317	65.0317	65.0317	65.0317	65.0317	65.8248	65.8248	64.5645	64.5645	64.5645	65.4499	65.7853	65.4069	65.4069	64.7199	65.851	65.0726	65.0726	65.0726	64.8667	64.8667	65.4429
V0395_HN	64.9963	65.0527	64.4819	66.0086	65.5272	66.1518	65.8645	66.4288	65.9427	66.3316	66.4606	66.4606	66.0758	66.0758	66.0758	66.0161	66.0161	66.7852	66.7852	66.7852	66.7852	65.5629	66.2799	64.7106	65.159	65.3993	65.3993	65.6756	65.6756	65.6756	65.6756	65.6756	65.3248	65.3248	65.0969	65.0969	65.0969	64.693	65.2195	64.978	64.978	63.7785	64.9002	64.7708	64.7708	64.7708	64.7621	64.7621	65.0581
V0396_HN	64.9963	65.0527	64.4819	66.0086	65.5272	66.1518	65.8645	66.4288	65.9427	66.3316	66.4606	66.4606	66.0758	66.0758	66.0758	66.0161	66.0161	66.7852	66.7852	66.7852	66.7852	65.5629	66.2799	64.7106	65.159	65.3993	65.3993	65.6756	65.6756	65.6756	65.6756	65.6756	65.3248	65.3248	65.0969	65.0969	65.0969	64.693	65.2195	64.978	64.978	63.7785	64.9002	64.7708	64.7708	64.7708	64.7621	64.7621	65.0581
V0392_HN	64.9963	65.0527	64.4819	66.0086	65.5272	66.1518	65.8645	66.4288	65.9427	66.3316	66.4606	66.4606	66.0758	66.0758	66.0758	66.0161	66.0161	66.7852	66.7852	66.7852	66.7852	65.5629	66.2799	64.7106	65.159	65.3993	65.3993	65.6756	65.6756	65.6756	65.6756	65.6756	65.3248	65.3248	65.0969	65.0969	65.0969	64.693	65.2195	64.978	64.978	63.7785	64.9002	64.7708	64.7708	64.7708	64.7621	64.7621	65.0581
V0387_HN	64.9963	65.0527	64.4819	66.0086	65.5272	66.1518	65.8645	66.4288	65.9427	66.3316	66.4606	66.4606	66.0758	66.0758	66.0758	66.0161	66.0161	66.7852	66.7852	66.7852	66.7852	65.5629	66.2799	64.7106	65.159	65.3993	65.3993	65.6756	65.6756	65.6756	65.6756	65.6756	65.3248	65.3248	65.0969	65.0969	65.0969	64.693	65.2195	64.978	64.978	63.7785	64.9002	64.7708	64.7708	64.7708	64.7621	64.7621	65.0581
V0398_HN	64.9963	65.0527	64.4819	66.0086	65.5272	66.1518	65.8645	66.4288	65.9427	66.3316	66.4606	66.4606	66.0758	66.0758	66.0758	66.0161	66.0161	66.7852	66.7852	66.7852	66.7852	65.5629	66.2799	64.7106	65.159	65.3993	65.3993	65.6756	65.6756	65.6756	65.6756	65.6756	65.3248	65.3248	65.0969	65.0969	65.0969	64.693	65.2195	64.978	64.978	63.7785	64.9002	64.7708	64.7708	64.7708	64.7621	64.7621	65.0581
V0391_HN	65.9975	66.2728	65.611	65.5522	64.9616	65.6184	66.5516	66.9909	65.3358	67.6579	66.1601	66.1601	67.2492	67.2492	67.2492	66.5097	66.5097	66.3261	66.3261	66.3261	66.3261	66.7269	65.7587	64.4947	66.6048	65.3959	65.3959	65.2057	65.2057	65.2057	65.2057	65.2057	65.8501	65.8501	64.5666	64.5666	64.5666	65.3377	65.4469	65.3121	65.3121	64.2939	65.9334	65.1452	65.1452	65.1452	64.995	64.995	65.1928
V0397_HN	65.9975	66.2728	65.611	65.5522	64.9616	65.6184	66.5516	66.9909	65.3358	67.6579	66.1601	66.1601	67.2492	67.2492	67.2492	66.5097	66.5097	66.3261	66.3261	66.3261	66.3261	66.7269	65.7587	64.4947	66.6048	65.3959	65.3959	65.2057	65.2057	65.2057	65.2057	65.2057	65.8501	65.8501	64.5666	64.5666	64.5666	65.3377	65.4469	65.3121	65.3121	64.2939	65.9334	65.1452	65.1452	65.1452	64.995	64.995	65.1928
V0491_JY	67.6884	67.4741	67.9263	67.1352	66.2216	66.9491	68.2967	67.4415	66.5372	66.9072	66.3791	66.3791	67.1177	67.1177	67.1177	66.4243	66.4243	66.2942	66.2942	66.2942	66.2942	66.9989	65.4441	66.7425	66.5472	66.5264	66.5264	66.1566	66.1566	66.1566	66.1566	66.1566	66.7516	66.7516	66.2604	66.2604	66.2604	66.7913	66.7118	66.8543	66.8543	66.4704	67.3453	66.3074	66.3074	66.3074	65.6703	65.6703	66.0266
V0489_JY	67.5827	67.1496	67.3435	67.9507	67.2946	67.9579	68.0987	67.7925	67.7289	67.026	67.8424	67.8424	66.8266	66.8266	66.8266	66.6796	66.6796	67.6179	67.6179	67.6179	67.6179	66.5084	66.7689	66.9013	66.2458	67.257	67.257	67.2773	67.2773	67.2773	67.2773	67.2773	66.7408	66.7408	67.1471	67.1471	67.1471	66.8997	66.7084	66.9846	66.9846	66.6961	66.2207	67.0085	67.0085	67.0085	66.3177	66.3177	66.2983
V0492_JY	67.5827	67.1496	67.3435	67.9507	67.2946	67.9579	68.0987	67.7925	67.7289	67.026	67.8424	67.8424	66.8266	66.8266	66.8266	66.6796	66.6796	67.6179	67.6179	67.6179	67.6179	66.5084	66.7689	66.9013	66.2458	67.257	67.257	67.2773	67.2773	67.2773	67.2773	67.2773	66.7408	66.7408	67.1471	67.1471	67.1471	66.8997	66.7084	66.9846	66.9846	66.6961	66.2207	67.0085	67.0085	67.0085	66.3177	66.3177	66.2983
V0360_LF	67.5018	66.3219	67.9255	68.2909	67.3135	68.7955	67.9533	67.5951	68.0459	66.7791	66.9774	66.9774	66.3079	66.3079	66.3079	66.6716	66.6716	67.4381	67.4381	67.4381	67.4381	66.5073	67.2229	66.3845	66.1305	67.0498	67.0498	67.4119	67.4119	67.4119	67.4119	67.4119	66.7869	66.7869	67.6729	67.6729	67.6729	66.5683	66.8673	66.3565	66.3565	66.4138	65.8271	65.8955	65.8955	65.8955	66.1138	66.1138	66.5392
V0358_LF	67.4623	67.0495	67.3136	67.6788	66.2374	67.404	67.8405	67.282	66.7181	67.3167	66.6406	66.6406	66.5885	66.5885	66.5885	66.2999	66.2999	66.431	66.431	66.431	66.431	65.9514	65.9565	66.8581	66.3718	66.7019	66.7019	66.2855	66.2855	66.2855	66.2855	66.2855	66.2479	66.2479	66.8406	66.8406	66.8406	66.9882	66.9891	66.7104	66.7104	66.6854	66.356	66.4137	66.4137	66.4137	65.8739	65.8739	66.4305
V0359_LF	67.4623	67.0495	67.3136	67.6788	66.2374	67.404	67.8405	67.282	66.7181	67.3167	66.6406	66.6406	66.5885	66.5885	66.5885	66.2999	66.2999	66.431	66.431	66.431	66.431	65.9514	65.9565	66.8581	66.3718	66.7019	66.7019	66.2855	66.2855	66.2855	66.2855	66.2855	66.2479	66.2479	66.8406	66.8406	66.8406	66.9882	66.9891	66.7104	66.7104	66.6854	66.356	66.4137	66.4137	66.4137	65.8739	65.8739	66.4305
V0381_XY	67.0448	67.1217	67.0325	66.5544	66.3041	67.2021	67.9103	66.5598	66.4049	67.3529	66.6067	66.6067	66.9721	66.9721	66.9721	66.7982	66.7982	66.2669	66.2669	66.2669	66.2669	67.686	65.5247	66.8685	66.1075	66.3327	66.3327	65.9744	65.9744	65.9744	65.9744	65.9744	66.7334	66.7334	66.2841	66.2841	66.2841	67.4949	66.6047	67.5396	67.5396	66.3837	66.7016	66.8053	66.8053	66.8053	65.9694	65.9694	65.9394
V0486_JY	67.3991	67.5509	67.2077	66.9997	65.9642	66.7437	67.8411	66.9634	66.3229	67.0755	66.3659	66.3659	66.8174	66.8174	66.8174	66.3012	66.3012	65.8559	65.8559	65.8559	65.8559	66.6466	65.1074	66.5725	66.0393	66.2112	66.2112	65.873	65.873	65.873	65.873	65.873	66.4728	66.4728	66.1784	66.1784	66.1784	66.3134	66.1422	66.6152	66.6152	66.385	66.517	65.9558	65.9558	65.9558	65.3693	65.3693	65.7315
V0483_JY	67.3991	67.5509	67.2077	66.9997	65.9642	66.7437	67.8411	66.9634	66.3229	67.0755	66.3659	66.3659	66.8174	66.8174	66.8174	66.3012	66.3012	65.8559	65.8559	65.8559	65.8559	66.6466	65.1074	66.5725	66.0393	66.2112	66.2112	65.873	65.873	65.873	65.873	65.873	66.4728	66.4728	66.1784	66.1784	66.1784	66.3134	66.1422	66.6152	66.6152	66.385	66.517	65.9558	65.9558	65.9558	65.3693	65.3693	65.7315
V0482_JY	67.3991	67.5509	67.2077	66.9997	65.9642	66.7437	67.8411	66.9634	66.3229	67.0755	66.3659	66.3659	66.8174	66.8174	66.8174	66.3012	66.3012	65.8559	65.8559	65.8559	65.8559	66.6466	65.1074	66.5725	66.0393	66.2112	66.2112	65.873	65.873	65.873	65.873	65.873	66.4728	66.4728	66.1784	66.1784	66.1784	66.3134	66.1422	66.6152	66.6152	66.385	66.517	65.9558	65.9558	65.9558	65.3693	65.3693	65.7315
V0488_JY	67.3991	67.5509	67.2077	66.9997	65.9642	66.7437	67.8411	66.9634	66.3229	67.0755	66.3659	66.3659	66.8174	66.8174	66.8174	66.3012	66.3012	65.8559	65.8559	65.8559	65.8559	66.6466	65.1074	66.5725	66.0393	66.2112	66.2112	65.873	65.873	65.873	65.873	65.873	66.4728	66.4728	66.1784	66.1784	66.1784	66.3134	66.1422	66.6152	66.6152	66.385	66.517	65.9558	65.9558	65.9558	65.3693	65.3693	65.7315
V0479_JY	67.3991	67.5509	67.2077	66.9997	65.9642	66.7437	67.8411	66.9634	66.3229	67.0755	66.3659	66.3659	66.8174	66.8174	66.8174	66.3012	66.3012	65.8559	65.8559	65.8559	65.8559	66.6466	65.1074	66.5725	66.0393	66.2112	66.2112	65.873	65.873	65.873	65.873	65.873	66.4728	66.4728	66.1784	66.1784	66.1784	66.3134	66.1422	66.6152	66.6152	66.385	66.517	65.9558	65.9558	65.9558	65.3693	65.3693	65.7315
V0480_JY	67.3991	67.5509	67.2077	66.9997	65.9642	66.7437	67.8411	66.9634	66.3229	67.0755	66.3659	66.3659	66.8174	66.8174	66.8174	66.3012	66.3012	65.8559	65.8559	65.8559	65.8559	66.6466	65.1074	66.5725	66.0393	66.2112	66.2112	65.873	65.873	65.873	65.873	65.873	66.4728	66.4728	66.1784	66.1784	66.1784	66.3134	66.1422	66.6152	66.6152	66.385	66.517	65.9558	65.9558	65.9558	65.3693	65.3693	65.7315
V0493_JY	67.3991	67.5509	67.2077	66.9997	65.9642	66.7437	67.8411	66.9634	66.3229	67.0755	66.3659	66.3659	66.8174	66.8174	66.8174	66.3012	66.3012	65.8559	65.8559	65.8559	65.8559	66.6466	65.1074	66.5725	66.0393	66.2112	66.2112	65.873	65.873	65.873	65.873	65.873	66.4728	66.4728	66.1784	66.1784	66.1784	66.3134	66.1422	66.6152	66.6152	66.385	66.517	65.9558	65.9558	65.9558	65.3693	65.3693	65.7315
V0481_JY	67.0093	66.7583	66.373	67.3596	66.479	67.646	67.2757	67.1234	66.7488	66.0267	66.9927	66.9927	65.8257	65.8257	65.8257	65.898	65.898	66.3781	66.3781	66.3781	66.3781	65.9677	65.705	66.6607	65.4544	66.3217	66.3217	66.4604	66.4604	66.4604	66.4604	66.4604	66.2358	66.2358	66.7398	66.7398	66.7398	66.3196	65.9546	66.2466	66.2466	65.9885	65.4853	65.7779	65.7779	65.7779	65.5521	65.5521	65.8989
V0484_JY	67.0093	66.7583	66.373	67.3596	66.479	67.646	67.2757	67.1234	66.7488	66.0267	66.9927	66.9927	65.8257	65.8257	65.8257	65.898	65.898	66.3781	66.3781	66.3781	66.3781	65.9677	65.705	66.6607	65.4544	66.3217	66.3217	66.4604	66.4604	66.4604	66.4604	66.4604	66.2358	66.2358	66.7398	66.7398	66.7398	66.3196	65.9546	66.2466	66.2466	65.9885	65.4853	65.7779	65.7779	65.7779	65.5521	65.5521	65.8989
V0485_JY	67.0093	66.7583	66.373	67.3596	66.479	67.646	67.2757	67.1234	66.7488	66.0267	66.9927	66.9927	65.8257	65.8257	65.8257	65.898	65.898	66.3781	66.3781	66.3781	66.3781	65.9677	65.705	66.6607	65.4544	66.3217	66.3217	66.4604	66.4604	66.4604	66.4604	66.4604	66.2358	66.2358	66.7398	66.7398	66.7398	66.3196	65.9546	66.2466	66.2466	65.9885	65.4853	65.7779	65.7779	65.7779	65.5521	65.5521	65.8989
V0490_JY	67.0093	66.7583	66.373	67.3596	66.479	67.646	67.2757	67.1234	66.7488	66.0267	66.9927	66.9927	65.8257	65.8257	65.8257	65.898	65.898	66.3781	66.3781	66.3781	66.3781	65.9677	65.705	66.6607	65.4544	66.3217	66.3217	66.4604	66.4604	66.4604	66.4604	66.4604	66.2358	66.2358	66.7398	66.7398	66.7398	66.3196	65.9546	66.2466	66.2466	65.9885	65.4853	65.7779	65.7779	65.7779	65.5521	65.5521	65.8989
V0487_JY	67.0093	66.7583	66.373	67.3596	66.479	67.646	67.2757	67.1234	66.7488	66.0267	66.9927	66.9927	65.8257	65.8257	65.8257	65.898	65.898	66.3781	66.3781	66.3781	66.3781	65.9677	65.705	66.6607	65.4544	66.3217	66.3217	66.4604	66.4604	66.4604	66.4604	66.4604	66.2358	66.2358	66.7398	66.7398	66.7398	66.3196	65.9546	66.2466	66.2466	65.9885	65.4853	65.7779	65.7779	65.7779	65.5521	65.5521	65.8989
V0522_TW	66.7529	65.7936	66.7464	67.8887	66.3258	67.5451	67.1796	67.3054	67.4864	66.6717	67.6569	67.6569	66.1773	66.1773	66.1773	66.2859	66.2859	66.8709	66.8709	66.8709	66.8709	65.94	66.2491	65.7989	66.1061	66.5659	66.5659	66.6351	66.6351	66.6351	66.6351	66.6351	66.0983	66.0983	66.974	66.974	66.974	66.883	66.7357	66.3822	66.3822	66.8944	65.8559	66.7943	66.7943	66.7943	66.2666	66.2666	66.8611
V0523_TW	66.7529	65.7936	66.7464	67.8887	66.3258	67.5451	67.1796	67.3054	67.4864	66.6717	67.6569	67.6569	66.1773	66.1773	66.1773	66.2859	66.2859	66.8709	66.8709	66.8709	66.8709	65.94	66.2491	65.7989	66.1061	66.5659	66.5659	66.6351	66.6351	66.6351	66.6351	66.6351	66.0983	66.0983	66.974	66.974	66.974	66.883	66.7357	66.3822	66.3822	66.8944	65.8559	66.7943	66.7943	66.7943	66.2666	66.2666	66.8611
V0519_TW	67.5072	66.8212	67.1202	67.869	67.0023	67.7558	66.895	67.3275	67.5548	66.5581	67.2966	67.2966	66.3841	66.3841	66.3841	66.685	66.685	66.8408	66.8408	66.8408	66.8408	65.9706	66.5158	67.4461	66.3164	67.2027	67.2027	66.9117	66.9117	66.9117	66.9117	66.9117	66.3264	66.3264	67.5157	67.5157	67.5157	66.5915	67.1772	66.9561	66.9561	67.3414	65.9048	66.9796	66.9796	66.9796	66.6929	66.6929	66.8677
V0524_TW	67.5072	66.8212	67.1202	67.869	67.0023	67.7558	66.895	67.3275	67.5548	66.5581	67.2966	67.2966	66.3841	66.3841	66.3841	66.685	66.685	66.8408	66.8408	66.8408	66.8408	65.9706	66.5158	67.4461	66.3164	67.2027	67.2027	66.9117	66.9117	66.9117	66.9117	66.9117	66.3264	66.3264	67.5157	67.5157	67.5157	66.5915	67.1772	66.9561	66.9561	67.3414	65.9048	66.9796	66.9796	66.9796	66.6929	66.6929	66.8677
V0529_TW	67.5072	66.8212	67.1202	67.869	67.0023	67.7558	66.895	67.3275	67.5548	66.5581	67.2966	67.2966	66.3841	66.3841	66.3841	66.685	66.685	66.8408	66.8408	66.8408	66.8408	65.9706	66.5158	67.4461	66.3164	67.2027	67.2027	66.9117	66.9117	66.9117	66.9117	66.9117	66.3264	66.3264	67.5157	67.5157	67.5157	66.5915	67.1772	66.9561	66.9561	67.3414	65.9048	66.9796	66.9796	66.9796	66.6929	66.6929	66.8677
V0521_TW	67.5072	66.8212	67.1202	67.869	67.0023	67.7558	66.895	67.3275	67.5548	66.5581	67.2966	67.2966	66.3841	66.3841	66.3841	66.685	66.685	66.8408	66.8408	66.8408	66.8408	65.9706	66.5158	67.4461	66.3164	67.2027	67.2027	66.9117	66.9117	66.9117	66.9117	66.9117	66.3264	66.3264	67.5157	67.5157	67.5157	66.5915	67.1772	66.9561	66.9561	67.3414	65.9048	66.9796	66.9796	66.9796	66.6929	66.6929	66.8677
V0531_TW	67.5072	66.8212	67.1202	67.869	67.0023	67.7558	66.895	67.3275	67.5548	66.5581	67.2966	67.2966	66.3841	66.3841	66.3841	66.685	66.685	66.8408	66.8408	66.8408	66.8408	65.9706	66.5158	67.4461	66.3164	67.2027	67.2027	66.9117	66.9117	66.9117	66.9117	66.9117	66.3264	66.3264	67.5157	67.5157	67.5157	66.5915	67.1772	66.9561	66.9561	67.3414	65.9048	66.9796	66.9796	66.9796	66.6929	66.6929	66.8677
V0514_TW	68.2921	67.4591	68.0507	67.4864	66.8457	67.5172	67.9299	67.5593	67.466	67.7583	66.6867	66.6867	67.6636	67.6636	67.6636	67.2502	67.2502	66.516	66.516	66.516	66.516	68.0673	66.6691	67.6883	66.7768	67.6	67.6	66.6709	66.6709	66.6709	66.6709	66.6709	67.0894	67.0894	67.4686	67.4686	67.4686	68.0226	68.5263	67.8355	67.8355	67.7442	67.3167	67.7781	67.7781	67.7781	67.2989	67.2989	67.5994
V0518_TW	68.2921	67.4591	68.0507	67.4864	66.8457	67.5172	67.9299	67.5593	67.466	67.7583	66.6867	66.6867	67.6636	67.6636	67.6636	67.2502	67.2502	66.516	66.516	66.516	66.516	68.0673	66.6691	67.6883	66.7768	67.6	67.6	66.6709	66.6709	66.6709	66.6709	66.6709	67.0894	67.0894	67.4686	67.4686	67.4686	68.0226	68.5263	67.8355	67.8355	67.7442	67.3167	67.7781	67.7781	67.7781	67.2989	67.2989	67.5994
V0528_TW	68.5918	68.2101	68.6918	68.2451	67.7117	68.1089	67.6807	67.0446	67.5504	68.0029	67.6054	67.6054	67.5233	67.5233	67.5233	66.8954	66.8954	66.9293	66.9293	66.9293	66.9293	66.291	67.1944	68.2786	66.6394	67.4615	67.4615	67.2377	67.2377	67.2377	67.2377	67.2377	66.9093	66.9093	67.7193	67.7193	67.7193	67.1324	67.866	67.1942	67.1942	68.0112	66.1564	67.4316	67.4316	67.4316	67.2902	67.2902	66.627
V0530_TW	68.5918	68.2101	68.6918	68.2451	67.7117	68.1089	67.6807	67.0446	67.5504	68.0029	67.6054	67.6054	67.5233	67.5233	67.5233	66.8954	66.8954	66.9293	66.9293	66.9293	66.9293	66.291	67.1944	68.2786	66.6394	67.4615	67.4615	67.2377	67.2377	67.2377	67.2377	67.2377	66.9093	66.9093	67.7193	67.7193	67.7193	67.1324	67.866	67.1942	67.1942	68.0112	66.1564	67.4316	67.4316	67.4316	67.2902	67.2902	66.627
V0515_TW	66.8641	65.8752	66.8127	67.1903	66.1122	66.9973	67.1317	66.9316	67.1384	66.2623	66.4553	66.4553	65.9198	65.9198	65.9198	65.9081	65.9081	66.2187	66.2187	66.2187	66.2187	65.8849	65.7277	67.845	65.8219	67.1072	67.1072	66.423	66.423	66.423	66.423	66.423	66.0113	66.0113	67.4814	67.4814	67.4814	66.361	67.7381	67.166	67.166	67.5901	65.7778	67.267	67.267	67.267	67.1444	67.1444	67.2463
V0525_TW	66.8641	65.8752	66.8127	67.1903	66.1122	66.9973	67.1317	66.9316	67.1384	66.2623	66.4553	66.4553	65.9198	65.9198	65.9198	65.9081	65.9081	66.2187	66.2187	66.2187	66.2187	65.8849	65.7277	67.845	65.8219	67.1072	67.1072	66.423	66.423	66.423	66.423	66.423	66.0113	66.0113	67.4814	67.4814	67.4814	66.361	67.7381	67.166	67.166	67.5901	65.7778	67.267	67.267	67.267	67.1444	67.1444	67.2463
V0533_TW	66.8641	65.8752	66.8127	67.1903	66.1122	66.9973	67.1317	66.9316	67.1384	66.2623	66.4553	66.4553	65.9198	65.9198	65.9198	65.9081	65.9081	66.2187	66.2187	66.2187	66.2187	65.8849	65.7277	67.845	65.8219	67.1072	67.1072	66.423	66.423	66.423	66.423	66.423	66.0113	66.0113	67.4814	67.4814	67.4814	66.361	67.7381	67.166	67.166	67.5901	65.7778	67.267	67.267	67.267	67.1444	67.1444	67.2463
V0516_TW	66.8641	65.8752	66.8127	67.1903	66.1122	66.9973	67.1317	66.9316	67.1384	66.2623	66.4553	66.4553	65.9198	65.9198	65.9198	65.9081	65.9081	66.2187	66.2187	66.2187	66.2187	65.8849	65.7277	67.845	65.8219	67.1072	67.1072	66.423	66.423	66.423	66.423	66.423	66.0113	66.0113	67.4814	67.4814	67.4814	66.361	67.7381	67.166	67.166	67.5901	65.7778	67.267	67.267	67.267	67.1444	67.1444	67.2463
V0517_TW	67.0952	66.2656	66.7616	67.6115	67.1125	67.8645	67.7016	67.4218	66.9733	66.2254	67.0912	67.0912	66.0803	66.0803	66.0803	65.9536	65.9536	66.7996	66.7996	66.7996	66.7996	65.6324	66.1819	66.5591	65.7367	66.5063	66.5063	66.5263	66.5263	66.5263	66.5263	66.5263	66.1042	66.1042	67.1719	67.1719	67.1719	66.3624	66.593	66.2171	66.2171	66.3285	65.2557	65.9402	65.9402	65.9402	65.8628	65.8628	66.4553
V0527_TW	67.0952	66.2656	66.7616	67.6115	67.1125	67.8645	67.7016	67.4218	66.9733	66.2254	67.0912	67.0912	66.0803	66.0803	66.0803	65.9536	65.9536	66.7996	66.7996	66.7996	66.7996	65.6324	66.1819	66.5591	65.7367	66.5063	66.5063	66.5263	66.5263	66.5263	66.5263	66.5263	66.1042	66.1042	67.1719	67.1719	67.1719	66.3624	66.593	66.2171	66.2171	66.3285	65.2557	65.9402	65.9402	65.9402	65.8628	65.8628	66.4553
V0520_TW	67.2752	66.2109	66.9	67.9719	66.5918	67.4582	67.055	66.9219	67.2974	66.2321	66.5974	66.5974	65.6567	65.6567	65.6567	66.0936	66.0936	66.4981	66.4981	66.4981	66.4981	65.2895	65.8304	67.1223	65.7729	66.9027	66.9027	66.5139	66.5139	66.5139	66.5139	66.5139	65.8131	65.8131	67.4734	67.4734	67.4734	66.2593	66.6173	66.398	66.398	66.7061	65.2404	66.1953	66.1953	66.1953	66.132	66.132	66.7356
V0532_TW	67.2752	66.2109	66.9	67.9719	66.5918	67.4582	67.055	66.9219	67.2974	66.2321	66.5974	66.5974	65.6567	65.6567	65.6567	66.0936	66.0936	66.4981	66.4981	66.4981	66.4981	65.2895	65.8304	67.1223	65.7729	66.9027	66.9027	66.5139	66.5139	66.5139	66.5139	66.5139	65.8131	65.8131	67.4734	67.4734	67.4734	66.2593	66.6173	66.398	66.398	66.7061	65.2404	66.1953	66.1953	66.1953	66.132	66.132	66.7356
V0526_TW	67.2752	66.2109	66.9	67.9719	66.5918	67.4582	67.055	66.9219	67.2974	66.2321	66.5974	66.5974	65.6567	65.6567	65.6567	66.0936	66.0936	66.4981	66.4981	66.4981	66.4981	65.2895	65.8304	67.1223	65.7729	66.9027	66.9027	66.5139	66.5139	66.5139	66.5139	66.5139	65.8131	65.8131	67.4734	67.4734	67.4734	66.2593	66.6173	66.398	66.398	66.7061	65.2404	66.1953	66.1953	66.1953	66.132	66.132	66.7356
V0352_XM	68.4999	68.1729	68.3258	68.02	67.0584	68.1428	68.8739	67.524	67.0349	68.6067	68.0382	68.0382	68.21	68.21	68.21	68.0639	68.0639	66.7469	66.7469	66.7469	66.7469	67.4307	65.7653	67.7083	68.1384	67.2012	67.2012	67.0855	67.0855	67.0855	67.0855	67.0855	67.6517	67.6517	66.7535	66.7535	66.7535	66.3879	67.7013	67.3588	67.3588	67.3062	67.9299	66.8469	66.8469	66.8469	65.8852	65.8852	66.6349
V0351_XM	67.6381	67.8615	67.573	68.323	67.8968	68.9371	67.7281	67.6034	67.5052	67.4842	68.2316	68.2316	67.255	67.255	67.255	67.8897	67.8897	67.3767	67.3767	67.3767	67.3767	66.3257	66.909	67.7612	67.412	67.6643	67.6643	67.7123	67.7123	67.7123	67.7123	67.7123	67.3725	67.3725	67.2907	67.2907	67.2907	66.8479	67.3817	67.0731	67.0731	66.8121	66.925	66.9158	66.9158	66.9158	66.1074	66.1074	66.667
V0353_XM	67.6381	67.8615	67.573	68.323	67.8968	68.9371	67.7281	67.6034	67.5052	67.4842	68.2316	68.2316	67.255	67.255	67.255	67.8897	67.8897	67.3767	67.3767	67.3767	67.3767	66.3257	66.909	67.7612	67.412	67.6643	67.6643	67.7123	67.7123	67.7123	67.7123	67.7123	67.3725	67.3725	67.2907	67.2907	67.2907	66.8479	67.3817	67.0731	67.0731	66.8121	66.925	66.9158	66.9158	66.9158	66.1074	66.1074	66.667
V0341_XM	69.0455	67.978	68.8491	68.1933	66.7327	67.8217	69.1244	67.1317	66.3327	68.1615	67.2276	67.2276	67.5124	67.5124	67.5124	67.7245	67.7245	66.4104	66.4104	66.4104	66.4104	66.7955	65.4878	67.0844	67.9898	67.2911	67.2911	67.0384	67.0384	67.0384	67.0384	67.0384	67.7933	67.7933	67.3714	67.3714	67.3714	67.1265	67.3047	67.2276	67.2276	67.4305	67.2213	66.2201	66.2201	66.2201	66.2614	66.2614	66.0516
V0343_XM	69.0455	67.978	68.8491	68.1933	66.7327	67.8217	69.1244	67.1317	66.3327	68.1615	67.2276	67.2276	67.5124	67.5124	67.5124	67.7245	67.7245	66.4104	66.4104	66.4104	66.4104	66.7955	65.4878	67.0844	67.9898	67.2911	67.2911	67.0384	67.0384	67.0384	67.0384	67.0384	67.7933	67.7933	67.3714	67.3714	67.3714	67.1265	67.3047	67.2276	67.2276	67.4305	67.2213	66.2201	66.2201	66.2201	66.2614	66.2614	66.0516
V0340_XM	67.9018	67.1354	67.676	68.6119	67.3505	68.716	67.9091	67.1647	66.6478	67.1642	67.6698	67.6698	66.8311	66.8311	66.8311	67.3697	67.3697	67.0844	67.0844	67.0844	67.0844	66.3336	66.0654	67.2905	66.9255	67.4495	67.4495	67.3767	67.3767	67.3767	67.3767	67.3767	67.2112	67.2112	67.5578	67.5578	67.5578	67.5351	66.8906	67.0791	67.0791	67.2951	66.5841	66.2717	66.2717	66.2717	66.6576	66.6576	66.6817
V0342_XM	67.9018	67.1354	67.676	68.6119	67.3505	68.716	67.9091	67.1647	66.6478	67.1642	67.6698	67.6698	66.8311	66.8311	66.8311	67.3697	67.3697	67.0844	67.0844	67.0844	67.0844	66.3336	66.0654	67.2905	66.9255	67.4495	67.4495	67.3767	67.3767	67.3767	67.3767	67.3767	67.2112	67.2112	67.5578	67.5578	67.5578	67.5351	66.8906	67.0791	67.0791	67.2951	66.5841	66.2717	66.2717	66.2717	66.6576	66.6576	66.6817
V0334_XM	68.6979	67.8209	68.4685	67.7194	66.7662	67.6718	68.8097	67.7478	66.9626	68.4706	67.582	67.582	67.5702	67.5702	67.5702	67.3482	67.3482	66.6743	66.6743	66.6743	66.6743	67.3461	66.2521	67.4095	67.7815	67.4518	67.4518	67.0146	67.0146	67.0146	67.0146	67.0146	67.6828	67.6828	66.8597	66.8597	66.8597	67.0515	67.0088	67.0768	67.0768	67.1818	66.9219	66.4333	66.4333	66.4333	66.2208	66.2208	66.5567
V0347_XM	68.6979	67.8209	68.4685	67.7194	66.7662	67.6718	68.8097	67.7478	66.9626	68.4706	67.582	67.582	67.5702	67.5702	67.5702	67.3482	67.3482	66.6743	66.6743	66.6743	66.6743	67.3461	66.2521	67.4095	67.7815	67.4518	67.4518	67.0146	67.0146	67.0146	67.0146	67.0146	67.6828	67.6828	66.8597	66.8597	66.8597	67.0515	67.0088	67.0768	67.0768	67.1818	66.9219	66.4333	66.4333	66.4333	66.2208	66.2208	66.5567
V0337_XM	68.7293	68.3592	68.392	67.9458	67.2003	67.8802	68.9951	68.3743	66.7958	68.516	67.6152	67.6152	68.0446	68.0446	68.0446	67.2725	67.2725	66.503	66.503	66.503	66.503	67.4993	65.9671	67.254	67.3537	67.0778	67.0778	66.5822	66.5822	66.5822	66.5822	66.5822	67.6993	67.6993	66.9085	66.9085	66.9085	67.3221	67.234	67.1364	67.1364	66.7648	66.8187	66.2924	66.2924	66.2924	65.9941	65.9941	66.4948
V0345_XM	68.7293	68.3592	68.392	67.9458	67.2003	67.8802	68.9951	68.3743	66.7958	68.516	67.6152	67.6152	68.0446	68.0446	68.0446	67.2725	67.2725	66.503	66.503	66.503	66.503	67.4993	65.9671	67.254	67.3537	67.0778	67.0778	66.5822	66.5822	66.5822	66.5822	66.5822	67.6993	67.6993	66.9085	66.9085	66.9085	67.3221	67.234	67.1364	67.1364	66.7648	66.8187	66.2924	66.2924	66.2924	65.9941	65.9941	66.4948
V0344_XM	68.7293	68.3592	68.392	67.9458	67.2003	67.8802	68.9951	68.3743	66.7958	68.516	67.6152	67.6152	68.0446	68.0446	68.0446	67.2725	67.2725	66.503	66.503	66.503	66.503	67.4993	65.9671	67.254	67.3537	67.0778	67.0778	66.5822	66.5822	66.5822	66.5822	66.5822	67.6993	67.6993	66.9085	66.9085	66.9085	67.3221	67.234	67.1364	67.1364	66.7648	66.8187	66.2924	66.2924	66.2924	65.9941	65.9941	66.4948
V0346_XM	67.831	67.762	67.6098	68.2935	68.1893	68.4316	67.7969	68.3177	67.4472	67.3408	68.098	68.098	67.1181	67.1181	67.1181	66.7137	66.7137	66.9961	66.9961	66.9961	66.9961	66.2406	66.2861	67.8615	66.9553	67.4052	67.4052	67.1437	67.1437	67.1437	67.1437	67.1437	67.3778	67.3778	67.4471	67.4471	67.4471	67.0292	66.8205	67.3043	67.3043	66.8859	65.9687	66.275	66.275	66.275	66.1744	66.1744	67.0135
V0349_XM	69.1306	68.9041	68.886	68.8028	68.5833	69.0589	67.9899	67.562	66.9433	68.3566	68.7819	68.7819	67.058	67.058	67.058	66.8466	66.8466	67.4087	67.4087	67.4087	67.4087	66.7683	67.3175	67.478	66.5781	67.9682	67.9682	67.6477	67.6477	67.6477	67.6477	67.6477	67.1666	67.1666	67.763	67.763	67.763	68.5146	66.9521	67.0539	67.0539	68.0896	66.5661	66.6437	66.6437	66.6437	66.9106	66.9106	66.8342
V0348_XM	68.4887	68.5149	68.4982	67.9716	66.8141	68.1158	68.6947	67.4586	66.4577	68.4377	67.7126	67.7126	67.7587	67.7587	67.7587	66.7023	66.7023	66.5028	66.5028	66.5028	66.5028	67.6355	65.7449	67.5542	67.4609	67.1846	67.1846	66.4934	66.4934	66.4934	66.4934	66.4934	67.301	67.301	66.6734	66.6734	66.6734	67.9037	67.415	67.0253	67.0253	67.6118	67.0076	66.8613	66.8613	66.8613	66.5069	66.5069	66.9153
V0335_XM	68.4399	67.4883	68.0589	67.9048	67.6936	67.474	68.344	67.7321	66.5399	67.0556	67.4664	67.4664	67.2617	67.2617	67.2617	66.6798	66.6798	66.4177	66.4177	66.4177	66.4177	66.4234	65.6915	67.3736	66.6643	66.7989	66.7989	66.6089	66.6089	66.6089	66.6089	66.6089	66.523	66.523	66.798	66.798	66.798	67.2412	67.1579	67.1046	67.1046	67.7465	67.3977	66.7777	66.7777	66.7777	66.5724	66.5724	66.8669
V0336_XM	68.4399	67.4883	68.0589	67.9048	67.6936	67.474	68.344	67.7321	66.5399	67.0556	67.4664	67.4664	67.2617	67.2617	67.2617	66.6798	66.6798	66.4177	66.4177	66.4177	66.4177	66.4234	65.6915	67.3736	66.6643	66.7989	66.7989	66.6089	66.6089	66.6089	66.6089	66.6089	66.523	66.523	66.798	66.798	66.798	67.2412	67.1579	67.1046	67.1046	67.7465	67.3977	66.7777	66.7777	66.7777	66.5724	66.5724	66.8669
V0339_XM	67.925	67.9965	67.5706	68.1953	67.4931	68.8753	67.9292	67.7769	67.6813	67.5959	68.5053	68.5053	67.1448	67.1448	67.1448	66.9252	66.9252	67.2852	67.2852	67.2852	67.2852	66.9721	66.4411	67.2057	67.1988	67.8839	67.8839	67.8395	67.8395	67.8395	67.8395	67.8395	67.6672	67.6672	67.9561	67.9561	67.9561	67.8248	67.2212	67.5897	67.5897	67.1428	67.0269	66.7039	66.7039	66.7039	67.0965	67.0965	67.2413
V0350_XM	67.925	67.9965	67.5706	68.1953	67.4931	68.8753	67.9292	67.7769	67.6813	67.5959	68.5053	68.5053	67.1448	67.1448	67.1448	66.9252	66.9252	67.2852	67.2852	67.2852	67.2852	66.9721	66.4411	67.2057	67.1988	67.8839	67.8839	67.8395	67.8395	67.8395	67.8395	67.8395	67.6672	67.6672	67.9561	67.9561	67.9561	67.8248	67.2212	67.5897	67.5897	67.1428	67.0269	66.7039	66.7039	66.7039	67.0965	67.0965	67.2413
V0562_OK	67.1913	66.4485	66.7479	66.8149	65.0501	66.188	67.5829	66.7334	66.3405	67.0394	66.1069	66.1069	66.3932	66.3932	66.3932	66.5228	66.5228	65.7571	65.7571	65.7571	65.7571	66.7782	65.4947	67.0827	66.4351	66.1998	66.1998	66.01	66.01	66.01	66.01	66.01	66.2302	66.2302	67.1983	67.1983	67.1983	66.3881	67.1971	67.0267	67.0267	66.9771	65.8492	66.8952	66.8952	66.8952	66.154	66.154	66.9356
V0563_OK	67.1913	66.4485	66.7479	66.8149	65.0501	66.188	67.5829	66.7334	66.3405	67.0394	66.1069	66.1069	66.3932	66.3932	66.3932	66.5228	66.5228	65.7571	65.7571	65.7571	65.7571	66.7782	65.4947	67.0827	66.4351	66.1998	66.1998	66.01	66.01	66.01	66.01	66.01	66.2302	66.2302	67.1983	67.1983	67.1983	66.3881	67.1971	67.0267	67.0267	66.9771	65.8492	66.8952	66.8952	66.8952	66.154	66.154	66.9356
V0561_OK	67.7256	66.8493	67.4853	67.3373	65.6	66.6215	67.8384	66.9709	66.4889	67.2146	66.1544	66.1544	66.6377	66.6377	66.6377	66.4875	66.4875	66.0606	66.0606	66.0606	66.0606	67.0621	65.9083	66.5751	66.7051	66.1272	66.1272	66.1863	66.1863	66.1863	66.1863	66.1863	66.7816	66.7816	66.9085	66.9085	66.9085	66.5734	67.1138	66.8316	66.8316	66.6021	66.5386	66.3348	66.3348	66.3348	65.8838	65.8838	66.5774
V0568_OK	67.7256	66.8493	67.4853	67.3373	65.6	66.6215	67.8384	66.9709	66.4889	67.2146	66.1544	66.1544	66.6377	66.6377	66.6377	66.4875	66.4875	66.0606	66.0606	66.0606	66.0606	67.0621	65.9083	66.5751	66.7051	66.1272	66.1272	66.1863	66.1863	66.1863	66.1863	66.1863	66.7816	66.7816	66.9085	66.9085	66.9085	66.5734	67.1138	66.8316	66.8316	66.6021	66.5386	66.3348	66.3348	66.3348	65.8838	65.8838	66.5774
V0572_OK	67.7256	66.8493	67.4853	67.3373	65.6	66.6215	67.8384	66.9709	66.4889	67.2146	66.1544	66.1544	66.6377	66.6377	66.6377	66.4875	66.4875	66.0606	66.0606	66.0606	66.0606	67.0621	65.9083	66.5751	66.7051	66.1272	66.1272	66.1863	66.1863	66.1863	66.1863	66.1863	66.7816	66.7816	66.9085	66.9085	66.9085	66.5734	67.1138	66.8316	66.8316	66.6021	66.5386	66.3348	66.3348	66.3348	65.8838	65.8838	66.5774
V0571_OK	67.7256	66.8493	67.4853	67.3373	65.6	66.6215	67.8384	66.9709	66.4889	67.2146	66.1544	66.1544	66.6377	66.6377	66.6377	66.4875	66.4875	66.0606	66.0606	66.0606	66.0606	67.0621	65.9083	66.5751	66.7051	66.1272	66.1272	66.1863	66.1863	66.1863	66.1863	66.1863	66.7816	66.7816	66.9085	66.9085	66.9085	66.5734	67.1138	66.8316	66.8316	66.6021	66.5386	66.3348	66.3348	66.3348	65.8838	65.8838	66.5774
V0569_OK	67.7256	66.8493	67.4853	67.3373	65.6	66.6215	67.8384	66.9709	66.4889	67.2146	66.1544	66.1544	66.6377	66.6377	66.6377	66.4875	66.4875	66.0606	66.0606	66.0606	66.0606	67.0621	65.9083	66.5751	66.7051	66.1272	66.1272	66.1863	66.1863	66.1863	66.1863	66.1863	66.7816	66.7816	66.9085	66.9085	66.9085	66.5734	67.1138	66.8316	66.8316	66.6021	66.5386	66.3348	66.3348	66.3348	65.8838	65.8838	66.5774
V0559_OK	66.7403	65.892	66.2602	67.4181	65.9084	67.2851	67.1064	66.7214	66.6576	66.1387	66.586	66.586	65.5526	65.5526	65.5526	66.2347	66.2347	66.3992	66.3992	66.3992	66.3992	65.6937	66.3857	66.2728	65.5039	66.1745	66.1745	66.4983	66.4983	66.4983	66.4983	66.4983	65.9162	65.9162	66.8548	66.8548	66.8548	66.4048	66.4708	65.9998	65.9998	65.6993	65.3488	65.5722	65.5722	65.5722	65.4909	65.4909	66.4559
V0560_OK	66.7403	65.892	66.2602	67.4181	65.9084	67.2851	67.1064	66.7214	66.6576	66.1387	66.586	66.586	65.5526	65.5526	65.5526	66.2347	66.2347	66.3992	66.3992	66.3992	66.3992	65.6937	66.3857	66.2728	65.5039	66.1745	66.1745	66.4983	66.4983	66.4983	66.4983	66.4983	65.9162	65.9162	66.8548	66.8548	66.8548	66.4048	66.4708	65.9998	65.9998	65.6993	65.3488	65.5722	65.5722	65.5722	65.4909	65.4909	66.4559
V0570_OK	66.7403	65.892	66.2602	67.4181	65.9084	67.2851	67.1064	66.7214	66.6576	66.1387	66.586	66.586	65.5526	65.5526	65.5526	66.2347	66.2347	66.3992	66.3992	66.3992	66.3992	65.6937	66.3857	66.2728	65.5039	66.1745	66.1745	66.4983	66.4983	66.4983	66.4983	66.4983	65.9162	65.9162	66.8548	66.8548	66.8548	66.4048	66.4708	65.9998	65.9998	65.6993	65.3488	65.5722	65.5722	65.5722	65.4909	65.4909	66.4559
V0573_OK	66.7403	65.892	66.2602	67.4181	65.9084	67.2851	67.1064	66.7214	66.6576	66.1387	66.586	66.586	65.5526	65.5526	65.5526	66.2347	66.2347	66.3992	66.3992	66.3992	66.3992	65.6937	66.3857	66.2728	65.5039	66.1745	66.1745	66.4983	66.4983	66.4983	66.4983	66.4983	65.9162	65.9162	66.8548	66.8548	66.8548	66.4048	66.4708	65.9998	65.9998	65.6993	65.3488	65.5722	65.5722	65.5722	65.4909	65.4909	66.4559
V0574_OK	66.7403	65.892	66.2602	67.4181	65.9084	67.2851	67.1064	66.7214	66.6576	66.1387	66.586	66.586	65.5526	65.5526	65.5526	66.2347	66.2347	66.3992	66.3992	66.3992	66.3992	65.6937	66.3857	66.2728	65.5039	66.1745	66.1745	66.4983	66.4983	66.4983	66.4983	66.4983	65.9162	65.9162	66.8548	66.8548	66.8548	66.4048	66.4708	65.9998	65.9998	65.6993	65.3488	65.5722	65.5722	65.5722	65.4909	65.4909	66.4559
V0564_OK	66.5861	65.3704	65.8285	67.4589	65.6761	67.2166	66.8587	66.7252	66.6449	65.8212	66.0576	66.0576	65.4088	65.4088	65.4088	65.8976	65.8976	66.0601	66.0601	66.0601	66.0601	65.5325	65.5302	66.3595	65.2455	66.1255	66.1255	66.2078	66.2078	66.2078	66.2078	66.2078	65.8442	65.8442	66.9813	66.9813	66.9813	65.9523	66.3163	65.9292	65.9292	65.5588	64.9237	65.1772	65.1772	65.1772	65.3077	65.3077	66.0298
V0565_OK	66.5861	65.3704	65.8285	67.4589	65.6761	67.2166	66.8587	66.7252	66.6449	65.8212	66.0576	66.0576	65.4088	65.4088	65.4088	65.8976	65.8976	66.0601	66.0601	66.0601	66.0601	65.5325	65.5302	66.3595	65.2455	66.1255	66.1255	66.2078	66.2078	66.2078	66.2078	66.2078	65.8442	65.8442	66.9813	66.9813	66.9813	65.9523	66.3163	65.9292	65.9292	65.5588	64.9237	65.1772	65.1772	65.1772	65.3077	65.3077	66.0298
V0567_OK	66.5861	65.3704	65.8285	67.4589	65.6761	67.2166	66.8587	66.7252	66.6449	65.8212	66.0576	66.0576	65.4088	65.4088	65.4088	65.8976	65.8976	66.0601	66.0601	66.0601	66.0601	65.5325	65.5302	66.3595	65.2455	66.1255	66.1255	66.2078	66.2078	66.2078	66.2078	66.2078	65.8442	65.8442	66.9813	66.9813	66.9813	65.9523	66.3163	65.9292	65.9292	65.5588	64.9237	65.1772	65.1772	65.1772	65.3077	65.3077	66.0298
V0575_OK	67.1754	66.2521	66.6903	67.9976	66.4606	67.5041	67.0828	67.4324	67.2628	66.9378	67.0729	67.0729	66.4475	66.4475	66.4475	66.9147	66.9147	67.2894	67.2894	67.2894	67.2894	67.0981	67.4751	67.2725	66.5482	67.3136	67.3136	67.6828	67.6828	67.6828	67.6828	67.6828	67.1341	67.1341	68.6258	68.6258	68.6258	67.0863	67.2411	67.4451	67.4451	67.2186	66.0515	67.3214	67.3214	67.3214	67.0349	67.0349	67.1645
V0576_OK	67.1754	66.2521	66.6903	67.9976	66.4606	67.5041	67.0828	67.4324	67.2628	66.9378	67.0729	67.0729	66.4475	66.4475	66.4475	66.9147	66.9147	67.2894	67.2894	67.2894	67.2894	67.0981	67.4751	67.2725	66.5482	67.3136	67.3136	67.6828	67.6828	67.6828	67.6828	67.6828	67.1341	67.1341	68.6258	68.6258	68.6258	67.0863	67.2411	67.4451	67.4451	67.2186	66.0515	67.3214	67.3214	67.3214	67.0349	67.0349	67.1645
V0442_WZ	66.0502	65.6511	65.8068	66.7563	65.5757	66.9369	66.4345	65.491	65.3924	65.1121	65.8023	65.8023	64.4576	64.4576	64.4576	64.6038	64.6038	65.1446	65.1446	65.1446	65.1446	63.9092	64.6144	65.4548	64.5971	64.9814	64.9814	64.853	64.853	64.853	64.853	64.853	64.9038	64.9038	65.4713	65.4713	65.4713	65.6791	65.1811	65.2156	65.2156	65.4875	63.8999	64.3026	64.3026	64.3026	64.7309	64.7309	65.0968
V0440_WZ	66.586	65.2758	66.1327	67.3021	65.3037	67.0507	66.5615	65.9512	65.6403	65.5898	65.7315	65.7315	64.2655	64.2655	64.2655	64.8913	64.8913	65.2226	65.2226	65.2226	65.2226	64.4017	64.2698	65.4325	64.5914	65.2395	65.2395	65.1841	65.1841	65.1841	65.1841	65.1841	64.8743	64.8743	65.7081	65.7081	65.7081	65.4451	65.3576	64.996	64.996	65.1369	63.9014	64.0634	64.0634	64.0634	64.2579	64.2579	65.3645
V0452_WZ	66.586	65.2758	66.1327	67.3021	65.3037	67.0507	66.5615	65.9512	65.6403	65.5898	65.7315	65.7315	64.2655	64.2655	64.2655	64.8913	64.8913	65.2226	65.2226	65.2226	65.2226	64.4017	64.2698	65.4325	64.5914	65.2395	65.2395	65.1841	65.1841	65.1841	65.1841	65.1841	64.8743	64.8743	65.7081	65.7081	65.7081	65.4451	65.3576	64.996	64.996	65.1369	63.9014	64.0634	64.0634	64.0634	64.2579	64.2579	65.3645
V0441_WZ	66.8641	66.005	66.5352	66.3495	64.2605	65.9981	66.752	65.8213	64.4069	66.0207	65.0435	65.0435	64.8881	64.8881	64.8881	64.7448	64.7448	64.28	64.28	64.28	64.28	64.9553	63.182	64.973	65.2195	64.456	64.456	64.325	64.325	64.325	64.325	64.325	65.2082	65.2082	64.8942	64.8942	64.8942	65.5249	65.3625	64.7091	64.7091	65.1456	64.3173	63.9195	63.9195	63.9195	63.9981	63.9981	65.1479
V0453_WZ	66.8641	66.005	66.5352	66.3495	64.2605	65.9981	66.752	65.8213	64.4069	66.0207	65.0435	65.0435	64.8881	64.8881	64.8881	64.7448	64.7448	64.28	64.28	64.28	64.28	64.9553	63.182	64.973	65.2195	64.456	64.456	64.325	64.325	64.325	64.325	64.325	65.2082	65.2082	64.8942	64.8942	64.8942	65.5249	65.3625	64.7091	64.7091	65.1456	64.3173	63.9195	63.9195	63.9195	63.9981	63.9981	65.1479
V0444_WZ	67.2706	66.1401	66.5319	66.1419	64.3666	66.1781	66.9444	65.5562	64.3009	65.3182	64.7917	64.7917	65.1099	65.1099	65.1099	64.5591	64.5591	64.0884	64.0884	64.0884	64.0884	64.795	62.84	65.4096	65.1286	64.8111	64.8111	64.3664	64.3664	64.3664	64.3664	64.3664	65.2798	65.2798	64.8858	64.8858	64.8858	65.6625	65.5071	65.2619	65.2619	65.4801	64.9143	64.0629	64.0629	64.0629	64.4016	64.4016	64.9904
V0445_WZ	67.2706	66.1401	66.5319	66.1419	64.3666	66.1781	66.9444	65.5562	64.3009	65.3182	64.7917	64.7917	65.1099	65.1099	65.1099	64.5591	64.5591	64.0884	64.0884	64.0884	64.0884	64.795	62.84	65.4096	65.1286	64.8111	64.8111	64.3664	64.3664	64.3664	64.3664	64.3664	65.2798	65.2798	64.8858	64.8858	64.8858	65.6625	65.5071	65.2619	65.2619	65.4801	64.9143	64.0629	64.0629	64.0629	64.4016	64.4016	64.9904
V0446_WZ	66.3484	65.2936	66.1792	66.1229	63.9505	66.0874	66.8612	65.3959	64.4075	65.4988	64.7571	64.7571	64.9394	64.9394	64.9394	64.389	64.389	63.9855	63.9855	63.9855	63.9855	64.5173	63.0537	64.9313	64.8391	64.2955	64.2955	63.9361	63.9361	63.9361	63.9361	63.9361	65.0101	65.0101	64.7826	64.7826	64.7826	65.6043	65.6492	65.3713	65.3713	65.6093	64.4702	64.1036	64.1036	64.1036	64.1716	64.1716	65.0919
V0447_WZ	66.3484	65.2936	66.1792	66.1229	63.9505	66.0874	66.8612	65.3959	64.4075	65.4988	64.7571	64.7571	64.9394	64.9394	64.9394	64.389	64.389	63.9855	63.9855	63.9855	63.9855	64.5173	63.0537	64.9313	64.8391	64.2955	64.2955	63.9361	63.9361	63.9361	63.9361	63.9361	65.0101	65.0101	64.7826	64.7826	64.7826	65.6043	65.6492	65.3713	65.3713	65.6093	64.4702	64.1036	64.1036	64.1036	64.1716	64.1716	65.0919
V0458_WZ	66.8759	65.6735	66.1979	65.7552	63.7857	65.832	67.2254	65.4344	64.3165	65.4579	64.5782	64.5782	64.7957	64.7957	64.7957	64.415	64.415	63.9096	63.9096	63.9096	63.9096	64.4276	62.9645	64.8638	64.8208	64.4773	64.4773	63.9211	63.9211	63.9211	63.9211	63.9211	65.0515	65.0515	64.6616	64.6616	64.6616	65.2726	65.0728	65.204	65.204	65.423	64.6509	64.0696	64.0696	64.0696	63.9528	63.9528	64.7104
V0455_WZ	66.3217	65.7853	65.6427	65.6183	63.8543	65.5244	67.2353	65.5461	64.2365	65.5171	64.867	64.867	64.8926	64.8926	64.8926	64.405	64.405	64.0726	64.0726	64.0726	64.0726	63.8627	63.0182	65.3718	64.9454	64.2512	64.2512	63.9123	63.9123	63.9123	63.9123	63.9123	64.9253	64.9253	64.7418	64.7418	64.7418	64.7077	65.2073	64.9528	64.9528	64.7293	64.1193	63.5194	63.5194	63.5194	63.6439	63.6439	64.9028
V0456_WZ	66.3217	65.7853	65.6427	65.6183	63.8543	65.5244	67.2353	65.5461	64.2365	65.5171	64.867	64.867	64.8926	64.8926	64.8926	64.405	64.405	64.0726	64.0726	64.0726	64.0726	63.8627	63.0182	65.3718	64.9454	64.2512	64.2512	63.9123	63.9123	63.9123	63.9123	63.9123	64.9253	64.9253	64.7418	64.7418	64.7418	64.7077	65.2073	64.9528	64.9528	64.7293	64.1193	63.5194	63.5194	63.5194	63.6439	63.6439	64.9028
V0457_WZ	66.3217	65.7853	65.6427	65.6183	63.8543	65.5244	67.2353	65.5461	64.2365	65.5171	64.867	64.867	64.8926	64.8926	64.8926	64.405	64.405	64.0726	64.0726	64.0726	64.0726	63.8627	63.0182	65.3718	64.9454	64.2512	64.2512	63.9123	63.9123	63.9123	63.9123	63.9123	64.9253	64.9253	64.7418	64.7418	64.7418	64.7077	65.2073	64.9528	64.9528	64.7293	64.1193	63.5194	63.5194	63.5194	63.6439	63.6439	64.9028
V0534_JP	66.4881	65.3696	65.6194	67.0307	65.2955	66.6851	66.3113	64.9698	65.1404	64.6489	65.3352	65.3352	64.0199	64.0199	64.0199	64.2355	64.2355	64.5127	64.5127	64.5127	64.5127	63.4501	63.9305	65.2959	64.2147	65.2052	65.2052	64.7782	64.7782	64.7782	64.7782	64.7782	64.6821	64.6821	65.6754	65.6754	65.6754	65.5436	65.608	65.3938	65.3938	66.1924	63.7873	64.2616	64.2616	64.2616	64.6154	64.6154	65.4782
V0535_JP	66.4881	65.3696	65.6194	67.0307	65.2955	66.6851	66.3113	64.9698	65.1404	64.6489	65.3352	65.3352	64.0199	64.0199	64.0199	64.2355	64.2355	64.5127	64.5127	64.5127	64.5127	63.4501	63.9305	65.2959	64.2147	65.2052	65.2052	64.7782	64.7782	64.7782	64.7782	64.7782	64.6821	64.6821	65.6754	65.6754	65.6754	65.5436	65.608	65.3938	65.3938	66.1924	63.7873	64.2616	64.2616	64.2616	64.6154	64.6154	65.4782
V0541_JP	66.4881	65.3696	65.6194	67.0307	65.2955	66.6851	66.3113	64.9698	65.1404	64.6489	65.3352	65.3352	64.0199	64.0199	64.0199	64.2355	64.2355	64.5127	64.5127	64.5127	64.5127	63.4501	63.9305	65.2959	64.2147	65.2052	65.2052	64.7782	64.7782	64.7782	64.7782	64.7782	64.6821	64.6821	65.6754	65.6754	65.6754	65.5436	65.608	65.3938	65.3938	66.1924	63.7873	64.2616	64.2616	64.2616	64.6154	64.6154	65.4782
V0538_JP	66.4881	65.3696	65.6194	67.0307	65.2955	66.6851	66.3113	64.9698	65.1404	64.6489	65.3352	65.3352	64.0199	64.0199	64.0199	64.2355	64.2355	64.5127	64.5127	64.5127	64.5127	63.4501	63.9305	65.2959	64.2147	65.2052	65.2052	64.7782	64.7782	64.7782	64.7782	64.7782	64.6821	64.6821	65.6754	65.6754	65.6754	65.5436	65.608	65.3938	65.3938	66.1924	63.7873	64.2616	64.2616	64.2616	64.6154	64.6154	65.4782
V0536_JP	66.5568	65.7544	65.6656	67.0792	65.4949	66.6595	66.2408	65.0358	64.8438	64.5795	65.2583	65.2583	63.9668	63.9668	63.9668	63.9037	63.9037	64.3849	64.3849	64.3849	64.3849	62.573	63.735	66.2464	63.3439	65.415	65.415	64.5227	64.5227	64.5227	64.5227	64.5227	64.1578	64.1578	65.8533	65.8533	65.8533	65.3865	65.6803	65.4761	65.4761	67.0628	63.3464	64.716	64.716	64.716	65.1492	65.1492	65.5113
V0540_JP	66.815	65.7186	66.1537	66.1153	64.0977	65.7785	67.3838	65.3359	64.8634	65.1093	64.3294	64.3294	64.6687	64.6687	64.6687	64.4836	64.4836	63.9158	63.9158	63.9158	63.9158	64.1542	62.617	64.7636	64.8608	64.5224	64.5224	63.8521	63.8521	63.8521	63.8521	63.8521	64.882	64.882	64.6936	64.6936	64.6936	65.4963	65.3083	65.3382	65.3382	65.6551	64.6776	63.9257	63.9257	63.9257	63.9867	63.9867	65.2515
V0543_JP	66.815	65.7186	66.1537	66.1153	64.0977	65.7785	67.3838	65.3359	64.8634	65.1093	64.3294	64.3294	64.6687	64.6687	64.6687	64.4836	64.4836	63.9158	63.9158	63.9158	63.9158	64.1542	62.617	64.7636	64.8608	64.5224	64.5224	63.8521	63.8521	63.8521	63.8521	63.8521	64.882	64.882	64.6936	64.6936	64.6936	65.4963	65.3083	65.3382	65.3382	65.6551	64.6776	63.9257	63.9257	63.9257	63.9867	63.9867	65.2515
V0539_JP	66.9324	65.6143	66.4312	66.0744	64.3219	65.8136	67.0568	64.8595	64.7243	64.7282	64.2545	64.2545	64.5394	64.5394	64.5394	64.2301	64.2301	63.7343	63.7343	63.7343	63.7343	63.8082	62.8191	65.4678	64.9073	64.8965	64.8965	64.1095	64.1095	64.1095	64.1095	64.1095	64.9902	64.9902	65.2431	65.2431	65.2431	65.3559	65.8137	65.5519	65.5519	66.1193	64.6495	64.538	64.538	64.538	64.469	64.469	65.3223
V0537_JP	66.9324	65.6143	66.4312	66.0744	64.3219	65.8136	67.0568	64.8595	64.7243	64.7282	64.2545	64.2545	64.5394	64.5394	64.5394	64.2301	64.2301	63.7343	63.7343	63.7343	63.7343	63.8082	62.8191	65.4678	64.9073	64.8965	64.8965	64.1095	64.1095	64.1095	64.1095	64.1095	64.9902	64.9902	65.2431	65.2431	65.2431	65.3559	65.8137	65.5519	65.5519	66.1193	64.6495	64.538	64.538	64.538	64.469	64.469	65.3223
V0542_JP	66.9324	65.6143	66.4312	66.0744	64.3219	65.8136	67.0568	64.8595	64.7243	64.7282	64.2545	64.2545	64.5394	64.5394	64.5394	64.2301	64.2301	63.7343	63.7343	63.7343	63.7343	63.8082	62.8191	65.4678	64.9073	64.8965	64.8965	64.1095	64.1095	64.1095	64.1095	64.1095	64.9902	64.9902	65.2431	65.2431	65.2431	65.3559	65.8137	65.5519	65.5519	66.1193	64.6495	64.538	64.538	64.538	64.469	64.469	65.3223
V0553_JP	66.7295	65.7696	66.4413	67.9493	65.7335	67.1609	67.4737	66.3009	66.5811	65.5415	65.9724	65.9724	64.718	64.718	64.718	65.2909	65.2909	65.6636	65.6636	65.6636	65.6636	64.2898	64.4041	65.8569	64.8684	65.5	65.5	65.4617	65.4617	65.4617	65.4617	65.4617	65.4583	65.4583	66.0255	66.0255	66.0255	65.9746	65.6247	65.7309	65.7309	66.2619	64.505	64.7598	64.7598	64.7598	64.9115	64.9115	65.565
V0549_JP	66.6665	65.534	65.935	66.7121	64.9234	66.3959	66.7617	65.6329	65.1193	65.3752	65.0628	65.0628	64.5	64.5	64.5	64.4585	64.4585	64.6226	64.6226	64.6226	64.6226	63.8947	63.8808	65.4202	64.4586	64.7542	64.7542	64.5193	64.5193	64.5193	64.5193	64.5193	64.7799	64.7799	65.2054	65.2054	65.2054	65.6039	65.4484	65.2402	65.2402	65.8061	63.9684	64.0386	64.0386	64.0386	64.0791	64.0791	65.1032
V0552_JP	66.6665	65.534	65.935	66.7121	64.9234	66.3959	66.7617	65.6329	65.1193	65.3752	65.0628	65.0628	64.5	64.5	64.5	64.4585	64.4585	64.6226	64.6226	64.6226	64.6226	63.8947	63.8808	65.4202	64.4586	64.7542	64.7542	64.5193	64.5193	64.5193	64.5193	64.5193	64.7799	64.7799	65.2054	65.2054	65.2054	65.6039	65.4484	65.2402	65.2402	65.8061	63.9684	64.0386	64.0386	64.0386	64.0791	64.0791	65.1032
V0550_JP	66.6665	65.534	65.935	66.7121	64.9234	66.3959	66.7617	65.6329	65.1193	65.3752	65.0628	65.0628	64.5	64.5	64.5	64.4585	64.4585	64.6226	64.6226	64.6226	64.6226	63.8947	63.8808	65.4202	64.4586	64.7542	64.7542	64.5193	64.5193	64.5193	64.5193	64.5193	64.7799	64.7799	65.2054	65.2054	65.2054	65.6039	65.4484	65.2402	65.2402	65.8061	63.9684	64.0386	64.0386	64.0386	64.0791	64.0791	65.1032
V0545_JP	66.189	65.047	65.2974	65.3311	63.6666	65.2557	66.9416	65.1793	63.9989	65.0217	64.0349	64.0349	64.2859	64.2859	64.2859	63.7743	63.7743	63.3948	63.3948	63.3948	63.3948	63.62	62.2493	64.2545	64.589	63.7507	63.7507	63.4282	63.4282	63.4282	63.4282	63.4282	64.4482	64.4482	64.4171	64.4171	64.4171	64.8478	65.0576	64.5931	64.5931	64.8336	63.8815	63.3983	63.3983	63.3983	63.0271	63.0271	64.3657
V0551_JP	66.189	65.047	65.2974	65.3311	63.6666	65.2557	66.9416	65.1793	63.9989	65.0217	64.0349	64.0349	64.2859	64.2859	64.2859	63.7743	63.7743	63.3948	63.3948	63.3948	63.3948	63.62	62.2493	64.2545	64.589	63.7507	63.7507	63.4282	63.4282	63.4282	63.4282	63.4282	64.4482	64.4482	64.4171	64.4171	64.4171	64.8478	65.0576	64.5931	64.5931	64.8336	63.8815	63.3983	63.3983	63.3983	63.0271	63.0271	64.3657
V0544_JP	65.5704	64.469	64.6731	66.1065	64.1449	65.7827	66.1268	65.2459	64.7659	64.5409	64.6652	64.6652	63.4381	63.4381	63.4381	63.7205	63.7205	64.1175	64.1175	64.1175	64.1175	63.0326	62.9599	64.4642	63.7686	64.0824	64.0824	63.9474	63.9474	63.9474	63.9474	63.9474	64.2796	64.2796	64.7745	64.7745	64.7745	64.5967	64.7162	64.2389	64.2389	64.5278	63.1003	63.1514	63.1514	63.1514	63.1807	63.1807	64.3501
V0546_JP	65.5704	64.469	64.6731	66.1065	64.1449	65.7827	66.1268	65.2459	64.7659	64.5409	64.6652	64.6652	63.4381	63.4381	63.4381	63.7205	63.7205	64.1175	64.1175	64.1175	64.1175	63.0326	62.9599	64.4642	63.7686	64.0824	64.0824	63.9474	63.9474	63.9474	63.9474	63.9474	64.2796	64.2796	64.7745	64.7745	64.7745	64.5967	64.7162	64.2389	64.2389	64.5278	63.1003	63.1514	63.1514	63.1514	63.1807	63.1807	64.3501
V0548_JP	65.5704	64.469	64.6731	66.1065	64.1449	65.7827	66.1268	65.2459	64.7659	64.5409	64.6652	64.6652	63.4381	63.4381	63.4381	63.7205	63.7205	64.1175	64.1175	64.1175	64.1175	63.0326	62.9599	64.4642	63.7686	64.0824	64.0824	63.9474	63.9474	63.9474	63.9474	63.9474	64.2796	64.2796	64.7745	64.7745	64.7745	64.5967	64.7162	64.2389	64.2389	64.5278	63.1003	63.1514	63.1514	63.1514	63.1807	63.1807	64.3501
V0547_JP	65.5704	64.469	64.6731	66.1065	64.1449	65.7827	66.1268	65.2459	64.7659	64.5409	64.6652	64.6652	63.4381	63.4381	63.4381	63.7205	63.7205	64.1175	64.1175	64.1175	64.1175	63.0326	62.9599	64.4642	63.7686	64.0824	64.0824	63.9474	63.9474	63.9474	63.9474	63.9474	64.2796	64.2796	64.7745	64.7745	64.7745	64.5967	64.7162	64.2389	64.2389	64.5278	63.1003	63.1514	63.1514	63.1514	63.1807	63.1807	64.3501
V0439_WZ	66.6145	65.4293	66.0974	66.8846	65.6701	66.9853	66.1201	65.651	65.37	65.5719	65.6285	65.6285	64.7737	64.7737	64.7737	64.8323	64.8323	65.1856	65.1856	65.1856	65.1856	63.9069	64.5662	65.5254	64.3059	65.4938	65.4938	65.2208	65.2208	65.2208	65.2208	65.2208	64.8434	64.8434	65.6138	65.6138	65.6138	65.4021	65.0955	65.2319	65.2319	65.7917	63.9128	64.3075	64.3075	64.3075	64.635	64.635	65.4022
V0449_WZ	66.6145	65.4293	66.0974	66.8846	65.6701	66.9853	66.1201	65.651	65.37	65.5719	65.6285	65.6285	64.7737	64.7737	64.7737	64.8323	64.8323	65.1856	65.1856	65.1856	65.1856	63.9069	64.5662	65.5254	64.3059	65.4938	65.4938	65.2208	65.2208	65.2208	65.2208	65.2208	64.8434	64.8434	65.6138	65.6138	65.6138	65.4021	65.0955	65.2319	65.2319	65.7917	63.9128	64.3075	64.3075	64.3075	64.635	64.635	65.4022
V0454_WZ	67.2657	66.4972	66.8689	66.2456	64.9592	66.3267	66.7874	65.4803	65.3979	65.9537	65.5231	65.5231	65.8816	65.8816	65.8816	65.4962	65.4962	64.7459	64.7459	64.7459	64.7459	65.4294	64.1547	65.737	65.4254	65.3652	65.3652	64.9183	64.9183	64.9183	64.9183	64.9183	65.5893	65.5893	65.3041	65.3041	65.3041	66.6813	66.1114	66.0902	66.0902	65.9486	65.5948	65.1326	65.1326	65.1326	65.0274	65.0274	66.0847
V0443_WZ	67.683	66.7915	67.6661	66.6736	65.2435	66.4436	67.1094	66.3384	64.865	66.4481	65.3391	65.3391	65.5018	65.5018	65.5018	65.0656	65.0656	64.6149	64.6149	64.6149	64.6149	64.9454	64.0593	65.9203	65.2947	65.1649	65.1649	64.6432	64.6432	64.6432	64.6432	64.6432	65.2905	65.2905	65.1979	65.1979	65.1979	65.9918	65.8448	65.4473	65.4473	66.2694	64.8345	64.9989	64.9989	64.9989	65.0511	65.0511	65.2047
V0448_WZ	67.683	66.7915	67.6661	66.6736	65.2435	66.4436	67.1094	66.3384	64.865	66.4481	65.3391	65.3391	65.5018	65.5018	65.5018	65.0656	65.0656	64.6149	64.6149	64.6149	64.6149	64.9454	64.0593	65.9203	65.2947	65.1649	65.1649	64.6432	64.6432	64.6432	64.6432	64.6432	65.2905	65.2905	65.1979	65.1979	65.1979	65.9918	65.8448	65.4473	65.4473	66.2694	64.8345	64.9989	64.9989	64.9989	65.0511	65.0511	65.2047
V0450_WZ	66.7981	65.8572	66.6157	65.9463	64.5405	65.9428	66.9788	66.0114	64.8204	66.0355	65.0279	65.0279	65.5818	65.5818	65.5818	65.1268	65.1268	64.6892	64.6892	64.6892	64.6892	64.835	63.9239	65.2913	65.2977	64.8495	64.8495	64.4116	64.4116	64.4116	64.4116	64.4116	65.4825	65.4825	65.0459	65.0459	65.0459	65.6589	65.4005	65.1453	65.1453	65.4074	64.8213	64.5076	64.5076	64.5076	64.1706	64.1706	65.312
V0451_WZ	66.7981	65.8572	66.6157	65.9463	64.5405	65.9428	66.9788	66.0114	64.8204	66.0355	65.0279	65.0279	65.5818	65.5818	65.5818	65.1268	65.1268	64.6892	64.6892	64.6892	64.6892	64.835	63.9239	65.2913	65.2977	64.8495	64.8495	64.4116	64.4116	64.4116	64.4116	64.4116	65.4825	65.4825	65.0459	65.0459	65.0459	65.6589	65.4005	65.1453	65.1453	65.4074	64.8213	64.5076	64.5076	64.5076	64.1706	64.1706	65.312
V0475_FZ	66.137	65.0211	65.471	66.8962	64.9288	66.9461	66.9836	66.433	65.6173	65.1202	65.7044	65.7044	64.5741	64.5741	64.5741	64.5656	64.5656	65.0986	65.0986	65.0986	65.0986	63.7521	63.9303	65.6402	64.3935	64.985	64.985	65.1697	65.1697	65.1697	65.1697	65.1697	64.8852	64.8852	65.6073	65.6073	65.6073	65.2634	65.1271	65.1898	65.1898	65.3598	64.0431	64.1229	64.1229	64.1229	64.2188	64.2188	65.5619
V0468_FZ	66.137	65.0211	65.471	66.8962	64.9288	66.9461	66.9836	66.433	65.6173	65.1202	65.7044	65.7044	64.5741	64.5741	64.5741	64.5656	64.5656	65.0986	65.0986	65.0986	65.0986	63.7521	63.9303	65.6402	64.3935	64.985	64.985	65.1697	65.1697	65.1697	65.1697	65.1697	64.8852	64.8852	65.6073	65.6073	65.6073	65.2634	65.1271	65.1898	65.1898	65.3598	64.0431	64.1229	64.1229	64.1229	64.2188	64.2188	65.5619
V0469_FZ	66.137	65.0211	65.471	66.8962	64.9288	66.9461	66.9836	66.433	65.6173	65.1202	65.7044	65.7044	64.5741	64.5741	64.5741	64.5656	64.5656	65.0986	65.0986	65.0986	65.0986	63.7521	63.9303	65.6402	64.3935	64.985	64.985	65.1697	65.1697	65.1697	65.1697	65.1697	64.8852	64.8852	65.6073	65.6073	65.6073	65.2634	65.1271	65.1898	65.1898	65.3598	64.0431	64.1229	64.1229	64.1229	64.2188	64.2188	65.5619
V0478_FZ	66.137	65.0211	65.471	66.8962	64.9288	66.9461	66.9836	66.433	65.6173	65.1202	65.7044	65.7044	64.5741	64.5741	64.5741	64.5656	64.5656	65.0986	65.0986	65.0986	65.0986	63.7521	63.9303	65.6402	64.3935	64.985	64.985	65.1697	65.1697	65.1697	65.1697	65.1697	64.8852	64.8852	65.6073	65.6073	65.6073	65.2634	65.1271	65.1898	65.1898	65.3598	64.0431	64.1229	64.1229	64.1229	64.2188	64.2188	65.5619
V0464_FZ	67.1253	65.7835	66.4051	67.6725	65.8115	67.1658	67.381	66.4795	66.3436	65.7195	66.3148	66.3148	65.1116	65.1116	65.1116	65.2418	65.2418	65.7081	65.7081	65.7081	65.7081	64.6001	64.4949	66.2691	64.9805	65.6948	65.6948	65.6994	65.6994	65.6994	65.6994	65.6994	65.4938	65.4938	66.171	66.171	66.171	65.6974	65.5629	65.611	65.611	65.903	64.4837	64.6741	64.6741	64.6741	64.8308	64.8308	65.8683
V0467_FZ	67.1253	65.7835	66.4051	67.6725	65.8115	67.1658	67.381	66.4795	66.3436	65.7195	66.3148	66.3148	65.1116	65.1116	65.1116	65.2418	65.2418	65.7081	65.7081	65.7081	65.7081	64.6001	64.4949	66.2691	64.9805	65.6948	65.6948	65.6994	65.6994	65.6994	65.6994	65.6994	65.4938	65.4938	66.171	66.171	66.171	65.6974	65.5629	65.611	65.611	65.903	64.4837	64.6741	64.6741	64.6741	64.8308	64.8308	65.8683
V0472_FZ	67.1253	65.7835	66.4051	67.6725	65.8115	67.1658	67.381	66.4795	66.3436	65.7195	66.3148	66.3148	65.1116	65.1116	65.1116	65.2418	65.2418	65.7081	65.7081	65.7081	65.7081	64.6001	64.4949	66.2691	64.9805	65.6948	65.6948	65.6994	65.6994	65.6994	65.6994	65.6994	65.4938	65.4938	66.171	66.171	66.171	65.6974	65.5629	65.611	65.611	65.903	64.4837	64.6741	64.6741	64.6741	64.8308	64.8308	65.8683
V0474_FZ	67.1253	65.7835	66.4051	67.6725	65.8115	67.1658	67.381	66.4795	66.3436	65.7195	66.3148	66.3148	65.1116	65.1116	65.1116	65.2418	65.2418	65.7081	65.7081	65.7081	65.7081	64.6001	64.4949	66.2691	64.9805	65.6948	65.6948	65.6994	65.6994	65.6994	65.6994	65.6994	65.4938	65.4938	66.171	66.171	66.171	65.6974	65.5629	65.611	65.611	65.903	64.4837	64.6741	64.6741	64.6741	64.8308	64.8308	65.8683
V0476_FZ	67.1253	65.7835	66.4051	67.6725	65.8115	67.1658	67.381	66.4795	66.3436	65.7195	66.3148	66.3148	65.1116	65.1116	65.1116	65.2418	65.2418	65.7081	65.7081	65.7081	65.7081	64.6001	64.4949	66.2691	64.9805	65.6948	65.6948	65.6994	65.6994	65.6994	65.6994	65.6994	65.4938	65.4938	66.171	66.171	66.171	65.6974	65.5629	65.611	65.611	65.903	64.4837	64.6741	64.6741	64.6741	64.8308	64.8308	65.8683
V0459_FZ	66.7823	66.065	66.7038	66.2554	64.4709	66.3814	67.6856	66.6612	65.2424	66.1479	65.2758	65.2758	65.5497	65.5497	65.5497	64.8377	64.8377	64.8172	64.8172	64.8172	64.8172	64.8516	63.7309	65.8826	65.4908	65.1242	65.1242	64.7245	64.7245	64.7245	64.7245	64.7245	65.5687	65.5687	65.3786	65.3786	65.3786	65.8744	65.7519	65.8987	65.8987	66.1198	65.3752	64.9076	64.9076	64.9076	64.6532	64.6532	65.7194
V0462_FZ	66.7823	66.065	66.7038	66.2554	64.4709	66.3814	67.6856	66.6612	65.2424	66.1479	65.2758	65.2758	65.5497	65.5497	65.5497	64.8377	64.8377	64.8172	64.8172	64.8172	64.8172	64.8516	63.7309	65.8826	65.4908	65.1242	65.1242	64.7245	64.7245	64.7245	64.7245	64.7245	65.5687	65.5687	65.3786	65.3786	65.3786	65.8744	65.7519	65.8987	65.8987	66.1198	65.3752	64.9076	64.9076	64.9076	64.6532	64.6532	65.7194
V0470_FZ	66.7823	66.065	66.7038	66.2554	64.4709	66.3814	67.6856	66.6612	65.2424	66.1479	65.2758	65.2758	65.5497	65.5497	65.5497	64.8377	64.8377	64.8172	64.8172	64.8172	64.8172	64.8516	63.7309	65.8826	65.4908	65.1242	65.1242	64.7245	64.7245	64.7245	64.7245	64.7245	65.5687	65.5687	65.3786	65.3786	65.3786	65.8744	65.7519	65.8987	65.8987	66.1198	65.3752	64.9076	64.9076	64.9076	64.6532	64.6532	65.7194
V0466_FZ	67.1895	66.2998	66.5521	66.4148	64.6572	66.287	67.5216	66.0726	64.8968	65.7789	65.0539	65.0539	65.502	65.502	65.502	65.0569	65.0569	64.5504	64.5504	64.5504	64.5504	64.8124	63.4646	65.5581	65.3612	64.8375	64.8375	64.4686	64.4686	64.4686	64.4686	64.4686	65.5305	65.5305	65.1573	65.1573	65.1573	65.6361	65.348	65.3105	65.3105	65.5592	64.9239	64.308	64.308	64.308	64.2018	64.2018	65.1539
V0465_FZ	67.1895	66.2998	66.5521	66.4148	64.6572	66.287	67.5216	66.0726	64.8968	65.7789	65.0539	65.0539	65.502	65.502	65.502	65.0569	65.0569	64.5504	64.5504	64.5504	64.5504	64.8124	63.4646	65.5581	65.3612	64.8375	64.8375	64.4686	64.4686	64.4686	64.4686	64.4686	65.5305	65.5305	65.1573	65.1573	65.1573	65.6361	65.348	65.3105	65.3105	65.5592	64.9239	64.308	64.308	64.308	64.2018	64.2018	65.1539
V0460_FZ	67.1895	66.2998	66.5521	66.4148	64.6572	66.287	67.5216	66.0726	64.8968	65.7789	65.0539	65.0539	65.502	65.502	65.502	65.0569	65.0569	64.5504	64.5504	64.5504	64.5504	64.8124	63.4646	65.5581	65.3612	64.8375	64.8375	64.4686	64.4686	64.4686	64.4686	64.4686	65.5305	65.5305	65.1573	65.1573	65.1573	65.6361	65.348	65.3105	65.3105	65.5592	64.9239	64.308	64.308	64.308	64.2018	64.2018	65.1539
V0471_FZ	67.1895	66.2998	66.5521	66.4148	64.6572	66.287	67.5216	66.0726	64.8968	65.7789	65.0539	65.0539	65.502	65.502	65.502	65.0569	65.0569	64.5504	64.5504	64.5504	64.5504	64.8124	63.4646	65.5581	65.3612	64.8375	64.8375	64.4686	64.4686	64.4686	64.4686	64.4686	65.5305	65.5305	65.1573	65.1573	65.1573	65.6361	65.348	65.3105	65.3105	65.5592	64.9239	64.308	64.308	64.308	64.2018	64.2018	65.1539
V0473_FZ	67.1895	66.2998	66.5521	66.4148	64.6572	66.287	67.5216	66.0726	64.8968	65.7789	65.0539	65.0539	65.502	65.502	65.502	65.0569	65.0569	64.5504	64.5504	64.5504	64.5504	64.8124	63.4646	65.5581	65.3612	64.8375	64.8375	64.4686	64.4686	64.4686	64.4686	64.4686	65.5305	65.5305	65.1573	65.1573	65.1573	65.6361	65.348	65.3105	65.3105	65.5592	64.9239	64.308	64.308	64.308	64.2018	64.2018	65.1539
V0477_FZ	67.1895	66.2998	66.5521	66.4148	64.6572	66.287	67.5216	66.0726	64.8968	65.7789	65.0539	65.0539	65.502	65.502	65.502	65.0569	65.0569	64.5504	64.5504	64.5504	64.5504	64.8124	63.4646	65.5581	65.3612	64.8375	64.8375	64.4686	64.4686	64.4686	64.4686	64.4686	65.5305	65.5305	65.1573	65.1573	65.1573	65.6361	65.348	65.3105	65.3105	65.5592	64.9239	64.308	64.308	64.308	64.2018	64.2018	65.1539
V0325_HZ	65.7331	64.6642	65.0564	65.9435	64.5474	66.2439	65.9472	65.3781	65.0751	64.0005	64.9868	64.9868	63.986	63.986	63.986	63.9128	63.9128	64.5015	64.5015	64.5015	64.5015	62.7541	63.6239	64.7169	63.955	64.3667	64.3667	64.1265	64.1265	64.1265	64.1265	64.1265	64.3479	64.3479	64.9492	64.9492	64.9492	65.474	64.312	63.8944	63.8944	63.8594	63.2429	63.2518	63.2518	63.2518	63.328	63.328	64.6802
V0326_HZ	66.5616	65.595	65.9743	65.3909	64.1786	65.5945	66.5831	65.2535	64.458	65.1859	64.4848	64.4848	64.9395	64.9395	64.9395	64.4193	64.4193	63.8308	63.8308	63.8308	63.8308	64.0127	62.9039	64.7929	65.0217	64.0072	64.0072	63.6284	63.6284	63.6284	63.6284	63.6284	64.9328	64.9328	64.3043	64.3043	64.3043	65.5761	64.6352	64.6647	64.6647	64.3482	64.7003	63.6539	63.6539	63.6539	63.4224	63.4224	64.5026
V0327_HZ	66.5616	65.595	65.9743	65.3909	64.1786	65.5945	66.5831	65.2535	64.458	65.1859	64.4848	64.4848	64.9395	64.9395	64.9395	64.4193	64.4193	63.8308	63.8308	63.8308	63.8308	64.0127	62.9039	64.7929	65.0217	64.0072	64.0072	63.6284	63.6284	63.6284	63.6284	63.6284	64.9328	64.9328	64.3043	64.3043	64.3043	65.5761	64.6352	64.6647	64.6647	64.3482	64.7003	63.6539	63.6539	63.6539	63.4224	63.4224	64.5026
V0328_HZ	66.5616	65.595	65.9743	65.3909	64.1786	65.5945	66.5831	65.2535	64.458	65.1859	64.4848	64.4848	64.9395	64.9395	64.9395	64.4193	64.4193	63.8308	63.8308	63.8308	63.8308	64.0127	62.9039	64.7929	65.0217	64.0072	64.0072	63.6284	63.6284	63.6284	63.6284	63.6284	64.9328	64.9328	64.3043	64.3043	64.3043	65.5761	64.6352	64.6647	64.6647	64.3482	64.7003	63.6539	63.6539	63.6539	63.4224	63.4224	64.5026
V0324_HZ	66.4365	65.5571	66.0038	65.5934	64.3588	65.7146	66.5936	65.4819	64.4525	65.3169	64.55	64.55	65.0317	65.0317	65.0317	64.304	64.304	64.0393	64.0393	64.0393	64.0393	64.1648	62.937	65.0955	64.8074	64.1908	64.1908	63.7965	63.7965	63.7965	63.7965	63.7965	64.8695	64.8695	64.5447	64.5447	64.5447	65.7987	64.8086	64.7439	64.7439	64.7712	64.75	63.7519	63.7519	63.7519	63.7604	63.7604	64.7285
V0329_HZ	66.4365	65.5571	66.0038	65.5934	64.3588	65.7146	66.5936	65.4819	64.4525	65.3169	64.55	64.55	65.0317	65.0317	65.0317	64.304	64.304	64.0393	64.0393	64.0393	64.0393	64.1648	62.937	65.0955	64.8074	64.1908	64.1908	63.7965	63.7965	63.7965	63.7965	63.7965	64.8695	64.8695	64.5447	64.5447	64.5447	65.7987	64.8086	64.7439	64.7439	64.7712	64.75	63.7519	63.7519	63.7519	63.7604	63.7604	64.7285
V0319_HZ	66.4365	65.5571	66.0038	65.5934	64.3588	65.7146	66.5936	65.4819	64.4525	65.3169	64.55	64.55	65.0317	65.0317	65.0317	64.304	64.304	64.0393	64.0393	64.0393	64.0393	64.1648	62.937	65.0955	64.8074	64.1908	64.1908	63.7965	63.7965	63.7965	63.7965	63.7965	64.8695	64.8695	64.5447	64.5447	64.5447	65.7987	64.8086	64.7439	64.7439	64.7712	64.75	63.7519	63.7519	63.7519	63.7604	63.7604	64.7285
V0330_HZ	66.4365	65.5571	66.0038	65.5934	64.3588	65.7146	66.5936	65.4819	64.4525	65.3169	64.55	64.55	65.0317	65.0317	65.0317	64.304	64.304	64.0393	64.0393	64.0393	64.0393	64.1648	62.937	65.0955	64.8074	64.1908	64.1908	63.7965	63.7965	63.7965	63.7965	63.7965	64.8695	64.8695	64.5447	64.5447	64.5447	65.7987	64.8086	64.7439	64.7439	64.7712	64.75	63.7519	63.7519	63.7519	63.7604	63.7604	64.7285
V0332_HZ	66.4365	65.5571	66.0038	65.5934	64.3588	65.7146	66.5936	65.4819	64.4525	65.3169	64.55	64.55	65.0317	65.0317	65.0317	64.304	64.304	64.0393	64.0393	64.0393	64.0393	64.1648	62.937	65.0955	64.8074	64.1908	64.1908	63.7965	63.7965	63.7965	63.7965	63.7965	64.8695	64.8695	64.5447	64.5447	64.5447	65.7987	64.8086	64.7439	64.7439	64.7712	64.75	63.7519	63.7519	63.7519	63.7604	63.7604	64.7285
V0316_HZ	67.0781	66.0871	66.4429	66.1178	64.4119	65.9415	66.8791	65.9507	65.1213	65.7451	65.3259	65.3259	65.3682	65.3682	65.3682	64.7118	64.7118	64.6619	64.6619	64.6619	64.6619	64.633	63.5858	65.1702	65.3607	64.5775	64.5775	64.3639	64.3639	64.3639	64.3639	64.3639	64.9136	64.9136	64.7833	64.7833	64.7833	65.7467	65.2815	64.9139	64.9139	65.4874	65.1984	64.1496	64.1496	64.1496	64.2698	64.2698	64.7251
V0333_HZ	67.0781	66.0871	66.4429	66.1178	64.4119	65.9415	66.8791	65.9507	65.1213	65.7451	65.3259	65.3259	65.3682	65.3682	65.3682	64.7118	64.7118	64.6619	64.6619	64.6619	64.6619	64.633	63.5858	65.1702	65.3607	64.5775	64.5775	64.3639	64.3639	64.3639	64.3639	64.3639	64.9136	64.9136	64.7833	64.7833	64.7833	65.7467	65.2815	64.9139	64.9139	65.4874	65.1984	64.1496	64.1496	64.1496	64.2698	64.2698	64.7251
V0323_HZ	65.8525	64.8788	65.296	65.973	65.2715	66.7093	65.805	65.2925	65.2205	64.7205	65.2163	65.2163	64.8111	64.8111	64.8111	64.3859	64.3859	64.9839	64.9839	64.9839	64.9839	63.4671	63.5884	65.3277	64.5599	64.8332	64.8332	64.5012	64.5012	64.5012	64.5012	64.5012	65.0249	65.0249	65.4579	65.4579	65.4579	66.4073	65.3913	65.125	65.125	65.223	64.3831	64.3255	64.3255	64.3255	64.5901	64.5901	65.4884
V0315_HZ	65.3426	64.9923	65.0511	66.1874	65.1569	66.7792	66.1148	65.6616	65.3858	64.4908	65.3128	65.3128	64.2826	64.2826	64.2826	64.658	64.658	64.9356	64.9356	64.9356	64.9356	63.9096	64.6318	65.0729	64.3599	65.0343	65.0343	65.0157	65.0157	65.0157	65.0157	65.0157	65.1188	65.1188	65.4339	65.4339	65.4339	66.2542	65.1838	64.7922	64.7922	64.6086	63.7638	63.8773	63.8773	63.8773	64.1376	64.1376	65.3956
V0320_HZ	65.3426	64.9923	65.0511	66.1874	65.1569	66.7792	66.1148	65.6616	65.3858	64.4908	65.3128	65.3128	64.2826	64.2826	64.2826	64.658	64.658	64.9356	64.9356	64.9356	64.9356	63.9096	64.6318	65.0729	64.3599	65.0343	65.0343	65.0157	65.0157	65.0157	65.0157	65.0157	65.1188	65.1188	65.4339	65.4339	65.4339	66.2542	65.1838	64.7922	64.7922	64.6086	63.7638	63.8773	63.8773	63.8773	64.1376	64.1376	65.3956
V0321_HZ	65.3426	64.9923	65.0511	66.1874	65.1569	66.7792	66.1148	65.6616	65.3858	64.4908	65.3128	65.3128	64.2826	64.2826	64.2826	64.658	64.658	64.9356	64.9356	64.9356	64.9356	63.9096	64.6318	65.0729	64.3599	65.0343	65.0343	65.0157	65.0157	65.0157	65.0157	65.0157	65.1188	65.1188	65.4339	65.4339	65.4339	66.2542	65.1838	64.7922	64.7922	64.6086	63.7638	63.8773	63.8773	63.8773	64.1376	64.1376	65.3956
V0314_HZ	65.6141	64.6307	65.1187	65.8248	64.7132	66.4469	65.9711	65.8546	65.036	64.2948	65.2026	65.2026	64.0705	64.0705	64.0705	64.0405	64.0405	64.523	64.523	64.523	64.523	63.1347	63.6013	65.1738	64.0537	64.6269	64.6269	64.6372	64.6372	64.6372	64.6372	64.6372	64.5652	64.5652	65.3265	65.3265	65.3265	65.5583	64.6833	64.5219	64.5219	64.6243	63.8812	63.6813	63.6813	63.6813	63.8248	63.8248	64.7404
V0317_HZ	65.6141	64.6307	65.1187	65.8248	64.7132	66.4469	65.9711	65.8546	65.036	64.2948	65.2026	65.2026	64.0705	64.0705	64.0705	64.0405	64.0405	64.523	64.523	64.523	64.523	63.1347	63.6013	65.1738	64.0537	64.6269	64.6269	64.6372	64.6372	64.6372	64.6372	64.6372	64.5652	64.5652	65.3265	65.3265	65.3265	65.5583	64.6833	64.5219	64.5219	64.6243	63.8812	63.6813	63.6813	63.6813	63.8248	63.8248	64.7404
V0318_HZ	65.6141	64.6307	65.1187	65.8248	64.7132	66.4469	65.9711	65.8546	65.036	64.2948	65.2026	65.2026	64.0705	64.0705	64.0705	64.0405	64.0405	64.523	64.523	64.523	64.523	63.1347	63.6013	65.1738	64.0537	64.6269	64.6269	64.6372	64.6372	64.6372	64.6372	64.6372	64.5652	64.5652	65.3265	65.3265	65.3265	65.5583	64.6833	64.5219	64.5219	64.6243	63.8812	63.6813	63.6813	63.6813	63.8248	63.8248	64.7404
V0322_HZ	65.6141	64.6307	65.1187	65.8248	64.7132	66.4469	65.9711	65.8546	65.036	64.2948	65.2026	65.2026	64.0705	64.0705	64.0705	64.0405	64.0405	64.523	64.523	64.523	64.523	63.1347	63.6013	65.1738	64.0537	64.6269	64.6269	64.6372	64.6372	64.6372	64.6372	64.6372	64.5652	64.5652	65.3265	65.3265	65.3265	65.5583	64.6833	64.5219	64.5219	64.6243	63.8812	63.6813	63.6813	63.6813	63.8248	63.8248	64.7404
[truncated: 276 more columns]

## Sheet: fig 4
Tree
(V0589_BH:0.02501381966745543084,((V0584_BH:0.02038436736255765797,V0590_BH:0.00707351016471370261)74:0.01141195533330806311,((((V0587_BH:0.01607320185698844772,V0581_BH:0.01838361497511152229)100:0.11603723899625689731,(V0595_BH:0.01853777220097779788,V0586_BH:0.01515671069203714492)100:0.05941479502270918811)50:0.02112357676113930591,((V0588_BH:0.03203770602879668639,((V0585_BH:0.00630787999386…
Copy and past above in text editor, save as .txt and open in preferred tree viewer to display the tree

## Sheet: fig 5b
Louisiana	Bolded=plotted											Hawaii	Bolded=plotted											Florida	Bolded=plotted
mutation_per_site	n_estimation	theta_per_site_median	theta_per_site_2.5%	theta_per_site_97.5%	year	Ne_median	Ne_2.5%	Ne_97.5%	Ne_12.5%	Ne_87.5%		mutation_per_site	n_estimation	theta_per_site_median	theta_per_site_2.5%	theta_per_site_97.5%	year	Ne_median	Ne_2.5%	Ne_97.5%	Ne_12.5%	Ne_87.5%		mutation_per_site	n_estimation	theta_per_site_median	theta_per_site_2.5%	theta_per_site_97.5%	year	Ne_median	Ne_2.5%	Ne_97.5%	Ne_12.5%	Ne_87.5%
2.77396e-07	200	0.00260683	0.000253792	0.0397855	115.582	54308.9	5287.34	828864	23158.5	408239		2.27096e-07	200	0.000254053	0.000199931	0.00134468	94.6235	5292.77	4165.24	28014.1	4736.71	17065.1		7.87111e-06	200	0.134178	0.0726898	0.2	3279.63	2.79537e+06	1.51437e+06	4.16667e+06	1.83147e+06	4.16667e+06
2.82851e-07	200	0.00260683	0.000253792	0.0397855	117.854	54308.9	5287.34	828864	23158.5	408239		2.35691e-07	200	0.000254053	0.000199931	0.00134468	98.2045	5292.77	4165.24	28014.1	4736.71	17065.1		7.87969e-06	200	0.134178	0.0726898	0.2	3283.2	2.79537e+06	1.51437e+06	4.16667e+06	1.83147e+06	4.16667e+06
2.82851e-07	200	0.00260683	0.000253792	0.0397855	117.854	54308.9	5287.34	828864	23158.5	408239		2.35691e-07	200	0.000254053	0.000199931	0.00134468	98.2045	5292.77	4165.24	28014.1	4736.71	17065.1		7.87969e-06	200	0.134178	0.0726898	0.2	3283.2	2.79537e+06	1.51437e+06	4.16667e+06	1.83147e+06	4.16667e+06
2.85755e-07	200	0.00260683	0.000253792	0.0397855	119.065	54308.9	5287.34	828864	23158.5	408239		2.45308e-07	200	0.000254053	0.000199931	0.00134468	102.212	5292.77	4165.24	28014.1	4736.71	17065.1		1.01432e-05	200	0.134178	0.0726898	0.2	4226.33	2.79537e+06	1.51437e+06	4.16667e+06	1.83147e+06	4.16667e+06
2.85755e-07	200	0.00260683	0.000253792	0.0397855	119.065	54308.9	5287.34	828864	23158.5	408239		2.45308e-07	200	0.000254053	0.000199931	0.00134468	102.212	5292.77	4165.24	28014.1	4736.71	17065.1		1.01432e-05	200	0.134178	0.0726898	0.2	4226.33	2.79537e+06	1.51437e+06	4.16667e+06	1.83147e+06	4.16667e+06
2.86011e-07	200	0.00260683	0.000253792	0.0397855	119.171	54308.9	5287.34	828864	23158.5	408239		2.4718e-07	200	0.000254053	0.000199931	0.00134468	102.992	5292.77	4165.24	28014.1	4736.71	17065.1		1.2646e-05	200	0.134178	0.0726898	0.2	5269.16	2.79537e+06	1.51437e+06	4.16667e+06	1.83147e+06	4.16667e+06
2.86011e-07	200	0.00260683	0.000253792	0.0397855	119.171	54308.9	5287.34	828864	23158.5	408239		2.4718e-07	200	0.000254053	0.000199931	0.00134468	102.992	5292.77	4165.24	28014.1	4736.71	17065.1		1.2646e-05	200	0.134178	0.0726898	0.2	5269.16	2.79537e+06	1.51437e+06	4.16667e+06	1.83147e+06	4.16667e+06
2.91396e-07	200	0.00260683	0.000253792	0.0397855	121.415	54308.9	5287.34	828864	23158.5	408239		2.52097e-07	200	0.000254053	0.000199931	0.00134468	105.041	5292.77	4165.24	28014.1	4736.71	17065.1		1.6045e-05	200	0.134178	0.0726898	0.2	6685.4	2.79537e+06	1.51437e+06	4.16667e+06	1.83147e+06	4.16667e+06
2.91396e-07	200	0.00260683	0.000253792	0.0397855	121.415	54308.9	5287.34	828864	23158.5	408239		2.52097e-07	200	0.000254053	0.000199931	0.00134468	105.041	5292.77	4165.24	28014.1	4736.71	17065.1		1.6045e-05	200	0.134178	0.0726898	0.2	6685.4	2.79537e+06	1.51437e+06	4.16667e+06	1.83147e+06	4.16667e+06
2.91715e-07	200	0.00260683	0.000253792	0.0397855	121.548	54308.9	5287.34	828864	23158.5	408239		2.64459e-07	200	0.000254053	0.000199931	0.00134468	110.191	5292.77	4165.24	28014.1	4736.71	17065.1		1.60624e-05	200	0.134178	0.0726898	0.2	6692.68	2.79537e+06	1.51437e+06	4.16667e+06	1.83147e+06	4.16667e+06
2.91715e-07	200	0.00260683	0.000253792	0.0397855	121.548	54308.9	5287.34	828864	23158.5	408239		2.64459e-07	200	0.000254053	0.000199931	0.00134468	110.191	5292.77	4165.24	28014.1	4736.71	17065.1		1.60624e-05	200	0.134178	0.0728301	0.2	6692.68	2.79537e+06	1.51729e+06	4.16667e+06	1.91206e+06	4.16667e+06
2.91721e-07	200	0.00260683	0.000253792	0.0397855	121.551	54308.9	5287.34	828864	23158.5	408239		2.64963e-07	200	0.000254053	0.000199931	0.00134468	110.401	5292.77	4165.24	28014.1	4736.71	17065.1		2.06765e-05	200	0.134178	0.0728301	0.2	8615.21	2.79537e+06	1.51729e+06	4.16667e+06	1.91206e+06	4.16667e+06
2.91721e-07	200	0.00260683	0.000253792	0.0397855	121.551	54308.9	5287.34	828864	23158.5	408239		2.64963e-07	200	0.000254053	0.000199931	0.00134468	110.401	5292.77	4165.24	28014.1	4736.71	17065.1		2.06765e-05	200	0.134178	0.0728301	0.2	8615.21	2.79537e+06	1.51729e+06	4.16667e+06	1.91206e+06	4.16667e+06
2.91728e-07	200	0.00260683	0.000253792	0.0397855	121.553	54308.9	5287.34	828864	23158.5	408239		2.69276e-07	200	0.000254053	0.000199931	0.00134468	112.198	5292.77	4165.24	28014.1	4736.71	17065.1		2.45394e-05	200	0.134178	0.0728301	0.2	10224.7	2.79537e+06	1.51729e+06	4.16667e+06	1.91206e+06	4.16667e+06
2.91728e-07	200	0.00260683	0.000253792	0.0397855	121.553	54308.9	5287.34	828864	23158.5	408239		2.69276e-07	200	0.000254053	0.000199931	0.00134468	112.198	5292.77	4165.24	28014.1	4736.71	17065.1		2.45394e-05	200	0.134178	0.0728301	0.2	10224.7	2.79537e+06	1.51729e+06	4.16667e+06	1.91206e+06	4.16667e+06
2.91749e-07	200	0.00260683	0.000253792	0.0397855	121.562	54308.9	5287.34	828864	23158.5	408239		2.76791e-07	200	0.000254053	0.000199931	0.00134468	115.329	5292.77	4165.24	28014.1	4736.71	17065.1		2.49322e-05	200	0.134178	0.0728301	0.2	10388.4	2.79537e+06	1.51729e+06	4.16667e+06	1.91206e+06	4.16667e+06
2.91749e-07	200	0.00260683	0.000253792	0.0397855	121.562	54308.9	5287.34	828864	23158.5	408239		2.76791e-07	200	0.000254053	0.000199931	0.00134468	115.329	5292.77	4165.24	28014.1	4736.71	17065.1		2.49322e-05	200	0.134178	0.0728301	0.2	10388.4	2.79537e+06	1.51729e+06	4.16667e+06	1.91206e+06	4.16667e+06
5.74605e-07	200	0.00260683	0.000253792	0.0397855	239.419	54308.9	5287.34	828864	23158.5	408239		2.77138e-07	200	0.000254053	0.000199931	0.00134468	115.474	5292.77	4165.24	28014.1	4736.71	17065.1		2.53982e-05	200	0.134178	0.0728301	0.2	10582.6	2.79537e+06	1.51729e+06	4.16667e+06	1.91206e+06	4.16667e+06
5.74605e-07	200	0.00260683	0.000253792	0.0397855	239.419	54308.9	5287.34	828864	23158.5	408239		2.77138e-07	200	0.000254053	0.000199931	0.00134468	115.474	5292.77	4165.24	28014.1	4736.71	17065.1		2.53982e-05	200	0.134178	0.0728301	0.2	10582.6	2.79537e+06	1.51729e+06	4.16667e+06	1.91206e+06	4.16667e+06
5.85905e-07	200	0.00260683	0.000253792	0.0397855	244.127	54308.9	5287.34	828864	23158.5	408239		2.78377e-07	200	0.000254053	0.000199931	0.00134468	115.99	5292.77	4165.24	28014.1	4736.71	17065.1		2.54473e-05	200	0.134178	0.0728301	0.2	10603	2.79537e+06	1.51729e+06	4.16667e+06	1.91206e+06	4.16667e+06
5.85905e-07	200	0.00260683	0.000253792	0.0397855	244.127	54308.9	5287.34	828864	23158.5	408239		2.78377e-07	200	0.000254053	0.000199931	0.00134468	115.99	5292.77	4165.24	28014.1	4736.71	17065.1		2.54473e-05	200	0.134178	0.0728301	0.2	10603	2.79537e+06	1.51729e+06	4.16667e+06	1.91206e+06	4.16667e+06
5.91922e-07	200	0.00260683	0.000253792	0.0397855	246.634	54308.9	5287.34	828864	23158.5	408239		2.79569e-07	200	0.000254053	0.000199931	0.00134468	116.487	5292.77	4165.24	28014.1	4736.71	17065.1		2.57783e-05	200	0.134178	0.0728301	0.2	10741	2.79537e+06	1.51729e+06	4.16667e+06	1.91206e+06	4.16667e+06
5.91922e-07	200	0.00260683	0.000253792	0.0397855	246.634	54308.9	5287.34	828864	23158.5	408239		2.79569e-07	200	0.000254053	0.000199931	0.00134468	116.487	5292.77	4165.24	28014.1	4736.71	17065.1		2.57783e-05	200	0.134178	0.0728301	0.2	10741	2.79537e+06	1.51729e+06	4.16667e+06	1.91206e+06	4.16667e+06
5.92452e-07	200	0.00260683	0.000253792	0.0397855	246.855	54308.9	5287.34	828864	23158.5	408239		2.79637e-07	200	0.000254053	0.000199931	0.00134468	116.515	5292.77	4165.24	28014.1	4736.71	17065.1		2.58498e-05	200	0.134178	0.0728301	0.2	10770.8	2.79537e+06	1.51729e+06	4.16667e+06	1.91206e+06	4.16667e+06
5.92452e-07	200	0.00260683	0.000253792	0.0397855	246.855	54308.9	5287.34	828864	23158.5	408239		2.79637e-07	200	0.000254053	0.000199931	0.00134468	116.515	5292.77	4165.24	28014.1	4736.71	17065.1		2.58498e-05	200	0.134178	0.0728301	0.2	10770.8	2.79537e+06	1.51729e+06	4.16667e+06	1.91206e+06	4.16667e+06
6.03606e-07	200	0.00260683	0.000253792	0.0397855	251.503	54308.9	5287.34	828864	23158.5	408239		2.81286e-07	200	0.000254053	0.000199931	0.00134468	117.203	5292.77	4165.24	28014.1	4736.71	17065.1		2.58702e-05	200	0.134178	0.0728301	0.2	10779.2	2.79537e+06	1.51729e+06	4.16667e+06	1.91206e+06	4.16667e+06
6.03606e-07	200	0.00260683	0.000253792	0.0397855	251.503	54308.9	5287.34	828864	23158.5	408239		2.81286e-07	200	0.000254053	0.000199931	0.00134468	117.203	5292.77	4165.24	28014.1	4736.71	17065.1		2.58702e-05	200	0.134178	0.0728301	0.2	10779.2	2.79537e+06	1.51729e+06	4.16667e+06	1.91206e+06	4.16667e+06
6.04267e-07	200	0.00260683	0.000253792	0.0397855	251.778	54308.9	5287.34	828864	23158.5	408239		2.82386e-07	200	0.000254053	0.000199931	0.00134468	117.661	5292.77	4165.24	28014.1	4736.71	17065.1		2.60772e-05	200	0.134178	0.0728301	0.2	10865.5	2.79537e+06	1.51729e+06	4.16667e+06	1.91206e+06	4.16667e+06
6.04267e-07	200	0.00260683	0.000253792	0.0397855	251.778	54308.9	5287.34	828864	23158.5	408239		2.82386e-07	200	0.000254053	0.000199931	0.00134468	117.661	5292.77	4165.24	28014.1	4736.71	17065.1		2.60772e-05	200	0.134178	0.0728301	0.2	10865.5	2.79537e+06	1.51729e+06	4.16667e+06	1.91206e+06	4.16667e+06
6.0428e-07	200	0.00260683	0.000253792	0.0397855	251.783	54308.9	5287.34	828864	23158.5	408239		2.82824e-07	200	0.000254053	0.000199931	0.00134468	117.843	5292.77	4165.24	28014.1	4736.71	17065.1		2.612e-05	200	0.134178	0.0728301	0.2	10883.3	2.79537e+06	1.51729e+06	4.16667e+06	1.91206e+06	4.16667e+06
6.0428e-07	200	0.00260683	0.000253792	0.0397855	251.783	54308.9	5287.34	828864	23158.5	408239		2.82824e-07	200	0.000254053	0.000199931	0.00134468	117.843	5292.77	4165.24	28014.1	4736.71	17065.1		2.612e-05	200	0.134178	0.0728301	0.2	10883.3	2.79537e+06	1.51729e+06	4.16667e+06	1.91206e+06	4.16667e+06
6.04294e-07	200	0.00260683	0.000253792	0.0397855	251.789	54308.9	5287.34	828864	23158.5	408239		2.83839e-07	200	0.000254053	0.000199931	0.00134468	118.266	5292.77	4165.24	28014.1	4736.71	17065.1		2.62816e-05	200	0.134178	0.0728301	0.2	10950.7	2.79537e+06	1.51729e+06	4.16667e+06	1.91206e+06	4.16667e+06
6.04294e-07	200	0.00260683	0.000253792	0.0397855	251.789	54308.9	5287.34	828864	23158.5	408239		2.83839e-07	200	0.000254053	0.000199931	0.00134468	118.266	5292.77	4165.24	28014.1	4736.71	17065.1		2.62816e-05	200	0.134178	0.0728301	0.2	10950.7	2.79537e+06	1.51729e+06	4.16667e+06	1.91206e+06	4.16667e+06
6.04336e-07	200	0.00260683	0.000253792	0.0397855	251.807	54308.9	5287.34	828864	23158.5	408239		2.84928e-07	200	0.000254053	0.000199931	0.00134468	118.72	5292.77	4165.24	28014.1	4736.71	17065.1		2.65557e-05	200	0.134178	0.0728301	0.2	11064.9	2.79537e+06	1.51729e+06	4.16667e+06	1.91206e+06	4.16667e+06
6.04336e-07	200	0.00260683	0.000253792	0.0397855	251.807	54308.9	5287.34	828864	23158.5	408239		2.84928e-07	200	0.000254053	0.000199931	0.00134468	118.72	5292.77	4165.24	28014.1	4736.71	17065.1		2.65557e-05	200	0.134178	0.0728301	0.2	11064.9	2.79537e+06	1.51729e+06	4.16667e+06	1.91206e+06	4.16667e+06
8.09574e-07	200	0.00260683	0.000253792	0.0397855	337.322	54308.9	5287.34	828864	23158.5	408239		2.86264e-07	200	0.000254053	0.000199931	0.00134468	119.277	5292.77	4165.24	28014.1	4736.71	17065.1		2.66529e-05	200	0.134178	0.0728301	0.2	11105.4	2.79537e+06	1.51729e+06	4.16667e+06	1.91206e+06	4.16667e+06
8.09574e-07	200	0.00260683	0.000253792	0.0397855	337.322	54308.9	5287.34	828864	23158.5	408239		2.86264e-07	200	0.000254053	0.000199931	0.00134468	119.277	5292.77	4165.24	28014.1	4736.71	17065.1		2.66529e-05	200	0.134178	0.0728301	0.2	11105.4	2.79537e+06	1.51729e+06	4.16667e+06	1.91206e+06	4.16667e+06
8.18954e-07	200	0.00260683	0.000253792	0.0397855	341.231	54308.9	5287.34	828864	23158.5	408239		2.90174e-07	200	0.000254053	0.000199931	0.00134468	120.906	5292.77	4165.24	28014.1	4736.71	17065.1		2.66772e-05	200	0.134178	0.0728301	0.2	11115.5	2.79537e+06	1.51729e+06	4.16667e+06	1.91206e+06	4.16667e+06
8.18954e-07	200	0.00260683	0.000253792	0.0397855	341.231	54308.9	5287.34	828864	23158.5	408239		2.90174e-07	200	0.000254053	0.000199931	0.00134468	120.906	5292.77	4165.24	28014.1	4736.71	17065.1		2.66772e-05	200	0.134178	0.0728301	0.2	11115.5	2.79537e+06	1.51729e+06	4.16667e+06	1.91206e+06	4.16667e+06
8.9383e-07	200	0.00260683	0.000253792	0.0397855	372.429	54308.9	5287.34	828864	23158.5	408239		2.90346e-07	200	0.000254053	0.000199931	0.00134468	120.978	5292.77	4165.24	28014.1	4736.71	17065.1		2.67276e-05	200	0.134178	0.0728301	0.2	11136.5	2.79537e+06	1.51729e+06	4.16667e+06	1.91206e+06	4.16667e+06
8.9383e-07	200	0.00260683	0.000253792	0.0397855	372.429	54308.9	5287.34	828864	23158.5	408239		2.90346e-07	200	0.000254053	0.000199931	0.00134468	120.978	5292.77	4165.24	28014.1	4736.71	17065.1		2.67276e-05	200	0.134178	0.0728301	0.2	11136.5	2.79537e+06	1.51729e+06	4.16667e+06	1.91206e+06	4.16667e+06
9.11407e-07	200	0.00260683	0.000253792	0.0397855	379.753	54308.9	5287.34	828864	23158.5	408239		2.90682e-07	200	0.000254053	0.000199931	0.00134468	121.117	5292.77	4165.24	28014.1	4736.71	17065.1		2.69288e-05	200	0.134178	0.0728301	0.2	11220.3	2.79537e+06	1.51729e+06	4.16667e+06	1.91206e+06	4.16667e+06
9.11407e-07	200	0.00260683	0.000253792	0.0397855	379.753	54308.9	5287.34	828864	23158.5	408239		2.90682e-07	200	0.000254053	0.000199931	0.00134468	121.117	5292.77	4165.24	28014.1	4736.71	17065.1		2.69288e-05	200	0.134178	0.0728301	0.2	11220.3	2.79537e+06	1.51729e+06	4.16667e+06	1.91206e+06	4.16667e+06
9.19818e-07	200	0.00260683	0.000253792	0.0397855	383.258	54308.9	5287.34	828864	23158.5	408239		2.93468e-07	200	0.000254053	0.000199931	0.00134468	122.278	5292.77	4165.24	28014.1	4736.71	17065.1		2.69379e-05	200	0.134178	0.0728301	0.2	11224.1	2.79537e+06	1.51729e+06	4.16667e+06	1.91206e+06	4.16667e+06
9.19818e-07	200	0.00260683	0.000253792	0.0397855	383.258	54308.9	5287.34	828864	23158.5	408239		2.93468e-07	200	0.000254053	0.000199931	0.00134468	122.278	5292.77	4165.24	28014.1	4736.71	17065.1		2.69379e-05	200	0.134178	0.0728301	0.2	11224.1	2.79537e+06	1.51729e+06	4.16667e+06	1.91206e+06	4.16667e+06
9.20768e-07	200	0.00260683	0.000253792	0.0397855	383.653	54308.9	5287.34	828864	23158.5	408239		2.93525e-07	200	0.000254053	0.000199931	0.00134468	122.302	5292.77	4165.24	28014.1	4736.71	17065.1		2.72521e-05	200	0.134178	0.0728301	0.2	11355	2.79537e+06	1.51729e+06	4.16667e+06	1.91206e+06	4.16667e+06
9.20768e-07	200	0.00260683	0.000253792	0.0397855	383.653	54308.9	5287.34	828864	23158.5	408239		2.93525e-07	200	0.000254053	0.000199931	0.00134468	122.302	5292.77	4165.24	28014.1	4736.71	17065.1		2.72521e-05	200	0.134178	0.0728301	0.2	11355	2.79537e+06	1.51729e+06	4.16667e+06	1.91206e+06	4.16667e+06
9.21592e-07	200	0.00260683	0.000253792	0.0397855	383.997	54308.9	5287.34	828864	23158.5	408239		2.98825e-07	200	0.000254053	0.000199931	0.00134468	124.51	5292.77	4165.24	28014.1	4736.71	17065.1		2.74379e-05	200	0.134178	0.0728301	0.2	11432.5	2.79537e+06	1.51729e+06	4.16667e+06	1.91206e+06	4.16667e+06
9.21592e-07	200	0.00260683	0.000253792	0.0397855	383.997	54308.9	5287.34	828864	23158.5	408239		2.98825e-07	200	0.000254053	0.000199931	0.00134468	124.51	5292.77	4165.24	28014.1	4736.71	17065.1		2.74379e-05	200	0.134178	0.0728301	0.2	11432.5	2.79537e+06	1.51729e+06	4.16667e+06	1.91206e+06	4.16667e+06
9.38943e-07	200	0.00260683	0.000253792	0.0397855	391.226	54308.9	5287.34	828864	23158.5	408239		3.00743e-07	200	0.000254053	0.000199931	0.00134468	125.31	5292.77	4165.24	28014.1	4736.71	17065.1		2.75322e-05	200	0.134178	0.0728301	0.2	11471.7	2.79537e+06	1.51729e+06	4.16667e+06	1.91206e+06	4.16667e+06
9.38943e-07	200	0.00260683	0.000253792	0.0397855	391.226	54308.9	5287.34	828864	23158.5	408239		3.00743e-07	200	0.000254053	0.000199931	0.00134468	125.31	5292.77	4165.24	28014.1	4736.71	17065.1		2.75322e-05	200	0.134178	0.0728301	0.2	11471.7	2.79537e+06	1.51729e+06	4.16667e+06	1.91206e+06	4.16667e+06
9.39971e-07	200	0.00260683	0.000253792	0.0397855	391.655	54308.9	5287.34	828864	23158.5	408239		3.03476e-07	200	0.000254053	0.000199931	0.00134468	126.448	5292.77	4165.24	28014.1	4736.71	17065.1		2.7584e-05	200	0.134178	0.0728301	0.2	11493.3	2.79537e+06	1.51729e+06	4.16667e+06	1.91206e+06	4.16667e+06
9.39971e-07	200	0.00260683	0.000253792	0.0397855	391.655	54308.9	5287.34	828864	23158.5	408239		3.03476e-07	200	0.000254053	0.000199931	0.00134468	126.448	5292.77	4165.24	28014.1	4736.71	17065.1		2.7584e-05	200	0.134178	0.0728301	0.2	11493.3	2.79537e+06	1.51729e+06	4.16667e+06	1.91206e+06	4.16667e+06
9.39991e-07	200	0.00260683	0.000253792	0.0397855	391.663	54308.9	5287.34	828864	23158.5	408239		3.03635e-07	200	0.000254053	0.000199931	0.00134468	126.514	5292.77	4165.24	28014.1	4736.71	17065.1		2.8007e-05	200	0.134178	0.0728301	0.2	11669.6	2.79537e+06	1.51729e+06	4.16667e+06	1.91206e+06	4.16667e+06
9.39991e-07	200	0.00260683	0.000253792	0.0397855	391.663	54308.9	5287.34	828864	23158.5	408239		3.03635e-07	200	0.000254053	0.000199931	0.00134468	126.514	5292.77	4165.24	28014.1	4736.71	17065.1		2.8007e-05	200	0.134178	0.0728301	0.2	11669.6	2.79537e+06	1.51729e+06	4.16667e+06	1.91206e+06	4.16667e+06
9.40012e-07	200	0.00260683	0.000253792	0.0397855	391.672	54308.9	5287.34	828864	23158.5	408239		3.08017e-07	200	0.000254053	0.000199931	0.00134468	128.34	5292.77	4165.24	28014.1	4736.71	17065.1		2.80172e-05	200	0.134178	0.0728301	0.2	11673.8	2.79537e+06	1.51729e+06	4.16667e+06	1.91206e+06	4.16667e+06
9.40012e-07	200	0.00260683	0.000253792	0.0397855	391.672	54308.9	5287.34	828864	23158.5	408239		3.08017e-07	200	0.000254053	0.000199931	0.00134468	128.34	5292.77	4165.24	28014.1	4736.71	17065.1		2.80172e-05	200	0.134178	0.0728301	0.2	11673.8	2.79537e+06	1.51729e+06	4.16667e+06	1.91206e+06	4.16667e+06
9.40079e-07	200	0.00260683	0.000253792	0.0397855	391.699	54308.9	5287.34	828864	23158.5	408239		3.18605e-07	200	0.000254053	0.000199931	0.00134468	132.752	5292.77	4165.24	28014.1	4736.71	17065.1		2.80228e-05	200	0.134178	0.0728301	0.2	11676.2	2.79537e+06	1.51729e+06	4.16667e+06	1.91206e+06	4.16667e+06
9.40079e-07	200	0.00260683	0.000253792	0.0397855	391.699	54308.9	5287.34	828864	23158.5	408239		3.18605e-07	200	0.000254053	0.000199931	0.00134468	132.752	5292.77	4165.24	28014.1	4736.71	17065.1		2.80228e-05	200	0.134178	0.0728301	0.2	11676.2	2.79537e+06	1.51729e+06	4.16667e+06	1.91206e+06	4.16667e+06
9.48679e-07	200	0.00260683	0.000253792	0.0397855	395.283	54308.9	5287.34	828864	23158.5	408239		3.21015e-07	200	0.000254053	0.000199931	0.00134468	133.756	5292.77	4165.24	28014.1	4736.71	17065.1		3.07165e-05	200	0.134178	0.0728301	0.2	12798.5	2.79537e+06	1.51729e+06	4.16667e+06	1.91206e+06	4.16667e+06
9.48679e-07	200	0.00260683	0.000253792	0.0397855	395.283	54308.9	5287.34	828864	23158.5	408239		3.21015e-07	200	0.000254053	0.000199931	0.00134468	133.756	5292.77	4165.24	28014.1	4736.71	17065.1		3.07165e-05	200	0.134178	0.0728301	0.2	12798.5	2.79537e+06	1.51729e+06	4.16667e+06	1.91206e+06	4.16667e+06
9.4891e-07	200	0.00260683	0.000253792	0.0397855	395.379	54308.9	5287.34	828864	23158.5	408239		3.21491e-07	200	0.000254053	0.000199931	0.00134468	133.955	5292.77	4165.24	28014.1	4736.71	17065.1		3.16229e-05	200	0.134178	0.0728301	0.2	13176.2	2.79537e+06	1.51729e+06	4.16667e+06	1.91206e+06	4.16667e+06
9.4891e-07	200	0.00260683	0.000253792	0.0397855	395.379	54308.9	5287.34	828864	23158.5	408239		3.21491e-07	200	0.000254053	0.000199931	0.00134468	133.955	5292.77	4165.24	28014.1	4736.71	17065.1		3.16229e-05	200	0.134178	0.0728301	0.2	13176.2	2.79537e+06	1.51729e+06	4.16667e+06	1.91206e+06	4.16667e+06
9.53073e-07	200	0.00260683	0.000253792	0.0397855	397.114	54308.9	5287.34	828864	23158.5	408239		3.33909e-07	200	0.000254053	0.000199931	0.00134468	139.129	5292.77	4165.24	28014.1	4736.71	17065.1		3.20681e-05	200	0.134178	0.0728301	0.2	13361.7	2.79537e+06	1.51729e+06	4.16667e+06	1.91206e+06	4.16667e+06
9.53073e-07	200	0.00260683	0.000253792	0.0397855	397.114	54308.9	5287.34	828864	23158.5	408239		3.33909e-07	200	0.000254053	0.000199931	0.00134468	139.129	5292.77	4165.24	28014.1	4736.71	17065.1		3.20681e-05	200	0.134178	0.0728301	0.2	13361.7	2.79537e+06	1.51729e+06	4.16667e+06	1.91206e+06	4.16667e+06
9.58115e-07	200	0.00260683	0.000253792	0.0397855	399.215	54308.9	5287.34	828864	23158.5	408239		3.35227e-07	200	0.000254053	0.000199931	0.00134468	139.678	5292.77	4165.24	28014.1	4736.71	17065.1		3.30744e-05	200	0.134178	0.0728301	0.2	13781	2.79537e+06	1.51729e+06	4.16667e+06	1.91206e+06	4.16667e+06
9.58115e-07	200	0.00260683	0.000253792	0.0397855	399.215	54308.9	5287.34	828864	23158.5	408239		3.35227e-07	200	0.000254053	0.000199931	0.00134468	139.678	5292.77	4165.24	28014.1	4736.71	17065.1		3.30744e-05	200	0.134178	0.0728301	0.2	13781	2.79537e+06	1.51729e+06	4.16667e+06	1.91206e+06	4.16667e+06
9.61529e-07	200	0.00260683	0.000253792	0.0397855	400.637	54308.9	5287.34	828864	23158.5	408239		3.35704e-07	200	0.000254053	0.000199931	0.00134468	139.877	5292.77	4165.24	28014.1	4736.71	17065.1		3.33735e-05	200	0.134178	0.0728301	0.2	13905.6	2.79537e+06	1.51729e+06	4.16667e+06	1.91206e+06	4.16667e+06
9.61529e-07	200	0.00260683	0.000253792	0.0397855	400.637	54308.9	5287.34	828864	23158.5	408239		3.35704e-07	200	0.000254053	0.000199931	0.00134468	139.877	5292.77	4165.24	28014.1	4736.71	17065.1		3.33735e-05	200	0.134178	0.0739822	0.2	13905.6	2.79537e+06	1.5413e+06	4.16667e+06	1.97206e+06	4.16667e+06
1.00211e-06	200	0.00260683	0.000253792	0.0397855	417.545	54308.9	5287.34	828864	23158.5	408239		3.35706e-07	200	0.000254053	0.000199931	0.00134468	139.877	5292.77	4165.24	28014.1	4736.71	17065.1		3.3463e-05	200	0.134178	0.0739822	0.2	13942.9	2.79537e+06	1.5413e+06	4.16667e+06	1.97206e+06	4.16667e+06
1.00211e-06	200	0.00260683	0.000253792	0.0397855	417.545	54308.9	5287.34	828864	23158.5	408239		3.35706e-07	200	0.000254053	0.000199931	0.00134468	139.877	5292.77	4165.24	28014.1	4736.71	17065.1		3.3463e-05	200	0.134178	0.0739822	0.2	13942.9	2.79537e+06	1.5413e+06	4.16667e+06	1.97206e+06	4.16667e+06
1.01757e-06	200	0.00260683	0.000253792	0.0397855	423.989	54308.9	5287.34	828864	23158.5	408239		3.35706e-07	200	0.000254053	0.000199931	0.00134468	139.877	5292.77	4165.24	28014.1	4736.71	17065.1		3.37372e-05	200	0.134178	0.0739822	0.2	14057.2	2.79537e+06	1.5413e+06	4.16667e+06	1.97206e+06	4.16667e+06
1.01757e-06	200	0.00260683	0.000253792	0.0397855	423.989	54308.9	5287.34	828864	23158.5	408239		3.35706e-07	200	0.000254053	0.000199931	0.00134468	139.877	5292.77	4165.24	28014.1	4736.71	17065.1		3.37372e-05	200	0.134178	0.0739822	0.2	14057.2	2.79537e+06	1.5413e+06	4.16667e+06	1.97206e+06	4.16667e+06
1.04902e-06	200	0.00260683	0.000253792	0.0397855	437.091	54308.9	5287.34	828864	23158.5	408239		3.35706e-07	200	0.000254053	0.000199931	0.00134468	139.877	5292.77	4165.24	28014.1	4736.71	17065.1		3.38815e-05	200	0.134178	0.0739822	0.2	14117.3	2.79537e+06	1.5413e+06	4.16667e+06	1.97206e+06	4.16667e+06
1.04902e-06	200	0.00260683	0.000253792	0.0397855	437.091	54308.9	5287.34	828864	23158.5	408239		3.35706e-07	200	0.000254053	0.000199931	0.00134468	139.877	5292.77	4165.24	28014.1	4736.71	17065.1		3.38815e-05	200	0.134178	0.0739822	0.2	14117.3	2.79537e+06	1.5413e+06	4.16667e+06	1.97206e+06	4.16667e+06
1.17795e-06	200	0.00260683	0.000253792	0.0397855	490.811	54308.9	5287.34	828864	23158.5	408239		3.35706e-07	200	0.000254053	0.000199931	0.00134468	139.878	5292.77	4165.24	28014.1	4736.71	17065.1		3.41291e-05	200	0.134178	0.0739822	0.2	14220.5	2.79537e+06	1.5413e+06	4.16667e+06	1.97206e+06	4.16667e+06
1.17795e-06	200	0.00260683	0.000253792	0.0397855	490.811	54308.9	5287.34	828864	23158.5	408239		3.35706e-07	200	0.000254053	0.000199931	0.00134468	139.878	5292.77	4165.24	28014.1	4736.71	17065.1		3.41291e-05	200	0.134178	0.0739822	0.2	14220.5	2.79537e+06	1.5413e+06	4.16667e+06	1.97206e+06	4.16667e+06
1.18228e-06	200	0.00260683	0.000253792	0.0397855	492.617	54308.9	5287.34	828864	23158.5	408239		3.35707e-07	200	0.000254053	0.000199931	0.00134468	139.878	5292.77	4165.24	28014.1	4736.71	17065.1		3.52893e-05	200	0.134178	0.0739822	0.2	14703.9	2.79537e+06	1.5413e+06	4.16667e+06	1.97206e+06	4.16667e+06
1.18228e-06	200	0.00260683	0.000253792	0.0397855	492.617	54308.9	5287.34	828864	23158.5	408239		3.35707e-07	200	0.000254053	0.000199931	0.00134468	139.878	5292.77	4165.24	28014.1	4736.71	17065.1		3.52893e-05	200	0.134178	0.0739822	0.2	14703.9	2.79537e+06	1.5413e+06	4.16667e+06	1.97206e+06	4.16667e+06
1.19279e-06	200	0.00260683	0.000253792	0.0397855	496.994	54308.9	5287.34	828864	23158.5	408239		3.35708e-07	200	0.000254053	0.000199931	0.00134468	139.878	5292.77	4165.24	28014.1	4736.71	17065.1		3.58946e-05	200	0.134178	0.0739822	0.2	14956.1	2.79537e+06	1.5413e+06	4.16667e+06	1.97206e+06	4.16667e+06
1.19279e-06	200	0.00260683	0.000253792	0.0397855	496.994	54308.9	5287.34	828864	23158.5	408239		3.35708e-07	200	0.000254053	0.000199931	0.00134468	139.878	5292.77	4165.24	28014.1	4736.71	17065.1		3.58946e-05	200	0.134178	0.0739822	0.2	14956.1	2.79537e+06	1.5413e+06	4.16667e+06	1.97206e+06	4.16667e+06
1.23549e-06	200	0.00260683	0.000253792	0.0397855	514.786	54308.9	5287.34	828864	23158.5	408239		3.35709e-07	200	0.000254053	0.000199931	0.00134468	139.879	5292.77	4165.24	28014.1	4736.71	17065.1		3.60489e-05	200	0.134178	0.0739822	0.2	15020.4	2.79537e+06	1.5413e+06	4.16667e+06	1.97206e+06	4.16667e+06
1.23549e-06	200	0.00260683	0.000253792	0.0397855	514.786	54308.9	5287.34	828864	23158.5	408239		3.35709e-07	200	0.000254053	0.000199931	0.00134468	139.879	5292.77	4165.24	28014.1	4736.71	17065.1		3.60489e-05	200	0.134178	0.0739822	0.2	15020.4	2.79537e+06	1.5413e+06	4.16667e+06	1.97206e+06	4.16667e+06
1.23761e-06	200	0.00260683	0.000253792	0.0397855	515.671	54308.9	5287.34	828864	23158.5	408239		3.3571e-07	200	0.000254053	0.000199931	0.00134468	139.879	5292.77	4165.24	28014.1	4736.71	17065.1		3.61451e-05	200	0.134178	0.0739822	0.2	15060.5	2.79537e+06	1.5413e+06	4.16667e+06	1.97206e+06	4.16667e+06
1.23761e-06	200	0.00260683	0.000253792	0.0397855	515.671	54308.9	5287.34	828864	23158.5	408239		3.3571e-07	200	0.000254053	0.000199931	0.00134468	139.879	5292.77	4165.24	28014.1	4736.71	17065.1		3.61451e-05	200	0.134178	0.0739822	0.2	15060.5	2.79537e+06	1.5413e+06	4.16667e+06	1.97206e+06	4.16667e+06
1.26195e-06	200	0.00260683	0.000253792	0.0397855	525.812	54308.9	5287.34	828864	23158.5	408239		3.3571e-07	200	0.000254053	0.000199931	0.00134468	139.879	5292.77	4165.24	28014.1	4736.71	17065.1		3.6298e-05	200	0.134178	0.0739822	0.2	15124.2	2.79537e+06	1.5413e+06	4.16667e+06	1.97206e+06	4.16667e+06
1.26195e-06	200	0.00260683	0.000253792	0.0397855	525.812	54308.9	5287.34	828864	23158.5	408239		3.3571e-07	200	0.000254053	0.000199931	0.00134468	139.879	5292.77	4165.24	28014.1	4736.71	17065.1		3.6298e-05	200	0.134178	0.0739822	0.2	15124.2	2.79537e+06	1.5413e+06	4.16667e+06	1.97206e+06	4.16667e+06
1.26913e-06	200	0.00260683	0.000253792	0.0397855	528.802	54308.9	5287.34	828864	23158.5	408239		3.35711e-07	200	0.000254053	0.000199931	0.00134468	139.88	5292.77	4165.24	28014.1	4736.71	17065.1		3.64459e-05	200	0.134178	0.0739822	0.2	15185.8	2.79537e+06	1.5413e+06	4.16667e+06	1.97206e+06	4.16667e+06
1.26913e-06	200	0.00260683	0.000253792	0.0397855	528.802	54308.9	5287.34	828864	23158.5	408239		3.35711e-07	200	0.000254053	0.000199931	0.00134468	139.88	5292.77	4165.24	28014.1	4736.71	17065.1		3.64459e-05	200	0.134178	0.0739822	0.2	15185.8	2.79537e+06	1.5413e+06	4.16667e+06	1.97206e+06	4.16667e+06
1.27491e-06	200	0.00260683	0.000253792	0.0397855	531.212	54308.9	5287.34	828864	23158.5	408239		3.35711e-07	200	0.000254053	0.000199931	0.00134468	139.88	5292.77	4165.24	28014.1	4736.71	17065.1		3.6721e-05	200	0.134178	0.0739822	0.2	15300.4	2.79537e+06	1.5413e+06	4.16667e+06	1.97206e+06	4.16667e+06
1.27491e-06	200	0.00260683	0.000253792	0.0397855	531.212	54308.9	5287.34	828864	23158.5	408239		3.35711e-07	200	0.000254053	0.000199931	0.00134468	139.88	5292.77	4165.24	28014.1	4736.71	17065.1		3.6721e-05	200	0.134178	0.0739822	0.2	15300.4	2.79537e+06	1.5413e+06	4.16667e+06	1.97206e+06	4.16667e+06
1.27605e-06	200	0.00260683	0.000253792	0.0397855	531.688	54308.9	5287.34	828864	23158.5	408239		3.35711e-07	200	0.000254053	0.000199931	0.00134468	139.88	5292.77	4165.24	28014.1	4736.71	17065.1		3.68517e-05	200	0.134178	0.0739822	0.2	15354.9	2.79537e+06	1.5413e+06	4.16667e+06	1.97206e+06	4.16667e+06
1.27605e-06	200	0.00260683	0.000253792	0.0397855	531.688	54308.9	5287.34	828864	23158.5	408239		3.35711e-07	200	0.000254053	0.000199931	0.00134468	139.88	5292.77	4165.24	28014.1	4736.71	17065.1		3.68517e-05	200	0.134178	0.0739822	0.2	15354.9	2.79537e+06	1.5413e+06	4.16667e+06	1.97206e+06	4.16667e+06
1.27771e-06	200	0.00260683	0.000253792	0.0397855	532.378	54308.9	5287.34	828864	23158.5	408239		3.35712e-07	200	0.000254053	0.000199931	0.00134468	139.88	5292.77	4165.24	28014.1	4736.71	17065.1		3.69662e-05	200	0.134178	0.0739822	0.2	15402.6	2.79537e+06	1.5413e+06	4.16667e+06	1.97206e+06	4.16667e+06
1.27771e-06	200	0.00260683	0.000253792	0.0397855	532.378	54308.9	5287.34	828864	23158.5	408239		3.35712e-07	200	0.000254053	0.000199931	0.00134468	139.88	5292.77	4165.24	28014.1	4736.71	17065.1		3.69662e-05	200	0.134178	0.0739822	0.2	15402.6	2.79537e+06	1.5413e+06	4.16667e+06	1.97206e+06	4.16667e+06
1.27986e-06	200	0.00260683	0.000253792	0.0397855	533.274	54308.9	5287.34	828864	23158.5	408239		3.35712e-07	200	0.000254053	0.000199931	0.00134468	139.88	5292.77	4165.24	28014.1	4736.71	17065.1		3.70756e-05	200	0.134178	0.0739822	0.2	15448.2	2.79537e+06	1.5413e+06	4.16667e+06	1.97206e+06	4.16667e+06
1.27986e-06	200	0.00260683	0.000253792	0.0397855	533.274	54308.9	5287.34	828864	23158.5	408239		3.35712e-07	200	0.000254053	0.000199931	0.00134468	139.88	5292.77	4165.24	28014.1	4736.71	17065.1		3.70756e-05	200	0.134178	0.0739822	0.2	15448.2	2.79537e+06	1.5413e+06	4.16667e+06	1.97206e+06	4.16667e+06
1.28587e-06	200	0.00260683	0.000253792	0.0397855	535.778	54308.9	5287.34	828864	23158.5	408239		3.35712e-07	200	0.000254053	0.000199931	0.00134468	139.88	5292.77	4165.24	28014.1	4736.71	17065.1		3.73866e-05	200	0.134178	0.0739822	0.2	15577.7	2.79537e+06	1.5413e+06	4.16667e+06	1.97206e+06	4.16667e+06
1.28587e-06	200	0.00260683	0.000253792	0.0397855	535.778	54308.9	5287.34	828864	23158.5	408239		3.35712e-07	200	0.000254053	0.000199931	0.00134468	139.88	5292.77	4165.24	28014.1	4736.71	17065.1		3.73866e-05	200	0.134178	0.0739822	0.2	15577.7	2.79537e+06	1.5413e+06	4.16667e+06	1.97206e+06	4.16667e+06
[truncated: 20,701 more rows]

## Sheet: fig 5c
Grouped				Averaged				Individual
Population	Pi (nucleotide diversity)			Population	Pi (nucleotide diversity)			Population	Pi (nucleotide diversity)
Introduced	0.27419			Introduced	0.254692			Beihai	0.29032
Native	0.30464			Native	0.232414			Changsha	0.23176
[truncated: 20 more rows]

## Sheet: supp fig 1
a			b
[truncated: 23 more rows]

## Sheet: supp fig 2
fst
[truncated: 23 more rows]

## Sheet: supp fig 13
Louisian, Hawaii and Florida are already in the 'fig 5b' sheet						Guilin	Bolded=plotted											Beihai	Bolded=plotted											Hengyang	Bolded=plotted											Hong Kong	Bolded=plotted
[truncated: 15,201 more rows]
[truncated: 113 more columns]
